# Supplementary material for: Genome-wide distribution of 5-formylcytosine in embryonic stem cells is associated with transcription and depends on thymine DNA glycosylase
Source: Genome Biol. 2012 Aug 17;13(8):R69. doi: 10.1186/gb-2012-13-8-r69 (PMC3491369; doi:10.1186/gb-2012-13-8-r69)
Supplement: Additional file 2 — Genomic coordinates of 5fC-, 5hmC- and 5mC-enriched regions in wild type and knockdown. These bed files report the genomic positions of the regions enriched in 5fC, 5hmC and 5mC. The reported regions are the intersection of the enrichment between two replicates. For each region, the position of the nearest CGI is also shown (where multiple CGIs have the same distance, only the first one is reported). The columns in these files are: 1) chrom (chromosome); 2) start (enriched region start); 3) end (enriched region end); 4) name (ID for enriched region); 5, value (unused column); 6) strand (strand (always +)); 7) cgi_start (nearest CGI start); 8, cgi_end (nearest CGI end); 9) cgi_id (CGI ID (from UCSC genome browser table cpgIslandExt.bed)); 10) cgi_dist (distance of CGI from enriched region (0 if overlapping)). The files in the zipped directory are: fc.enriched.cgi.bed (regions enriched in 5fC in wild-type); fc_sirna_ctrl.enriched.cgi.bed (regions enriched in 5fC in siRNA control); fc_tdg_vs_ctrl.enriched.cgi.bed (regions enriched in 5fC in TDG KD relative to siRNA control); hmc.enriched.cgi.bed (regions enriched in 5hmC wild-type); mc.enriched.cgi.bed (regions enriched in mC wild type). [file gb-2012-13-8-r69-S2.ZIP › additional_files2/fc.enriched.cgi.bed]

chrom	start	end	name	value	strand	cgi_start	cgi_end	cgi_id	cgi_dist
chr1	3660500	3661400	chr1_3660500_3661400	0	+	3660700	3661155	CpG: 34	0
chr1	4246000	4250600	chr1_4246000_4250600	0	+	4481782	4483754	CpG: 165	231182
chr1	4508100	4508700	chr1_4508100_4508700	0	+	4487028	4487689	CpG: 47	20411
chr1	4509500	4509700	chr1_4509500_4509700	0	+	4487028	4487689	CpG: 47	21811
chr1	4511500	4512000	chr1_4511500_4512000	0	+	4487028	4487689	CpG: 47	23811
chr1	4512800	4513700	chr1_4512800_4513700	0	+	4487028	4487689	CpG: 47	25111
chr1	4514100	4516800	chr1_4514100_4516800	0	+	4487028	4487689	CpG: 47	26411
chr1	4520500	4520800	chr1_4520500_4520800	0	+	4487028	4487689	CpG: 47	32811
chr1	4522100	4522300	chr1_4522100_4522300	0	+	4487028	4487689	CpG: 47	34411
chr1	4678200	4679800	chr1_4678200_4679800	0	+	4679265	4679478	CpG: 24	0
chr1	4751600	4753200	chr1_4751600_4753200	0	+	4775457	4775895	CpG: 49	22257
chr1	4754700	4754800	chr1_4754700_4754800	0	+	4775457	4775895	CpG: 49	20657
chr1	4757300	4757600	chr1_4757300_4757600	0	+	4775457	4775895	CpG: 49	17857
chr1	4759000	4759300	chr1_4759000_4759300	0	+	4775457	4775895	CpG: 49	16157
chr1	4760400	4761000	chr1_4760400_4761000	0	+	4775457	4775895	CpG: 49	14457
chr1	4764400	4765200	chr1_4764400_4765200	0	+	4775457	4775895	CpG: 49	10257
chr1	4901500	4902800	chr1_4901500_4902800	0	+	4847546	4848453	CpG: 83	53047
chr1	5008600	5011400	chr1_5008600_5011400	0	+	5008638	5009792	CpG: 77	0
chr1	5013400	5014000	chr1_5013400_5014000	0	+	5008638	5009792	CpG: 77	3608
chr1	5905600	5907800	chr1_5905600_5907800	0	+	5906509	5907555	CpG: 85	0
chr1	6419600	6430300	chr1_6419600_6430300	0	+	6431281	6431693	CpG: 36	981
chr1	8278000	8279100	chr1_8278000_8279100	0	+	7387827	7388675	CpG: 64	889325
chr1	9534900	9536500	chr1_9534900_9536500	0	+	9535350	9536349	CpG: 97	0
chr1	9546400	9548500	chr1_9546400_9548500	0	+	9535350	9536349	CpG: 97	10051
chr1	9600100	9600300	chr1_9600100_9600300	0	+	9535350	9536349	CpG: 97	63751
chr1	9600700	9601100	chr1_9600700_9601100	0	+	9535350	9536349	CpG: 97	64351
chr1	9602900	9604100	chr1_9602900_9604100	0	+	9535350	9536349	CpG: 97	66551
chr1	9606000	9606800	chr1_9606000_9606800	0	+	9535350	9536349	CpG: 97	69651
chr1	9607000	9607400	chr1_9607000_9607400	0	+	9535350	9536349	CpG: 97	70651
chr1	9611400	9612800	chr1_9611400_9612800	0	+	9535350	9536349	CpG: 97	75051
chr1	9614300	9615100	chr1_9614300_9615100	0	+	9689866	9690962	CpG: 87	74766
chr1	9616700	9616900	chr1_9616700_9616900	0	+	9689866	9690962	CpG: 87	72966
chr1	9618300	9619300	chr1_9618300_9619300	0	+	9689866	9690962	CpG: 87	70566
chr1	9620300	9621300	chr1_9620300_9621300	0	+	9689866	9690962	CpG: 87	68566
chr1	9622900	9623400	chr1_9622900_9623400	0	+	9689866	9690962	CpG: 87	66466
chr1	9625400	9627500	chr1_9625400_9627500	0	+	9689866	9690962	CpG: 87	62366
chr1	9631300	9631900	chr1_9631300_9631900	0	+	9689866	9690962	CpG: 87	57966
chr1	9634200	9635200	chr1_9634200_9635200	0	+	9689866	9690962	CpG: 87	54666
chr1	9638100	9639600	chr1_9638100_9639600	0	+	9689866	9690962	CpG: 87	50266
chr1	9640700	9641200	chr1_9640700_9641200	0	+	9689866	9690962	CpG: 87	48666
chr1	9644900	9645100	chr1_9644900_9645100	0	+	9689866	9690962	CpG: 87	44766
chr1	9847200	9848000	chr1_9847200_9848000	0	+	9838246	9838611	CpG: 40	8589
chr1	9849000	9849500	chr1_9849000_9849500	0	+	9838246	9838611	CpG: 40	10389
chr1	9989300	9989400	chr1_9989300_9989400	0	+	9957199	9958411	CpG: 128	30889
chr1	9994000	9995400	chr1_9994000_9995400	0	+	10028031	10028296	CpG: 31	32631
chr1	10118100	10119300	chr1_10118100_10119300	0	+	10029826	10030360	CpG: 60	87740
chr1	10120700	10121100	chr1_10120700_10121100	0	+	10029826	10030360	CpG: 60	90340
chr1	10276200	10277200	chr1_10276200_10277200	0	+	10222224	10223509	CpG: 136	52691
chr1	11317500	11319500	chr1_11317500_11319500	0	+	11404141	11404546	CpG: 44	84641
chr1	12342500	12342600	chr1_12342500_12342600	0	+	12980799	12981281	CpG: 34	638199
chr1	12343300	12343700	chr1_12343300_12343700	0	+	12980799	12981281	CpG: 34	637099
chr1	12344000	12344200	chr1_12344000_12344200	0	+	12980799	12981281	CpG: 34	636599
chr1	12677200	12677400	chr1_12677200_12677400	0	+	12980799	12981281	CpG: 34	303399
chr1	12678600	12679300	chr1_12678600_12679300	0	+	12980799	12981281	CpG: 34	301499
chr1	12679600	12679900	chr1_12679600_12679900	0	+	12980799	12981281	CpG: 34	300899
chr1	12682400	12683100	chr1_12682400_12683100	0	+	12980799	12981281	CpG: 34	297699
chr1	12684500	12684900	chr1_12684500_12684900	0	+	12980799	12981281	CpG: 34	295899
chr1	12715800	12716800	chr1_12715800_12716800	0	+	12980799	12981281	CpG: 34	263999
chr1	12717600	12717900	chr1_12717600_12717900	0	+	12980799	12981281	CpG: 34	262899
chr1	12719800	12720300	chr1_12719800_12720300	0	+	12980799	12981281	CpG: 34	260499
chr1	12721800	12721900	chr1_12721800_12721900	0	+	12980799	12981281	CpG: 34	258899
chr1	12740300	12742800	chr1_12740300_12742800	0	+	12980799	12981281	CpG: 34	237999
chr1	12781800	12782400	chr1_12781800_12782400	0	+	12980799	12981281	CpG: 34	198399
chr1	12782700	12783500	chr1_12782700_12783500	0	+	12980799	12981281	CpG: 34	197299
chr1	12785700	12786400	chr1_12785700_12786400	0	+	12980799	12981281	CpG: 34	194399
chr1	12786800	12788400	chr1_12786800_12788400	0	+	12980799	12981281	CpG: 34	192399
chr1	12801200	12802400	chr1_12801200_12802400	0	+	12980799	12981281	CpG: 34	178399
chr1	12803800	12804600	chr1_12803800_12804600	0	+	12980799	12981281	CpG: 34	176199
chr1	12806900	12807800	chr1_12806900_12807800	0	+	12980799	12981281	CpG: 34	172999
chr1	12808100	12808600	chr1_12808100_12808600	0	+	12980799	12981281	CpG: 34	172199
chr1	12811400	12812800	chr1_12811400_12812800	0	+	12980799	12981281	CpG: 34	167999
chr1	12813600	12814000	chr1_12813600_12814000	0	+	12980799	12981281	CpG: 34	166799
chr1	12816600	12816800	chr1_12816600_12816800	0	+	12980799	12981281	CpG: 34	163999
chr1	12821200	12822400	chr1_12821200_12822400	0	+	12980799	12981281	CpG: 34	158399
chr1	12822900	12826400	chr1_12822900_12826400	0	+	12980799	12981281	CpG: 34	154399
chr1	12838000	12838700	chr1_12838000_12838700	0	+	12980799	12981281	CpG: 34	142099
chr1	12838900	12840200	chr1_12838900_12840200	0	+	12980799	12981281	CpG: 34	140599
chr1	12840900	12842500	chr1_12840900_12842500	0	+	12980799	12981281	CpG: 34	138299
chr1	12843200	12843400	chr1_12843200_12843400	0	+	12980799	12981281	CpG: 34	137399
chr1	12845900	12847300	chr1_12845900_12847300	0	+	12980799	12981281	CpG: 34	133499
chr1	12848100	12849700	chr1_12848100_12849700	0	+	12980799	12981281	CpG: 34	131099
chr1	12854400	12854600	chr1_12854400_12854600	0	+	12980799	12981281	CpG: 34	126199
chr1	12855000	12855800	chr1_12855000_12855800	0	+	12980799	12981281	CpG: 34	124999
chr1	12920700	12921400	chr1_12920700_12921400	0	+	12980799	12981281	CpG: 34	59399
chr1	12929700	12933000	chr1_12929700_12933000	0	+	12980799	12981281	CpG: 34	47799
chr1	12935900	12936200	chr1_12935900_12936200	0	+	12980799	12981281	CpG: 34	44599
chr1	12952800	12953700	chr1_12952800_12953700	0	+	12980799	12981281	CpG: 34	27099
chr1	12954000	12954500	chr1_12954000_12954500	0	+	12980799	12981281	CpG: 34	26299
chr1	12960600	12961400	chr1_12960600_12961400	0	+	12980799	12981281	CpG: 34	19399
chr1	12961800	12962600	chr1_12961800_12962600	0	+	12980799	12981281	CpG: 34	18199
chr1	12964000	12964400	chr1_12964000_12964400	0	+	12980799	12981281	CpG: 34	16399
chr1	12967100	12967600	chr1_12967100_12967600	0	+	12980799	12981281	CpG: 34	13199
chr1	12971100	12971500	chr1_12971100_12971500	0	+	12980799	12981281	CpG: 34	9299
chr1	12972600	12972700	chr1_12972600_12972700	0	+	12980799	12981281	CpG: 34	8099
chr1	12974700	12975600	chr1_12974700_12975600	0	+	12980799	12981281	CpG: 34	5199
chr1	12976300	12977100	chr1_12976300_12977100	0	+	12980799	12981281	CpG: 34	3699
chr1	12978800	12984000	chr1_12978800_12984000	0	+	12980799	12981281	CpG: 34	0
chr1	12984600	12986000	chr1_12984600_12986000	0	+	12986303	12986516	CpG: 16	303
chr1	12986100	12987900	chr1_12986100_12987900	0	+	12986303	12986516	CpG: 16	0
chr1	13033800	13037100	chr1_13033800_13037100	0	+	12986303	12986516	CpG: 16	47284
chr1	13037600	13038100	chr1_13037600_13038100	0	+	12986303	12986516	CpG: 16	51084
chr1	13039500	13039700	chr1_13039500_13039700	0	+	12986303	12986516	CpG: 16	52984
chr1	13042300	13042800	chr1_13042300_13042800	0	+	12986303	12986516	CpG: 16	55784
chr1	13043100	13046500	chr1_13043100_13046500	0	+	12986303	12986516	CpG: 16	56584
chr1	13047900	13049300	chr1_13047900_13049300	0	+	12986303	12986516	CpG: 16	61384
chr1	13051100	13051700	chr1_13051100_13051700	0	+	12986303	12986516	CpG: 16	64584
chr1	13052200	13053200	chr1_13052200_13053200	0	+	13116379	13116750	CpG: 30	63179
chr1	13053500	13054700	chr1_13053500_13054700	0	+	13116379	13116750	CpG: 30	61679
chr1	13055800	13056400	chr1_13055800_13056400	0	+	13116379	13116750	CpG: 30	59979
chr1	13057100	13057900	chr1_13057100_13057900	0	+	13116379	13116750	CpG: 30	58479
chr1	13059300	13059800	chr1_13059300_13059800	0	+	13116379	13116750	CpG: 30	56579
chr1	13079200	13079900	chr1_13079200_13079900	0	+	13116379	13116750	CpG: 30	36479
chr1	13080700	13081200	chr1_13080700_13081200	0	+	13116379	13116750	CpG: 30	35179
chr1	13083400	13083800	chr1_13083400_13083800	0	+	13116379	13116750	CpG: 30	32579
chr1	13105700	13106700	chr1_13105700_13106700	0	+	13116379	13116750	CpG: 30	9679
chr1	13108400	13110300	chr1_13108400_13110300	0	+	13116379	13116750	CpG: 30	6079
chr1	13111400	13111600	chr1_13111400_13111600	0	+	13116379	13116750	CpG: 30	4779
chr1	13112900	13113700	chr1_13112900_13113700	0	+	13116379	13116750	CpG: 30	2679
chr1	13114200	13114900	chr1_13114200_13114900	0	+	13116379	13116750	CpG: 30	1479
chr1	13115600	13118600	chr1_13115600_13118600	0	+	13116379	13116750	CpG: 30	0
chr1	13121400	13121900	chr1_13121400_13121900	0	+	13116379	13116750	CpG: 30	4650
chr1	13123100	13124600	chr1_13123100_13124600	0	+	13116379	13116750	CpG: 30	6350
chr1	13130000	13130900	chr1_13130000_13130900	0	+	13116379	13116750	CpG: 30	13250
chr1	13131900	13133100	chr1_13131900_13133100	0	+	13116379	13116750	CpG: 30	15150
chr1	13133900	13138800	chr1_13133900_13138800	0	+	13116379	13116750	CpG: 30	17150
chr1	13139900	13143200	chr1_13139900_13143200	0	+	13116379	13116750	CpG: 30	23150
chr1	13145700	13147100	chr1_13145700_13147100	0	+	13116379	13116750	CpG: 30	28950
chr1	13148700	13150800	chr1_13148700_13150800	0	+	13116379	13116750	CpG: 30	31950
chr1	13151600	13153200	chr1_13151600_13153200	0	+	13116379	13116750	CpG: 30	34850
chr1	13156700	13157400	chr1_13156700_13157400	0	+	13116379	13116750	CpG: 30	39950
chr1	13158200	13159000	chr1_13158200_13159000	0	+	13116379	13116750	CpG: 30	41450
chr1	13162200	13162900	chr1_13162200_13162900	0	+	13116379	13116750	CpG: 30	45450
chr1	13163600	13166600	chr1_13163600_13166600	0	+	13116379	13116750	CpG: 30	46850
chr1	13166700	13167100	chr1_13166700_13167100	0	+	13116379	13116750	CpG: 30	49950
chr1	13169200	13170800	chr1_13169200_13170800	0	+	13116379	13116750	CpG: 30	52450
chr1	13172900	13175100	chr1_13172900_13175100	0	+	13116379	13116750	CpG: 30	56150
chr1	13176000	13177900	chr1_13176000_13177900	0	+	13116379	13116750	CpG: 30	59250
chr1	13178300	13178800	chr1_13178300_13178800	0	+	13116379	13116750	CpG: 30	61550
chr1	13179800	13180600	chr1_13179800_13180600	0	+	13116379	13116750	CpG: 30	63050
chr1	13181400	13183200	chr1_13181400_13183200	0	+	13116379	13116750	CpG: 30	64650
chr1	13186400	13186500	chr1_13186400_13186500	0	+	13116379	13116750	CpG: 30	69650
chr1	13186600	13186700	chr1_13186600_13186700	0	+	13116379	13116750	CpG: 30	69850
chr1	13186800	13190700	chr1_13186800_13190700	0	+	13116379	13116750	CpG: 30	70050
chr1	13192100	13194100	chr1_13192100_13194100	0	+	13116379	13116750	CpG: 30	75350
chr1	13215400	13216900	chr1_13215400_13216900	0	+	13116379	13116750	CpG: 30	98650
chr1	13224500	13226600	chr1_13224500_13226600	0	+	13116379	13116750	CpG: 30	107750
chr1	13228500	13229200	chr1_13228500_13229200	0	+	13116379	13116750	CpG: 30	111750
chr1	13230000	13230800	chr1_13230000_13230800	0	+	13116379	13116750	CpG: 30	113250
chr1	13231200	13231800	chr1_13231200_13231800	0	+	13116379	13116750	CpG: 30	114450
chr1	13235800	13236300	chr1_13235800_13236300	0	+	13116379	13116750	CpG: 30	119050
chr1	13238100	13239400	chr1_13238100_13239400	0	+	13116379	13116750	CpG: 30	121350
chr1	13241200	13241900	chr1_13241200_13241900	0	+	13362827	13364875	CpG: 188	120927
chr1	13242300	13245700	chr1_13242300_13245700	0	+	13362827	13364875	CpG: 188	117127
chr1	13246100	13246300	chr1_13246100_13246300	0	+	13362827	13364875	CpG: 188	116527
chr1	13290700	13293000	chr1_13290700_13293000	0	+	13362827	13364875	CpG: 188	69827
chr1	13301900	13302000	chr1_13301900_13302000	0	+	13362827	13364875	CpG: 188	60827
chr1	13304700	13305700	chr1_13304700_13305700	0	+	13362827	13364875	CpG: 188	57127
chr1	13305800	13306200	chr1_13305800_13306200	0	+	13362827	13364875	CpG: 188	56627
chr1	13306600	13309000	chr1_13306600_13309000	0	+	13362827	13364875	CpG: 188	53827
chr1	13321800	13322900	chr1_13321800_13322900	0	+	13362827	13364875	CpG: 188	39927
chr1	13326200	13326800	chr1_13326200_13326800	0	+	13362827	13364875	CpG: 188	36027
chr1	13330500	13333300	chr1_13330500_13333300	0	+	13362827	13364875	CpG: 188	29527
chr1	13444200	13444500	chr1_13444200_13444500	0	+	13362827	13364875	CpG: 188	79325
chr1	13449500	13450300	chr1_13449500_13450300	0	+	13362827	13364875	CpG: 188	84625
chr1	13450600	13451400	chr1_13450600_13451400	0	+	13362827	13364875	CpG: 188	85725
chr1	13451700	13453000	chr1_13451700_13453000	0	+	13362827	13364875	CpG: 188	86825
chr1	13454500	13455700	chr1_13454500_13455700	0	+	13362827	13364875	CpG: 188	89625
chr1	13508700	13508900	chr1_13508700_13508900	0	+	13579243	13580258	CpG: 101	70343
chr1	13519500	13520500	chr1_13519500_13520500	0	+	13579243	13580258	CpG: 101	58743
chr1	13522000	13522300	chr1_13522000_13522300	0	+	13579243	13580258	CpG: 101	56943
chr1	13522900	13523300	chr1_13522900_13523300	0	+	13579243	13580258	CpG: 101	55943
chr1	13528700	13530000	chr1_13528700_13530000	0	+	13579243	13580258	CpG: 101	49243
chr1	13531900	13532200	chr1_13531900_13532200	0	+	13579243	13580258	CpG: 101	47043
chr1	13532700	13535500	chr1_13532700_13535500	0	+	13579243	13580258	CpG: 101	43743
chr1	13558600	13560600	chr1_13558600_13560600	0	+	13579243	13580258	CpG: 101	18643
chr1	13561800	13562300	chr1_13561800_13562300	0	+	13579243	13580258	CpG: 101	16943
chr1	13563800	13564100	chr1_13563800_13564100	0	+	13579243	13580258	CpG: 101	15143
chr1	13566600	13567200	chr1_13566600_13567200	0	+	13579243	13580258	CpG: 101	12043
chr1	13569100	13569500	chr1_13569100_13569500	0	+	13579243	13580258	CpG: 101	9743
chr1	13583300	13583400	chr1_13583300_13583400	0	+	13579243	13580258	CpG: 101	3042
chr1	13584500	13584800	chr1_13584500_13584800	0	+	13579243	13580258	CpG: 101	4242
chr1	13587200	13590500	chr1_13587200_13590500	0	+	13579243	13580258	CpG: 101	6942
chr1	13591500	13591800	chr1_13591500_13591800	0	+	13579243	13580258	CpG: 101	11242
chr1	13596900	13597600	chr1_13596900_13597600	0	+	13579243	13580258	CpG: 101	16642
chr1	13598600	13599600	chr1_13598600_13599600	0	+	13579243	13580258	CpG: 101	18342
chr1	13601800	13602600	chr1_13601800_13602600	0	+	13579243	13580258	CpG: 101	21542
chr1	13603500	13603900	chr1_13603500_13603900	0	+	13579243	13580258	CpG: 101	23242
chr1	13622500	13623300	chr1_13622500_13623300	0	+	13650312	13650813	CpG: 49	27012
chr1	13648700	13649300	chr1_13648700_13649300	0	+	13650312	13650813	CpG: 49	1012
chr1	13650100	13651800	chr1_13650100_13651800	0	+	13650312	13650813	CpG: 49	0
chr1	13653000	13653400	chr1_13653000_13653400	0	+	13650312	13650813	CpG: 49	2187
chr1	13654400	13654700	chr1_13654400_13654700	0	+	13650312	13650813	CpG: 49	3587
chr1	13729100	13731100	chr1_13729100_13731100	0	+	13650312	13650813	CpG: 49	78287
chr1	13831700	13832000	chr1_13831700_13832000	0	+	13650312	13650813	CpG: 49	180887
chr1	13834300	13834600	chr1_13834300_13834600	0	+	13650312	13650813	CpG: 49	183487
chr1	13835000	13835500	chr1_13835000_13835500	0	+	13650312	13650813	CpG: 49	184187
chr1	13836500	13836700	chr1_13836500_13836700	0	+	13650312	13650813	CpG: 49	185687
chr1	13838900	13839200	chr1_13838900_13839200	0	+	13650312	13650813	CpG: 49	188087
chr1	13839700	13840300	chr1_13839700_13840300	0	+	13650312	13650813	CpG: 49	188887
chr1	14053000	14053300	chr1_14053000_14053300	0	+	14299828	14300117	CpG: 35	246528
chr1	14054600	14055200	chr1_14054600_14055200	0	+	14299828	14300117	CpG: 35	244628
chr1	14740100	14740300	chr1_14740100_14740300	0	+	14745232	14745884	CpG: 68	4932
chr1	14741300	14742200	chr1_14741300_14742200	0	+	14745232	14745884	CpG: 68	3032
chr1	14743700	14744200	chr1_14743700_14744200	0	+	14745232	14745884	CpG: 68	1032
chr1	14745000	14745700	chr1_14745000_14745700	0	+	14745232	14745884	CpG: 68	0
chr1	14750200	14751300	chr1_14750200_14751300	0	+	14745232	14745884	CpG: 68	4316
chr1	15245700	15246800	chr1_15245700_15246800	0	+	15276499	15277259	CpG: 87	29699
chr1	15319400	15320100	chr1_15319400_15320100	0	+	15276499	15277259	CpG: 87	42141
chr1	15640200	15641600	chr1_15640200_15641600	0	+	15795672	15796189	CpG: 60	154072
chr1	15641800	15642600	chr1_15641800_15642600	0	+	15795672	15796189	CpG: 60	153072
chr1	15649100	15650200	chr1_15649100_15650200	0	+	15795672	15796189	CpG: 60	145472
chr1	15700300	15701500	chr1_15700300_15701500	0	+	15795672	15796189	CpG: 60	94172
chr1	15748600	15749400	chr1_15748600_15749400	0	+	15795672	15796189	CpG: 60	46272
chr1	15758900	15760000	chr1_15758900_15760000	0	+	15795672	15796189	CpG: 60	35672
chr1	15761000	15761300	chr1_15761000_15761300	0	+	15795672	15796189	CpG: 60	34372
chr1	15761800	15762700	chr1_15761800_15762700	0	+	15795672	15796189	CpG: 60	32972
chr1	15795300	15796100	chr1_15795300_15796100	0	+	15795672	15796189	CpG: 60	0
chr1	16093300	16093900	chr1_16093300_16093900	0	+	16094846	16096372	CpG: 169	946
chr1	16094000	16096500	chr1_16094000_16096500	0	+	16094846	16096372	CpG: 169	0
chr1	16098400	16099000	chr1_16098400_16099000	0	+	16094846	16096372	CpG: 169	2028
chr1	16137300	16139400	chr1_16137300_16139400	0	+	16094846	16096372	CpG: 169	40928
chr1	16140600	16142100	chr1_16140600_16142100	0	+	16094846	16096372	CpG: 169	44228
chr1	16143200	16143900	chr1_16143200_16143900	0	+	16094846	16096372	CpG: 169	46828
chr1	16149100	16150200	chr1_16149100_16150200	0	+	16094846	16096372	CpG: 169	52728
chr1	16152300	16160400	chr1_16152300_16160400	0	+	16094846	16096372	CpG: 169	55928
chr1	16162000	16163000	chr1_16162000_16163000	0	+	16094846	16096372	CpG: 169	65628
chr1	16163100	16164800	chr1_16163100_16164800	0	+	16094846	16096372	CpG: 169	66728
chr1	16218600	16219100	chr1_16218600_16219100	0	+	16094846	16096372	CpG: 169	122228
chr1	16232000	16234000	chr1_16232000_16234000	0	+	16094846	16096372	CpG: 169	135628
chr1	16255200	16255600	chr1_16255200_16255600	0	+	16094846	16096372	CpG: 169	158828
chr1	16256000	16257000	chr1_16256000_16257000	0	+	16094846	16096372	CpG: 169	159628
chr1	16301300	16302000	chr1_16301300_16302000	0	+	16094846	16096372	CpG: 169	204928
chr1	16302600	16304400	chr1_16302600_16304400	0	+	16509814	16510174	CpG: 46	205414
chr1	16362100	16362900	chr1_16362100_16362900	0	+	16509814	16510174	CpG: 46	146914
chr1	16364000	16365800	chr1_16364000_16365800	0	+	16509814	16510174	CpG: 46	144014
chr1	16366900	16367400	chr1_16366900_16367400	0	+	16509814	16510174	CpG: 46	142414
chr1	16368000	16368400	chr1_16368000_16368400	0	+	16509814	16510174	CpG: 46	141414
chr1	16486100	16488000	chr1_16486100_16488000	0	+	16509814	16510174	CpG: 46	21814
chr1	16488600	16489800	chr1_16488600_16489800	0	+	16509814	16510174	CpG: 46	20014
chr1	16710000	16710100	chr1_16710000_16710100	0	+	16655227	16655707	CpG: 56	54293
chr1	16710500	16711500	chr1_16710500_16711500	0	+	16655227	16655707	CpG: 56	54793
chr1	16714800	16715000	chr1_16714800_16715000	0	+	16655227	16655707	CpG: 56	59093
chr1	16738900	16740500	chr1_16738900_16740500	0	+	16655227	16655707	CpG: 56	83193
chr1	16802000	16802800	chr1_16802000_16802800	0	+	16655227	16655707	CpG: 56	146293
chr1	17086900	17088300	chr1_17086900_17088300	0	+	17086845	17088220	CpG: 116	0
chr1	18030400	18032000	chr1_18030400_18032000	0	+	18048116	18048977	CpG: 91	16116
chr1	18033200	18034000	chr1_18033200_18034000	0	+	18048116	18048977	CpG: 91	14116
chr1	19321900	19323400	chr1_19321900_19323400	0	+	19226693	19226931	CpG: 19	94969
chr1	20555600	20556000	chr1_20555600_20556000	0	+	20809969	20810378	CpG: 45	253969
chr1	20558700	20560100	chr1_20558700_20560100	0	+	20809969	20810378	CpG: 45	249869
chr1	20668100	20668300	chr1_20668100_20668300	0	+	20809969	20810378	CpG: 45	141669
chr1	20795300	20796200	chr1_20795300_20796200	0	+	20809969	20810378	CpG: 45	13769
chr1	20796500	20798900	chr1_20796500_20798900	0	+	20809969	20810378	CpG: 45	11069
chr1	20801100	20802800	chr1_20801100_20802800	0	+	20809969	20810378	CpG: 45	7169
chr1	20804400	20805100	chr1_20804400_20805100	0	+	20809969	20810378	CpG: 45	4869
chr1	20877800	20879800	chr1_20877800_20879800	0	+	20880515	20880892	CpG: 33	715
chr1	20880500	20880600	chr1_20880500_20880600	0	+	20880515	20880892	CpG: 33	0
chr1	20881000	20881800	chr1_20881000_20881800	0	+	20880515	20880892	CpG: 33	108
chr1	20969600	20969800	chr1_20969600_20969800	0	+	20941743	20941971	CpG: 20	27629
chr1	20971500	20971900	chr1_20971500_20971900	0	+	20941743	20941971	CpG: 20	29529
chr1	20976100	20977000	chr1_20976100_20977000	0	+	20941743	20941971	CpG: 20	34129
chr1	20977500	20977800	chr1_20977500_20977800	0	+	20941743	20941971	CpG: 20	35529
chr1	20978800	20979400	chr1_20978800_20979400	0	+	20941743	20941971	CpG: 20	36829
chr1	20984200	20984700	chr1_20984200_20984700	0	+	20941743	20941971	CpG: 20	42229
chr1	20985600	20985800	chr1_20985600_20985800	0	+	20941743	20941971	CpG: 20	43629
chr1	20986600	20999300	chr1_20986600_20999300	0	+	20941743	20941971	CpG: 20	44629
chr1	21000300	21001000	chr1_21000300_21001000	0	+	20941743	20941971	CpG: 20	58329
chr1	21001500	21002500	chr1_21001500_21002500	0	+	20941743	20941971	CpG: 20	59529
chr1	21002700	21006300	chr1_21002700_21006300	0	+	20941743	20941971	CpG: 20	60729
chr1	21013300	21014500	chr1_21013300_21014500	0	+	21068950	21069775	CpG: 72	54450
chr1	21014600	21015300	chr1_21014600_21015300	0	+	21068950	21069775	CpG: 72	53650
chr1	21015600	21017000	chr1_21015600_21017000	0	+	21068950	21069775	CpG: 72	51950
chr1	21017400	21017800	chr1_21017400_21017800	0	+	21068950	21069775	CpG: 72	51150
chr1	21023700	21024000	chr1_21023700_21024000	0	+	21068950	21069775	CpG: 72	44950
chr1	21026600	21027200	chr1_21026600_21027200	0	+	21068950	21069775	CpG: 72	41750
chr1	21027500	21028900	chr1_21027500_21028900	0	+	21068950	21069775	CpG: 72	40050
chr1	21030300	21033300	chr1_21030300_21033300	0	+	21068950	21069775	CpG: 72	35650
chr1	21034500	21034700	chr1_21034500_21034700	0	+	21068950	21069775	CpG: 72	34250
chr1	21038500	21043600	chr1_21038500_21043600	0	+	21068950	21069775	CpG: 72	25350
chr1	21054000	21056700	chr1_21054000_21056700	0	+	21068950	21069775	CpG: 72	12250
chr1	21056900	21057100	chr1_21056900_21057100	0	+	21068950	21069775	CpG: 72	11850
chr1	21057600	21058200	chr1_21057600_21058200	0	+	21068950	21069775	CpG: 72	10750
chr1	21059500	21064300	chr1_21059500_21064300	0	+	21068950	21069775	CpG: 72	4650
chr1	21068600	21069700	chr1_21068600_21069700	0	+	21068950	21069775	CpG: 72	0
chr1	21074700	21074900	chr1_21074700_21074900	0	+	21068950	21069775	CpG: 72	4925
chr1	21076400	21076600	chr1_21076400_21076600	0	+	21068950	21069775	CpG: 72	6625
chr1	21104400	21104900	chr1_21104400_21104900	0	+	21068950	21069775	CpG: 72	34625
chr1	21196500	21197800	chr1_21196500_21197800	0	+	21068950	21069775	CpG: 72	126725
chr1	21198200	21198800	chr1_21198200_21198800	0	+	21068950	21069775	CpG: 72	128425
chr1	21199900	21202800	chr1_21199900_21202800	0	+	21068950	21069775	CpG: 72	130125
chr1	21204100	21205500	chr1_21204100_21205500	0	+	21068950	21069775	CpG: 72	134325
chr1	21215500	21215700	chr1_21215500_21215700	0	+	21068950	21069775	CpG: 72	145725
chr1	21268500	21270700	chr1_21268500_21270700	0	+	21068950	21069775	CpG: 72	198725
chr1	23016049	23016149	chr1_23016049_23016149	0	+	23108726	23109101	CpG: 27	92577
chr1	23495149	23495649	chr1_23495149_23495649	0	+	23389520	23390239	CpG: 83	104910
chr1	23949549	23949849	chr1_23949549_23949849	0	+	23928558	23929393	CpG: 76	20156
chr1	23950049	23952449	chr1_23950049_23952449	0	+	23928558	23929393	CpG: 76	20656
chr1	23954049	23954349	chr1_23954049_23954349	0	+	23928558	23929393	CpG: 76	24656
chr1	23959149	23959549	chr1_23959149_23959549	0	+	23928558	23929393	CpG: 76	29756
chr1	23960249	23961749	chr1_23960249_23961749	0	+	23928558	23929393	CpG: 76	30856
chr1	24107449	24108049	chr1_24107449_24108049	0	+	24106480	24107395	CpG: 108	54
chr1	24294149	24295249	chr1_24294149_24295249	0	+	24106480	24107395	CpG: 108	186754
chr1	24295649	24295949	chr1_24295649_24295949	0	+	24106480	24107395	CpG: 108	188254
chr1	24592949	24594549	chr1_24592949_24594549	0	+	24593360	24594016	CpG: 71	0
chr1	24595149	24595349	chr1_24595149_24595349	0	+	24593360	24594016	CpG: 71	1133
chr1	24600949	24602649	chr1_24600949_24602649	0	+	24593360	24594016	CpG: 71	6933
chr1	24684549	24684849	chr1_24684549_24684849	0	+	24685355	24685922	CpG: 54	506
chr1	24685249	24686249	chr1_24685249_24686249	0	+	24685355	24685922	CpG: 54	0
chr1	26742738	26745138	chr1_26742738_26745138	0	+	25886690	25887525	CpG: 75	855213
chr1	30143738	30144638	chr1_30143738_30144638	0	+	30929953	30930871	CpG: 137	785315
chr1	30776438	30778238	chr1_30776438_30778238	0	+	30929953	30930871	CpG: 137	151715
chr1	30825238	30825538	chr1_30825238_30825538	0	+	30929953	30930871	CpG: 137	104415
chr1	30826038	30826238	chr1_30826038_30826238	0	+	30929953	30930871	CpG: 137	103715
chr1	30826738	30829138	chr1_30826738_30829138	0	+	30929953	30930871	CpG: 137	100815
chr1	30830538	30830938	chr1_30830538_30830938	0	+	30929953	30930871	CpG: 137	99015
chr1	33452538	33453038	chr1_33452538_33453038	0	+	33726398	33727414	CpG: 73	273360
chr1	33455038	33455738	chr1_33455038_33455738	0	+	33726398	33727414	CpG: 73	270660
chr1	33524138	33524638	chr1_33524138_33524638	0	+	33726398	33727414	CpG: 73	201760
chr1	33524738	33525538	chr1_33524738_33525538	0	+	33726398	33727414	CpG: 73	200860
chr1	33526238	33527638	chr1_33526238_33527638	0	+	33726398	33727414	CpG: 73	198760
chr1	33528238	33528538	chr1_33528238_33528538	0	+	33726398	33727414	CpG: 73	197860
chr1	33572038	33572638	chr1_33572038_33572638	0	+	33726398	33727414	CpG: 73	153760
chr1	33573738	33573838	chr1_33573738_33573838	0	+	33726398	33727414	CpG: 73	152560
chr1	33574938	33575038	chr1_33574938_33575038	0	+	33726398	33727414	CpG: 73	151360
chr1	33586238	33586338	chr1_33586238_33586338	0	+	33726398	33727414	CpG: 73	140060
chr1	33586438	33586538	chr1_33586438_33586538	0	+	33726398	33727414	CpG: 73	139860
chr1	33705838	33706438	chr1_33705838_33706438	0	+	33726398	33727414	CpG: 73	19960
chr1	33708838	33709238	chr1_33708838_33709238	0	+	33726398	33727414	CpG: 73	17160
chr1	33721738	33723238	chr1_33721738_33723238	0	+	33726398	33727414	CpG: 73	3160
chr1	33737538	33738338	chr1_33737538_33738338	0	+	33726398	33727414	CpG: 73	10124
chr1	33744838	33746038	chr1_33744838_33746038	0	+	33726398	33727414	CpG: 73	17424
chr1	33752838	33753138	chr1_33752838_33753138	0	+	33776670	33777295	CpG: 91	23532
chr1	33776438	33777338	chr1_33776438_33777338	0	+	33776670	33777295	CpG: 91	0
chr1	33779038	33779638	chr1_33779038_33779638	0	+	33776670	33777295	CpG: 91	1743
chr1	33780638	33781438	chr1_33780638_33781438	0	+	33776670	33777295	CpG: 91	3343
chr1	33782838	33783738	chr1_33782838_33783738	0	+	33776670	33777295	CpG: 91	5543
chr1	33785738	33786338	chr1_33785738_33786338	0	+	33776670	33777295	CpG: 91	8443
chr1	33786738	33790338	chr1_33786738_33790338	0	+	33776670	33777295	CpG: 91	9443
chr1	33791538	33794238	chr1_33791538_33794238	0	+	33776670	33777295	CpG: 91	14243
chr1	33794338	33794638	chr1_33794338_33794638	0	+	33776670	33777295	CpG: 91	17043
chr1	33795338	33796938	chr1_33795338_33796938	0	+	33814456	33814794	CpG: 44	17518
chr1	33799738	33802238	chr1_33799738_33802238	0	+	33814456	33814794	CpG: 44	12218
chr1	33803838	33804138	chr1_33803838_33804138	0	+	33814456	33814794	CpG: 44	10318
chr1	33867338	33868538	chr1_33867338_33868538	0	+	33870975	33871535	CpG: 62	2437
chr1	33869938	33871638	chr1_33869938_33871638	0	+	33870975	33871535	CpG: 62	0
chr1	33874838	33875038	chr1_33874838_33875038	0	+	33870975	33871535	CpG: 62	3303
chr1	33875638	33876138	chr1_33875638_33876138	0	+	33870975	33871535	CpG: 62	4103
chr1	33907838	33908038	chr1_33907838_33908038	0	+	33870975	33871535	CpG: 62	36303
chr1	33908338	33909238	chr1_33908338_33909238	0	+	33870975	33871535	CpG: 62	36803
chr1	33963838	33965738	chr1_33963838_33965738	0	+	33964302	33964538	CpG: 20	0
chr1	33969338	33969538	chr1_33969338_33969538	0	+	33965110	33965313	CpG: 16	4025
chr1	33970538	33972338	chr1_33970538_33972338	0	+	33965110	33965313	CpG: 16	5225
chr1	33972938	33973538	chr1_33972938_33973538	0	+	33965110	33965313	CpG: 16	7625
chr1	33992238	33992638	chr1_33992238_33992638	0	+	33965110	33965313	CpG: 16	26925
chr1	33994638	33995338	chr1_33994638_33995338	0	+	33965110	33965313	CpG: 16	29325
chr1	33999638	33999738	chr1_33999638_33999738	0	+	33965110	33965313	CpG: 16	34325
chr1	34020038	34021738	chr1_34020038_34021738	0	+	34062891	34063093	CpG: 18	41153
chr1	34021838	34021938	chr1_34021838_34021938	0	+	34062891	34063093	CpG: 18	40953
chr1	34022438	34023738	chr1_34022438_34023738	0	+	34062891	34063093	CpG: 18	39153
chr1	34024638	34027738	chr1_34024638_34027738	0	+	34062891	34063093	CpG: 18	35153
chr1	34028538	34029238	chr1_34028538_34029238	0	+	34062891	34063093	CpG: 18	33653
chr1	34031638	34031738	chr1_34031638_34031738	0	+	34062891	34063093	CpG: 18	31153
chr1	34034038	34034438	chr1_34034038_34034438	0	+	34062891	34063093	CpG: 18	28453
chr1	34066438	34067338	chr1_34066438_34067338	0	+	34068329	34068706	CpG: 52	991
chr1	34073338	34075538	chr1_34073338_34075538	0	+	34068329	34068706	CpG: 52	4632
chr1	34077238	34078538	chr1_34077238_34078538	0	+	34068329	34068706	CpG: 52	8532
chr1	34080238	34080738	chr1_34080238_34080738	0	+	34068329	34068706	CpG: 52	11532
chr1	34082738	34083738	chr1_34082738_34083738	0	+	34068329	34068706	CpG: 52	14032
chr1	34213238	34213838	chr1_34213238_34213838	0	+	34234787	34235038	CpG: 25	20949
chr1	34214338	34216038	chr1_34214338_34216038	0	+	34234787	34235038	CpG: 25	18749
chr1	34217438	34217638	chr1_34217438_34217638	0	+	34234787	34235038	CpG: 25	17149
chr1	34235138	34235238	chr1_34235138_34235238	0	+	34234787	34235038	CpG: 25	100
chr1	34245238	34250138	chr1_34245238_34250138	0	+	34234787	34235038	CpG: 25	10200
chr1	34252538	34252838	chr1_34252538_34252838	0	+	34234787	34235038	CpG: 25	17500
chr1	34254138	34254338	chr1_34254138_34254338	0	+	34234787	34235038	CpG: 25	19100
chr1	34256138	34256338	chr1_34256138_34256338	0	+	34234787	34235038	CpG: 25	21100
chr1	34256638	34258238	chr1_34256638_34258238	0	+	34234787	34235038	CpG: 25	21600
chr1	34259538	34262138	chr1_34259538_34262138	0	+	34234787	34235038	CpG: 25	24500
chr1	34262538	34262938	chr1_34262538_34262938	0	+	34234787	34235038	CpG: 25	27500
chr1	34263238	34264238	chr1_34263238_34264238	0	+	34234787	34235038	CpG: 25	28200
chr1	34271938	34274038	chr1_34271938_34274038	0	+	34234787	34235038	CpG: 25	36900
chr1	34275138	34275438	chr1_34275138_34275438	0	+	34234787	34235038	CpG: 25	40100
chr1	34277338	34277938	chr1_34277338_34277938	0	+	34234787	34235038	CpG: 25	42300
chr1	34280438	34281538	chr1_34280438_34281538	0	+	34234787	34235038	CpG: 25	45400
chr1	34282538	34282938	chr1_34282538_34282938	0	+	34234787	34235038	CpG: 25	47500
chr1	34284538	34284638	chr1_34284538_34284638	0	+	34234787	34235038	CpG: 25	49500
chr1	34285338	34286138	chr1_34285338_34286138	0	+	34234787	34235038	CpG: 25	50300
chr1	34286638	34289238	chr1_34286638_34289238	0	+	34234787	34235038	CpG: 25	51600
chr1	34294038	34295838	chr1_34294038_34295838	0	+	34234787	34235038	CpG: 25	59000
chr1	34299638	34300938	chr1_34299638_34300938	0	+	34234787	34235038	CpG: 25	64600
chr1	34302438	34303738	chr1_34302438_34303738	0	+	34234787	34235038	CpG: 25	67400
chr1	34304538	34304938	chr1_34304538_34304938	0	+	34234787	34235038	CpG: 25	69500
chr1	34308638	34312238	chr1_34308638_34312238	0	+	34234787	34235038	CpG: 25	73600
chr1	34314538	34314838	chr1_34314538_34314838	0	+	34234787	34235038	CpG: 25	79500
chr1	34316638	34319438	chr1_34316638_34319438	0	+	34234787	34235038	CpG: 25	81600
chr1	34319638	34320838	chr1_34319638_34320838	0	+	34234787	34235038	CpG: 25	84600
chr1	34358338	34360138	chr1_34358338_34360138	0	+	34234787	34235038	CpG: 25	123300
chr1	34361838	34362238	chr1_34361838_34362238	0	+	34234787	34235038	CpG: 25	126800
chr1	34363338	34365238	chr1_34363338_34365238	0	+	34234787	34235038	CpG: 25	128300
chr1	34366238	34368138	chr1_34366238_34368138	0	+	34496086	34496983	CpG: 64	127948
chr1	34403738	34408538	chr1_34403738_34408538	0	+	34496086	34496983	CpG: 64	87548
chr1	34484138	34485538	chr1_34484138_34485538	0	+	34496086	34496983	CpG: 64	10548
chr1	34488838	34488938	chr1_34488838_34488938	0	+	34496086	34496983	CpG: 64	7148
chr1	34489438	34491138	chr1_34489438_34491138	0	+	34496086	34496983	CpG: 64	4948
chr1	34495938	34497138	chr1_34495938_34497138	0	+	34496086	34496983	CpG: 64	0
chr1	34498438	34498938	chr1_34498438_34498938	0	+	34496086	34496983	CpG: 64	1455
chr1	34500038	34502538	chr1_34500038_34502538	0	+	34496086	34496983	CpG: 64	3055
chr1	34503638	34504138	chr1_34503638_34504138	0	+	34496086	34496983	CpG: 64	6655
chr1	34505138	34505338	chr1_34505138_34505338	0	+	34496086	34496983	CpG: 64	8155
chr1	34506038	34506338	chr1_34506038_34506338	0	+	34496086	34496983	CpG: 64	9055
chr1	34507438	34509738	chr1_34507438_34509738	0	+	34516252	34516809	CpG: 43	6514
chr1	34512038	34513538	chr1_34512038_34513538	0	+	34516252	34516809	CpG: 43	2714
chr1	34514638	34515538	chr1_34514638_34515538	0	+	34516252	34516809	CpG: 43	714
chr1	34516238	34517538	chr1_34516238_34517538	0	+	34516252	34516809	CpG: 43	0
chr1	34519538	34520638	chr1_34519538_34520638	0	+	34516252	34516809	CpG: 43	2729
chr1	34520738	34522738	chr1_34520738_34522738	0	+	34516252	34516809	CpG: 43	3929
chr1	34523038	34523138	chr1_34523038_34523138	0	+	34516252	34516809	CpG: 43	6229
chr1	34524538	34525538	chr1_34524538_34525538	0	+	34529599	34529811	CpG: 19	4061
chr1	34526038	34531838	chr1_34526038_34531838	0	+	34529599	34529811	CpG: 19	0
chr1	34553138	34560638	chr1_34553138_34560638	0	+	34529599	34529811	CpG: 19	23327
chr1	34562038	34563138	chr1_34562038_34563138	0	+	34529599	34529811	CpG: 19	32227
chr1	34563238	34564638	chr1_34563238_34564638	0	+	34529599	34529811	CpG: 19	33427
chr1	34566038	34568138	chr1_34566038_34568138	0	+	34529599	34529811	CpG: 19	36227
chr1	34569238	34571438	chr1_34569238_34571438	0	+	34529599	34529811	CpG: 19	39427
chr1	34573338	34573638	chr1_34573338_34573638	0	+	34529599	34529811	CpG: 19	43527
chr1	34576338	34577638	chr1_34576338_34577638	0	+	34529599	34529811	CpG: 19	46527
chr1	34579438	34580438	chr1_34579438_34580438	0	+	34529599	34529811	CpG: 19	49627
chr1	34593538	34596538	chr1_34593538_34596538	0	+	34636374	34636685	CpG: 42	39836
chr1	34597738	34598238	chr1_34597738_34598238	0	+	34636374	34636685	CpG: 42	38136
chr1	34598438	34598638	chr1_34598438_34598638	0	+	34636374	34636685	CpG: 42	37736
chr1	34598938	34602738	chr1_34598938_34602738	0	+	34636374	34636685	CpG: 42	33636
chr1	34603438	34603738	chr1_34603438_34603738	0	+	34636374	34636685	CpG: 42	32636
chr1	34604238	34604438	chr1_34604238_34604438	0	+	34636374	34636685	CpG: 42	31936
chr1	34605838	34609938	chr1_34605838_34609938	0	+	34636374	34636685	CpG: 42	26436
chr1	34610338	34612338	chr1_34610338_34612338	0	+	34636374	34636685	CpG: 42	24036
chr1	34612738	34617638	chr1_34612738_34617638	0	+	34636374	34636685	CpG: 42	18736
chr1	34626038	34628738	chr1_34626038_34628738	0	+	34636374	34636685	CpG: 42	7636
chr1	34629638	34630338	chr1_34629638_34630338	0	+	34636374	34636685	CpG: 42	6036
chr1	34631638	34632238	chr1_34631638_34632238	0	+	34636374	34636685	CpG: 42	4136
chr1	34633738	34634638	chr1_34633738_34634638	0	+	34636374	34636685	CpG: 42	1736
chr1	34635038	34636838	chr1_34635038_34636838	0	+	34636374	34636685	CpG: 42	0
chr1	34643238	34648838	chr1_34643238_34648838	0	+	34636374	34636685	CpG: 42	6553
chr1	34648938	34649038	chr1_34648938_34649038	0	+	34636374	34636685	CpG: 42	12253
chr1	34649338	34649438	chr1_34649338_34649438	0	+	34636374	34636685	CpG: 42	12653
chr1	34649538	34649638	chr1_34649538_34649638	0	+	34636374	34636685	CpG: 42	12853
chr1	34655238	34658838	chr1_34655238_34658838	0	+	34636374	34636685	CpG: 42	18553
chr1	34659238	34663338	chr1_34659238_34663338	0	+	34636374	34636685	CpG: 42	22553
chr1	34668038	34668138	chr1_34668038_34668138	0	+	34636374	34636685	CpG: 42	31353
chr1	34669738	34672138	chr1_34669738_34672138	0	+	34636374	34636685	CpG: 42	33053
chr1	34672638	34673438	chr1_34672638_34673438	0	+	34636374	34636685	CpG: 42	35953
chr1	34674738	34676138	chr1_34674738_34676138	0	+	34636374	34636685	CpG: 42	38053
chr1	34676638	34679738	chr1_34676638_34679738	0	+	34636374	34636685	CpG: 42	39953
chr1	34679838	34683238	chr1_34679838_34683238	0	+	34636374	34636685	CpG: 42	43153
chr1	34685938	34686938	chr1_34685938_34686938	0	+	34734915	34735264	CpG: 37	47977
chr1	34687938	34693538	chr1_34687938_34693538	0	+	34734915	34735264	CpG: 37	41377
chr1	34694438	34695338	chr1_34694438_34695338	0	+	34734915	34735264	CpG: 37	39577
chr1	34697638	34700038	chr1_34697638_34700038	0	+	34734915	34735264	CpG: 37	34877
chr1	34700838	34701338	chr1_34700838_34701338	0	+	34734915	34735264	CpG: 37	33577
chr1	34714238	34715238	chr1_34714238_34715238	0	+	34734915	34735264	CpG: 37	19677
chr1	34715438	34715638	chr1_34715438_34715638	0	+	34734915	34735264	CpG: 37	19277
chr1	34717338	34720038	chr1_34717338_34720038	0	+	34734915	34735264	CpG: 37	14877
chr1	34720138	34720238	chr1_34720138_34720238	0	+	34734915	34735264	CpG: 37	14677
chr1	34720638	34724238	chr1_34720638_34724238	0	+	34734915	34735264	CpG: 37	10677
chr1	34725138	34727338	chr1_34725138_34727338	0	+	34734915	34735264	CpG: 37	7577
chr1	34727938	34730238	chr1_34727938_34730238	0	+	34734915	34735264	CpG: 37	4677
chr1	34733038	34733838	chr1_34733038_34733838	0	+	34734915	34735264	CpG: 37	1077
chr1	34734138	34738538	chr1_34734138_34738538	0	+	34734915	34735264	CpG: 37	0
chr1	34739438	34740238	chr1_34739438_34740238	0	+	34734915	34735264	CpG: 37	4174
chr1	34740738	34742038	chr1_34740738_34742038	0	+	34734915	34735264	CpG: 37	5474
chr1	34742838	34743438	chr1_34742838_34743438	0	+	34734915	34735264	CpG: 37	7574
chr1	34744638	34745138	chr1_34744638_34745138	0	+	34734915	34735264	CpG: 37	9374
chr1	34746038	34746438	chr1_34746038_34746438	0	+	34734915	34735264	CpG: 37	10774
chr1	34752438	34754338	chr1_34752438_34754338	0	+	34734915	34735264	CpG: 37	17174
chr1	34757038	34758138	chr1_34757038_34758138	0	+	34734915	34735264	CpG: 37	21774
chr1	34758938	34759938	chr1_34758938_34759938	0	+	34734915	34735264	CpG: 37	23674
chr1	34760738	34763438	chr1_34760738_34763438	0	+	34734915	34735264	CpG: 37	25474
chr1	34769438	34771938	chr1_34769438_34771938	0	+	34734915	34735264	CpG: 37	34174
chr1	34772638	34775438	chr1_34772638_34775438	0	+	34807103	34807930	CpG: 81	31665
chr1	34775938	34783138	chr1_34775938_34783138	0	+	34807103	34807930	CpG: 81	23965
chr1	34796138	34796738	chr1_34796138_34796738	0	+	34807103	34807930	CpG: 81	10365
chr1	34799138	34799938	chr1_34799138_34799938	0	+	34807103	34807930	CpG: 81	7165
chr1	34801938	34804338	chr1_34801938_34804338	0	+	34807103	34807930	CpG: 81	2765
chr1	34804838	34808838	chr1_34804838_34808838	0	+	34807103	34807930	CpG: 81	0
chr1	34814238	34814838	chr1_34814238_34814838	0	+	34807103	34807930	CpG: 81	6308
chr1	34819338	34820438	chr1_34819338_34820438	0	+	34807103	34807930	CpG: 81	11408
chr1	34821238	34821938	chr1_34821238_34821938	0	+	34807103	34807930	CpG: 81	13308
chr1	34823338	34826238	chr1_34823338_34826238	0	+	34807103	34807930	CpG: 81	15408
chr1	34826538	34827138	chr1_34826538_34827138	0	+	34807103	34807930	CpG: 81	18608
chr1	34843838	34845838	chr1_34843838_34845838	0	+	34858546	34858904	CpG: 40	12708
chr1	34846138	34848038	chr1_34846138_34848038	0	+	34858546	34858904	CpG: 40	10508
chr1	34849838	34851038	chr1_34849838_34851038	0	+	34858546	34858904	CpG: 40	7508
chr1	34853138	34853238	chr1_34853138_34853238	0	+	34858546	34858904	CpG: 40	5308
chr1	34853638	34857738	chr1_34853638_34857738	0	+	34858546	34858904	CpG: 40	808
chr1	34858038	34862238	chr1_34858038_34862238	0	+	34858546	34858904	CpG: 40	0
chr1	34862838	34865438	chr1_34862838_34865438	0	+	34858546	34858904	CpG: 40	3934
chr1	34866338	34873038	chr1_34866338_34873038	0	+	34858546	34858904	CpG: 40	7434
chr1	34873638	34877638	chr1_34873638_34877638	0	+	34858546	34858904	CpG: 40	14734
chr1	34879138	34881138	chr1_34879138_34881138	0	+	34899379	34900010	CpG: 71	18241
chr1	34914138	34914738	chr1_34914138_34914738	0	+	34906740	34907023	CpG: 33	7115
chr1	34915238	34918938	chr1_34915238_34918938	0	+	34906740	34907023	CpG: 33	8215
chr1	34919738	34921138	chr1_34919738_34921138	0	+	34906740	34907023	CpG: 33	12715
chr1	34922238	34923938	chr1_34922238_34923938	0	+	34906740	34907023	CpG: 33	15215
chr1	34925238	34926438	chr1_34925238_34926438	0	+	34906740	34907023	CpG: 33	18215
chr1	34926738	34926838	chr1_34926738_34926838	0	+	34906740	34907023	CpG: 33	19715
chr1	34926938	34927238	chr1_34926938_34927238	0	+	34906740	34907023	CpG: 33	19915
chr1	34930338	34930738	chr1_34930338_34930738	0	+	34906740	34907023	CpG: 33	23315
chr1	34934738	34935438	chr1_34934738_34935438	0	+	34906740	34907023	CpG: 33	27715
chr1	34939838	34941638	chr1_34939838_34941638	0	+	34906740	34907023	CpG: 33	32815
chr1	34948238	34953538	chr1_34948238_34953538	0	+	34986879	34987484	CpG: 47	33341
chr1	34966038	34966638	chr1_34966038_34966638	0	+	34986879	34987484	CpG: 47	20241
chr1	34968638	34969138	chr1_34968638_34969138	0	+	34986879	34987484	CpG: 47	17741
chr1	34984238	34987438	chr1_34984238_34987438	0	+	34986879	34987484	CpG: 47	0
chr1	35015338	35015838	chr1_35015338_35015838	0	+	34986879	34987484	CpG: 47	27854
chr1	35016238	35017638	chr1_35016238_35017638	0	+	34986879	34987484	CpG: 47	28754
chr1	35019038	35019338	chr1_35019038_35019338	0	+	34986879	34987484	CpG: 47	31554
chr1	35059938	35060538	chr1_35059938_35060538	0	+	34986879	34987484	CpG: 47	72454
chr1	35061338	35061738	chr1_35061338_35061738	0	+	34986879	34987484	CpG: 47	73854
chr1	35070638	35071538	chr1_35070638_35071538	0	+	34986879	34987484	CpG: 47	83154
chr1	35133738	35134738	chr1_35133738_35134738	0	+	34986879	34987484	CpG: 47	146254
chr1	35233838	35234538	chr1_35233838_35234538	0	+	34986879	34987484	CpG: 47	246354
chr1	35235138	35235838	chr1_35235138_35235838	0	+	34986879	34987484	CpG: 47	247654
chr1	35268538	35270438	chr1_35268538_35270438	0	+	34986879	34987484	CpG: 47	281054
chr1	35272638	35273538	chr1_35272638_35273538	0	+	34986879	34987484	CpG: 47	285154
chr1	35311838	35312338	chr1_35311838_35312338	0	+	34986879	34987484	CpG: 47	324354
chr1	35313338	35313838	chr1_35313338_35313838	0	+	34986879	34987484	CpG: 47	325854
chr1	35314238	35316038	chr1_35314238_35316038	0	+	34986879	34987484	CpG: 47	326754
chr1	35317038	35318638	chr1_35317038_35318638	0	+	34986879	34987484	CpG: 47	329554
chr1	35319838	35321338	chr1_35319838_35321338	0	+	34986879	34987484	CpG: 47	332354
chr1	35322038	35322238	chr1_35322038_35322238	0	+	34986879	34987484	CpG: 47	334554
chr1	35360938	35361538	chr1_35360938_35361538	0	+	34986879	34987484	CpG: 47	373454
chr1	35362038	35362438	chr1_35362038_35362438	0	+	34986879	34987484	CpG: 47	374554
chr1	35409138	35409438	chr1_35409138_35409438	0	+	34986879	34987484	CpG: 47	421654
chr1	35409638	35411438	chr1_35409638_35411438	0	+	34986879	34987484	CpG: 47	422154
chr1	35509138	35509438	chr1_35509138_35509438	0	+	34986879	34987484	CpG: 47	521654
chr1	35509938	35510838	chr1_35509938_35510838	0	+	34986879	34987484	CpG: 47	522454
chr1	35524138	35525038	chr1_35524138_35525038	0	+	34986879	34987484	CpG: 47	536654
chr1	35529238	35529738	chr1_35529238_35529738	0	+	34986879	34987484	CpG: 47	541754
chr1	35589938	35590538	chr1_35589938_35590538	0	+	36125305	36126061	CpG: 81	534767
chr1	35592438	35594238	chr1_35592438_35594238	0	+	36125305	36126061	CpG: 81	531067
chr1	35594538	35594638	chr1_35594538_35594638	0	+	36125305	36126061	CpG: 81	530667
chr1	35605138	35606838	chr1_35605138_35606838	0	+	36125305	36126061	CpG: 81	518467
chr1	35638838	35639238	chr1_35638838_35639238	0	+	36125305	36126061	CpG: 81	486067
chr1	35641738	35647038	chr1_35641738_35647038	0	+	36125305	36126061	CpG: 81	478267
chr1	35647338	35647838	chr1_35647338_35647838	0	+	36125305	36126061	CpG: 81	477467
chr1	35675338	35675638	chr1_35675338_35675638	0	+	36125305	36126061	CpG: 81	449667
chr1	35675938	35676638	chr1_35675938_35676638	0	+	36125305	36126061	CpG: 81	448667
chr1	35677238	35677638	chr1_35677238_35677638	0	+	36125305	36126061	CpG: 81	447667
chr1	35678938	35680038	chr1_35678938_35680038	0	+	36125305	36126061	CpG: 81	445267
chr1	35680838	35681538	chr1_35680838_35681538	0	+	36125305	36126061	CpG: 81	443767
chr1	35681838	35682438	chr1_35681838_35682438	0	+	36125305	36126061	CpG: 81	442867
chr1	35682738	35684438	chr1_35682738_35684438	0	+	36125305	36126061	CpG: 81	440867
chr1	35697238	35700438	chr1_35697238_35700438	0	+	36125305	36126061	CpG: 81	424867
chr1	35753038	35753738	chr1_35753038_35753738	0	+	36125305	36126061	CpG: 81	371567
chr1	35757138	35759338	chr1_35757138_35759338	0	+	36125305	36126061	CpG: 81	365967
chr1	35763338	35764738	chr1_35763338_35764738	0	+	36125305	36126061	CpG: 81	360567
chr1	35772538	35772838	chr1_35772538_35772838	0	+	36125305	36126061	CpG: 81	352467
chr1	35773438	35774038	chr1_35773438_35774038	0	+	36125305	36126061	CpG: 81	351267
chr1	35816338	35817738	chr1_35816338_35817738	0	+	36125305	36126061	CpG: 81	307567
chr1	35819138	35820438	chr1_35819138_35820438	0	+	36125305	36126061	CpG: 81	304867
chr1	35828038	35828338	chr1_35828038_35828338	0	+	36125305	36126061	CpG: 81	296967
chr1	35828738	35830838	chr1_35828738_35830838	0	+	36125305	36126061	CpG: 81	294467
chr1	35860138	35860838	chr1_35860138_35860838	0	+	36125305	36126061	CpG: 81	264467
chr1	35861538	35861738	chr1_35861538_35861738	0	+	36125305	36126061	CpG: 81	263567
chr1	35864238	35864338	chr1_35864238_35864338	0	+	36125305	36126061	CpG: 81	260967
chr1	35866138	35869038	chr1_35866138_35869038	0	+	36125305	36126061	CpG: 81	256267
chr1	35870638	35872038	chr1_35870638_35872038	0	+	36125305	36126061	CpG: 81	253267
chr1	35872538	35874538	chr1_35872538_35874538	0	+	36125305	36126061	CpG: 81	250767
chr1	35877338	35878038	chr1_35877338_35878038	0	+	36125305	36126061	CpG: 81	247267
chr1	35878838	35879538	chr1_35878838_35879538	0	+	36125305	36126061	CpG: 81	245767
chr1	35884938	35886338	chr1_35884938_35886338	0	+	36125305	36126061	CpG: 81	238967
chr1	35888038	35888838	chr1_35888038_35888838	0	+	36125305	36126061	CpG: 81	236467
chr1	35895438	35896938	chr1_35895438_35896938	0	+	36125305	36126061	CpG: 81	228367
chr1	35897638	35898738	chr1_35897638_35898738	0	+	36125305	36126061	CpG: 81	226567
chr1	35900838	35903138	chr1_35900838_35903138	0	+	36125305	36126061	CpG: 81	222167
chr1	35903338	35905238	chr1_35903338_35905238	0	+	36125305	36126061	CpG: 81	220067
chr1	35905838	35907338	chr1_35905838_35907338	0	+	36125305	36126061	CpG: 81	217967
chr1	35909338	35909838	chr1_35909338_35909838	0	+	36125305	36126061	CpG: 81	215467
chr1	35910438	35910538	chr1_35910438_35910538	0	+	36125305	36126061	CpG: 81	214767
chr1	35912038	35913638	chr1_35912038_35913638	0	+	36125305	36126061	CpG: 81	211667
chr1	35915238	35915438	chr1_35915238_35915438	0	+	36125305	36126061	CpG: 81	209867
chr1	35919438	35919638	chr1_35919438_35919638	0	+	36125305	36126061	CpG: 81	205667
chr1	35921238	35923938	chr1_35921238_35923938	0	+	36125305	36126061	CpG: 81	201367
chr1	35927238	35928138	chr1_35927238_35928138	0	+	36125305	36126061	CpG: 81	197167
chr1	35929738	35930138	chr1_35929738_35930138	0	+	36125305	36126061	CpG: 81	195167
chr1	35931538	35933138	chr1_35931538_35933138	0	+	36125305	36126061	CpG: 81	192167
chr1	35933838	35934338	chr1_35933838_35934338	0	+	36125305	36126061	CpG: 81	190967
chr1	35935238	35942938	chr1_35935238_35942938	0	+	36125305	36126061	CpG: 81	182367
chr1	35944138	35944538	chr1_35944138_35944538	0	+	36125305	36126061	CpG: 81	180767
chr1	35945038	35951938	chr1_35945038_35951938	0	+	36125305	36126061	CpG: 81	173367
chr1	35952338	35952838	chr1_35952338_35952838	0	+	36125305	36126061	CpG: 81	172467
chr1	35977638	35979438	chr1_35977638_35979438	0	+	36125305	36126061	CpG: 81	145867
chr1	35982138	35983538	chr1_35982138_35983538	0	+	36125305	36126061	CpG: 81	141767
chr1	35984638	35986038	chr1_35984638_35986038	0	+	36125305	36126061	CpG: 81	139267
chr1	35986838	35988838	chr1_35986838_35988838	0	+	36125305	36126061	CpG: 81	136467
chr1	35989438	35993038	chr1_35989438_35993038	0	+	36125305	36126061	CpG: 81	132267
chr1	35994538	35994738	chr1_35994538_35994738	0	+	36125305	36126061	CpG: 81	130567
chr1	35995038	35995638	chr1_35995038_35995638	0	+	36125305	36126061	CpG: 81	129667
chr1	35996238	35997238	chr1_35996238_35997238	0	+	36125305	36126061	CpG: 81	128067
chr1	35998138	35999338	chr1_35998138_35999338	0	+	36125305	36126061	CpG: 81	125967
chr1	35999638	35999738	chr1_35999638_35999738	0	+	36125305	36126061	CpG: 81	125567
chr1	36000838	36001138	chr1_36000838_36001138	0	+	36125305	36126061	CpG: 81	124167
chr1	36001638	36002338	chr1_36001638_36002338	0	+	36125305	36126061	CpG: 81	122967
chr1	36003938	36004838	chr1_36003938_36004838	0	+	36125305	36126061	CpG: 81	120467
chr1	36005538	36006138	chr1_36005538_36006138	0	+	36125305	36126061	CpG: 81	119167
chr1	36008738	36008938	chr1_36008738_36008938	0	+	36125305	36126061	CpG: 81	116367
chr1	36009438	36011838	chr1_36009438_36011838	0	+	36125305	36126061	CpG: 81	113467
chr1	36012238	36012338	chr1_36012238_36012338	0	+	36125305	36126061	CpG: 81	112967
chr1	36012438	36013238	chr1_36012438_36013238	0	+	36125305	36126061	CpG: 81	112067
chr1	36015138	36018138	chr1_36015138_36018138	0	+	36125305	36126061	CpG: 81	107167
chr1	36027738	36027938	chr1_36027738_36027938	0	+	36125305	36126061	CpG: 81	97367
chr1	36028438	36028738	chr1_36028438_36028738	0	+	36125305	36126061	CpG: 81	96567
chr1	36030338	36030538	chr1_36030338_36030538	0	+	36125305	36126061	CpG: 81	94767
chr1	36040738	36042938	chr1_36040738_36042938	0	+	36125305	36126061	CpG: 81	82367
chr1	36043938	36045938	chr1_36043938_36045938	0	+	36125305	36126061	CpG: 81	79367
chr1	36046138	36046538	chr1_36046138_36046538	0	+	36125305	36126061	CpG: 81	78767
chr1	36047538	36054938	chr1_36047538_36054938	0	+	36125305	36126061	CpG: 81	70367
chr1	36055838	36057738	chr1_36055838_36057738	0	+	36125305	36126061	CpG: 81	67567
chr1	36058038	36061938	chr1_36058038_36061938	0	+	36125305	36126061	CpG: 81	63367
chr1	36062738	36064138	chr1_36062738_36064138	0	+	36125305	36126061	CpG: 81	61167
chr1	36080038	36081738	chr1_36080038_36081738	0	+	36125305	36126061	CpG: 81	43567
chr1	36082038	36083238	chr1_36082038_36083238	0	+	36125305	36126061	CpG: 81	42067
chr1	36083738	36084238	chr1_36083738_36084238	0	+	36125305	36126061	CpG: 81	41067
chr1	36086938	36097038	chr1_36086938_36097038	0	+	36125305	36126061	CpG: 81	28267
chr1	36116738	36116838	chr1_36116738_36116838	0	+	36125305	36126061	CpG: 81	8467
chr1	36117438	36121838	chr1_36117438_36121838	0	+	36125305	36126061	CpG: 81	3467
chr1	36122538	36123838	chr1_36122538_36123838	0	+	36125305	36126061	CpG: 81	1467
chr1	36124538	36128538	chr1_36124538_36128538	0	+	36125305	36126061	CpG: 81	0
chr1	36129338	36137938	chr1_36129338_36137938	0	+	36125305	36126061	CpG: 81	3277
chr1	36138538	36140938	chr1_36138538_36140938	0	+	36125305	36126061	CpG: 81	12477
chr1	36144438	36152938	chr1_36144438_36152938	0	+	36160382	36161031	CpG: 46	7444
chr1	36153438	36158338	chr1_36153438_36158338	0	+	36160382	36161031	CpG: 46	2044
chr1	36159238	36163138	chr1_36159238_36163138	0	+	36160382	36161031	CpG: 46	0
chr1	36164738	36167138	chr1_36164738_36167138	0	+	36160382	36161031	CpG: 46	3707
chr1	36169538	36170138	chr1_36169538_36170138	0	+	36160382	36161031	CpG: 46	8507
chr1	36171238	36173638	chr1_36171238_36173638	0	+	36160382	36161031	CpG: 46	10207
chr1	36175138	36175538	chr1_36175138_36175538	0	+	36160382	36161031	CpG: 46	14107
chr1	36177938	36181638	chr1_36177938_36181638	0	+	36160382	36161031	CpG: 46	16907
chr1	36182738	36187838	chr1_36182738_36187838	0	+	36160382	36161031	CpG: 46	21707
chr1	36188938	36190338	chr1_36188938_36190338	0	+	36160382	36161031	CpG: 46	27907
chr1	36192238	36193538	chr1_36192238_36193538	0	+	36160382	36161031	CpG: 46	31207
chr1	36194238	36195338	chr1_36194238_36195338	0	+	36160382	36161031	CpG: 46	33207
chr1	36196238	36196638	chr1_36196238_36196638	0	+	36160382	36161031	CpG: 46	35207
chr1	36196938	36198238	chr1_36196938_36198238	0	+	36160382	36161031	CpG: 46	35907
chr1	36199138	36200938	chr1_36199138_36200938	0	+	36160382	36161031	CpG: 46	38107
chr1	36201338	36201938	chr1_36201338_36201938	0	+	36160382	36161031	CpG: 46	40307
chr1	36202538	36204938	chr1_36202538_36204938	0	+	36160382	36161031	CpG: 46	41507
chr1	36205938	36208038	chr1_36205938_36208038	0	+	36160382	36161031	CpG: 46	44907
chr1	36210138	36210438	chr1_36210138_36210438	0	+	36160382	36161031	CpG: 46	49107
chr1	36210738	36212538	chr1_36210738_36212538	0	+	36160382	36161031	CpG: 46	49707
chr1	36213338	36213538	chr1_36213338_36213538	0	+	36160382	36161031	CpG: 46	52307
chr1	36214438	36215438	chr1_36214438_36215438	0	+	36160382	36161031	CpG: 46	53407
chr1	36217038	36217538	chr1_36217038_36217538	0	+	36160382	36161031	CpG: 46	56007
chr1	36218038	36218338	chr1_36218038_36218338	0	+	36160382	36161031	CpG: 46	57007
chr1	36219238	36221738	chr1_36219238_36221738	0	+	36160382	36161031	CpG: 46	58207
chr1	36250538	36251238	chr1_36250538_36251238	0	+	36300736	36301257	CpG: 53	49498
chr1	36252338	36253538	chr1_36252338_36253538	0	+	36300736	36301257	CpG: 53	47198
chr1	36253738	36254338	chr1_36253738_36254338	0	+	36300736	36301257	CpG: 53	46398
chr1	36256438	36256838	chr1_36256438_36256838	0	+	36300736	36301257	CpG: 53	43898
chr1	36257438	36259738	chr1_36257438_36259738	0	+	36300736	36301257	CpG: 53	40998
chr1	36292538	36293138	chr1_36292538_36293138	0	+	36300736	36301257	CpG: 53	7598
chr1	36295538	36297838	chr1_36295538_36297838	0	+	36300736	36301257	CpG: 53	2898
chr1	36298038	36298338	chr1_36298038_36298338	0	+	36300736	36301257	CpG: 53	2398
chr1	36300738	36301238	chr1_36300738_36301238	0	+	36300736	36301257	CpG: 53	0
chr1	36302138	36304038	chr1_36302138_36304038	0	+	36300736	36301257	CpG: 53	881
chr1	36306938	36308138	chr1_36306938_36308138	0	+	36300736	36301257	CpG: 53	5681
chr1	36308838	36312938	chr1_36308838_36312938	0	+	36300736	36301257	CpG: 53	7581
chr1	36313438	36316138	chr1_36313438_36316138	0	+	36326076	36326542	CpG: 48	9938
chr1	36317238	36317638	chr1_36317238_36317638	0	+	36326076	36326542	CpG: 48	8438
chr1	36318138	36318438	chr1_36318138_36318438	0	+	36326076	36326542	CpG: 48	7638
chr1	36319438	36319738	chr1_36319438_36319738	0	+	36326076	36326542	CpG: 48	6338
chr1	36321438	36321938	chr1_36321438_36321938	0	+	36326076	36326542	CpG: 48	4138
chr1	36322238	36323438	chr1_36322238_36323438	0	+	36326076	36326542	CpG: 48	2638
chr1	36324338	36326938	chr1_36324338_36326938	0	+	36326076	36326542	CpG: 48	0
chr1	36327038	36332438	chr1_36327038_36332438	0	+	36326076	36326542	CpG: 48	496
chr1	36334238	36336338	chr1_36334238_36336338	0	+	36326076	36326542	CpG: 48	7696
chr1	36337538	36339838	chr1_36337538_36339838	0	+	36326076	36326542	CpG: 48	10996
chr1	36341938	36344938	chr1_36341938_36344938	0	+	36326076	36326542	CpG: 48	15396
chr1	36345638	36346138	chr1_36345638_36346138	0	+	36364461	36365058	CpG: 61	18323
chr1	36349838	36355738	chr1_36349838_36355738	0	+	36364461	36365058	CpG: 61	8723
chr1	36356038	36356338	chr1_36356038_36356338	0	+	36364461	36365058	CpG: 61	8123
chr1	36356938	36357838	chr1_36356938_36357838	0	+	36364461	36365058	CpG: 61	6623
chr1	36358638	36360038	chr1_36358638_36360038	0	+	36364461	36365058	CpG: 61	4423
chr1	36360938	36361138	chr1_36360938_36361138	0	+	36364461	36365058	CpG: 61	3323
chr1	36363938	36369238	chr1_36363938_36369238	0	+	36364461	36365058	CpG: 61	0
chr1	36369938	36383138	chr1_36369938_36383138	0	+	36364461	36365058	CpG: 61	4880
chr1	36383638	36385838	chr1_36383638_36385838	0	+	36364461	36365058	CpG: 61	18580
chr1	36386238	36387038	chr1_36386238_36387038	0	+	36364461	36365058	CpG: 61	21180
chr1	36387338	36388238	chr1_36387338_36388238	0	+	36364461	36365058	CpG: 61	22280
chr1	36389438	36391738	chr1_36389438_36391738	0	+	36364461	36365058	CpG: 61	24380
chr1	36392838	36394738	chr1_36392838_36394738	0	+	36364461	36365058	CpG: 61	27780
chr1	36395438	36395838	chr1_36395438_36395838	0	+	36425529	36426175	CpG: 74	29691
chr1	36399938	36401538	chr1_36399938_36401538	0	+	36425529	36426175	CpG: 74	23991
chr1	36402138	36404638	chr1_36402138_36404638	0	+	36425529	36426175	CpG: 74	20891
chr1	36421938	36423038	chr1_36421938_36423038	0	+	36425529	36426175	CpG: 74	2491
chr1	36425738	36428138	chr1_36425738_36428138	0	+	36425529	36426175	CpG: 74	0
chr1	36428938	36431338	chr1_36428938_36431338	0	+	36425529	36426175	CpG: 74	2763
chr1	36437138	36437538	chr1_36437138_36437538	0	+	36425529	36426175	CpG: 74	10963
chr1	36440438	36440538	chr1_36440438_36440538	0	+	36425529	36426175	CpG: 74	14263
chr1	36440638	36442338	chr1_36440638_36442338	0	+	36425529	36426175	CpG: 74	14463
chr1	36442938	36449938	chr1_36442938_36449938	0	+	36425529	36426175	CpG: 74	16763
chr1	36450738	36452538	chr1_36450738_36452538	0	+	36425529	36426175	CpG: 74	24563
chr1	36454538	36454938	chr1_36454538_36454938	0	+	36425529	36426175	CpG: 74	28363
chr1	36457938	36461938	chr1_36457938_36461938	0	+	36425529	36426175	CpG: 74	31763
chr1	36462738	36468438	chr1_36462738_36468438	0	+	36501720	36502153	CpG: 44	33282
chr1	36469038	36482238	chr1_36469038_36482238	0	+	36501720	36502153	CpG: 44	19482
chr1	36483738	36487438	chr1_36483738_36487438	0	+	36501720	36502153	CpG: 44	14282
chr1	36488938	36489238	chr1_36488938_36489238	0	+	36501720	36502153	CpG: 44	12482
chr1	36489438	36489738	chr1_36489438_36489738	0	+	36501720	36502153	CpG: 44	11982
chr1	36493738	36494838	chr1_36493738_36494838	0	+	36501720	36502153	CpG: 44	6882
chr1	36495538	36496738	chr1_36495538_36496738	0	+	36501720	36502153	CpG: 44	4982
chr1	36509538	36510738	chr1_36509538_36510738	0	+	36501720	36502153	CpG: 44	7385
chr1	36512738	36513538	chr1_36512738_36513538	0	+	36501720	36502153	CpG: 44	10585
chr1	36514438	36517138	chr1_36514438_36517138	0	+	36528111	36529000	CpG: 72	10973
chr1	36518238	36519038	chr1_36518238_36519038	0	+	36528111	36529000	CpG: 72	9073
chr1	36520138	36523838	chr1_36520138_36523838	0	+	36528111	36529000	CpG: 72	4273
chr1	36525038	36527538	chr1_36525038_36527538	0	+	36528111	36529000	CpG: 72	573
chr1	36528338	36533138	chr1_36528338_36533138	0	+	36528111	36529000	CpG: 72	0
chr1	36534538	36538938	chr1_36534538_36538938	0	+	36528111	36529000	CpG: 72	5538
chr1	36540338	36541438	chr1_36540338_36541438	0	+	36528111	36529000	CpG: 72	11338
chr1	36543738	36544238	chr1_36543738_36544238	0	+	36528111	36529000	CpG: 72	14738
chr1	36544938	36545138	chr1_36544938_36545138	0	+	36528111	36529000	CpG: 72	15938
chr1	36546438	36547038	chr1_36546438_36547038	0	+	36528111	36529000	CpG: 72	17438
chr1	36547238	36547338	chr1_36547238_36547338	0	+	36528111	36529000	CpG: 72	18238
chr1	36549038	36550138	chr1_36549038_36550138	0	+	36568608	36569851	CpG: 128	18470
chr1	36550538	36550638	chr1_36550538_36550638	0	+	36568608	36569851	CpG: 128	17970
chr1	36551538	36559438	chr1_36551538_36559438	0	+	36568608	36569851	CpG: 128	9170
chr1	36561738	36563638	chr1_36561738_36563638	0	+	36568608	36569851	CpG: 128	4970
chr1	36564038	36567238	chr1_36564038_36567238	0	+	36568608	36569851	CpG: 128	1370
chr1	36568238	36569038	chr1_36568238_36569038	0	+	36568608	36569851	CpG: 128	0
chr1	36569338	36570038	chr1_36569338_36570038	0	+	36568608	36569851	CpG: 128	0
chr1	36571138	36574038	chr1_36571138_36574038	0	+	36568608	36569851	CpG: 128	1287
chr1	36574638	36583938	chr1_36574638_36583938	0	+	36568608	36569851	CpG: 128	4787
chr1	36586638	36590838	chr1_36586638_36590838	0	+	36603755	36604135	CpG: 38	12917
chr1	36591338	36593438	chr1_36591338_36593438	0	+	36603755	36604135	CpG: 38	10317
chr1	36594438	36594938	chr1_36594438_36594938	0	+	36603755	36604135	CpG: 38	8817
chr1	36595438	36601238	chr1_36595438_36601238	0	+	36603755	36604135	CpG: 38	2517
chr1	36602638	36610538	chr1_36602638_36610538	0	+	36603755	36604135	CpG: 38	0
chr1	36611338	36613138	chr1_36611338_36613138	0	+	36613652	36615335	CpG: 145	514
chr1	36613538	36616738	chr1_36613538_36616738	0	+	36613652	36615335	CpG: 145	0
chr1	36617238	36622238	chr1_36617238_36622238	0	+	36613652	36615335	CpG: 145	1903
chr1	36623538	36624338	chr1_36623538_36624338	0	+	36613652	36615335	CpG: 145	8203
chr1	36624538	36630538	chr1_36624538_36630538	0	+	36613652	36615335	CpG: 145	9203
chr1	36631038	36631738	chr1_36631038_36631738	0	+	36613652	36615335	CpG: 145	15703
chr1	36632638	36633038	chr1_36632638_36633038	0	+	36613652	36615335	CpG: 145	17303
chr1	36633538	36645038	chr1_36633538_36645038	0	+	36613652	36615335	CpG: 145	18203
chr1	36645438	36645938	chr1_36645438_36645938	0	+	36613652	36615335	CpG: 145	30103
chr1	36646338	36650438	chr1_36646338_36650438	0	+	36613652	36615335	CpG: 145	31003
chr1	36650638	36658738	chr1_36650638_36658738	0	+	36613652	36615335	CpG: 145	35303
chr1	36659738	36673238	chr1_36659738_36673238	0	+	36613652	36615335	CpG: 145	44403
chr1	36677638	36678738	chr1_36677638_36678738	0	+	36739929	36740283	CpG: 32	61191
chr1	36685238	36689338	chr1_36685238_36689338	0	+	36739929	36740283	CpG: 32	50591
chr1	36689738	36692238	chr1_36689738_36692238	0	+	36739929	36740283	CpG: 32	47691
chr1	36692538	36696038	chr1_36692538_36696038	0	+	36739929	36740283	CpG: 32	43891
chr1	36697038	36700138	chr1_36697038_36700138	0	+	36739929	36740283	CpG: 32	39791
chr1	36700638	36701638	chr1_36700638_36701638	0	+	36739929	36740283	CpG: 32	38291
chr1	36703138	36703838	chr1_36703138_36703838	0	+	36739929	36740283	CpG: 32	36091
chr1	36706738	36707938	chr1_36706738_36707938	0	+	36739929	36740283	CpG: 32	31991
chr1	36709138	36709538	chr1_36709138_36709538	0	+	36739929	36740283	CpG: 32	30391
chr1	36711638	36712338	chr1_36711638_36712338	0	+	36739929	36740283	CpG: 32	27591
chr1	36713538	36714238	chr1_36713538_36714238	0	+	36739929	36740283	CpG: 32	25691
chr1	36715038	36719038	chr1_36715038_36719038	0	+	36739929	36740283	CpG: 32	20891
chr1	36730538	36733438	chr1_36730538_36733438	0	+	36739929	36740283	CpG: 32	6491
chr1	36739338	36740538	chr1_36739338_36740538	0	+	36739929	36740283	CpG: 32	0
chr1	36743738	36745338	chr1_36743738_36745338	0	+	36748167	36748714	CpG: 58	2829
chr1	36746238	36746638	chr1_36746238_36746638	0	+	36748167	36748714	CpG: 58	1529
chr1	36747738	36752138	chr1_36747738_36752138	0	+	36748167	36748714	CpG: 58	0
chr1	36753138	36766838	chr1_36753138_36766838	0	+	36766466	36766993	CpG: 50	0
chr1	36770238	36773038	chr1_36770238_36773038	0	+	36766466	36766993	CpG: 50	3245
chr1	36773738	36775038	chr1_36773738_36775038	0	+	36766466	36766993	CpG: 50	6745
chr1	36775838	36777338	chr1_36775838_36777338	0	+	36766466	36766993	CpG: 50	8845
chr1	36778038	36781638	chr1_36778038_36781638	0	+	36766466	36766993	CpG: 50	11045
chr1	36785538	36789138	chr1_36785538_36789138	0	+	36766466	36766993	CpG: 50	18545
chr1	36790138	36791238	chr1_36790138_36791238	0	+	36766466	36766993	CpG: 50	23145
chr1	36793138	36793438	chr1_36793138_36793438	0	+	36766466	36766993	CpG: 50	26145
chr1	36795238	36795938	chr1_36795238_36795938	0	+	36766466	36766993	CpG: 50	28245
chr1	36797538	36799038	chr1_36797538_36799038	0	+	36827653	36828038	CpG: 44	28615
chr1	36800038	36805138	chr1_36800038_36805138	0	+	36827653	36828038	CpG: 44	22515
chr1	36805738	36810238	chr1_36805738_36810238	0	+	36827653	36828038	CpG: 44	17415
chr1	36810338	36811738	chr1_36810338_36811738	0	+	36827653	36828038	CpG: 44	15915
chr1	36812638	36824638	chr1_36812638_36824638	0	+	36827653	36828038	CpG: 44	3015
chr1	36825538	36826338	chr1_36825538_36826338	0	+	36827653	36828038	CpG: 44	1315
chr1	36826838	36829438	chr1_36826838_36829438	0	+	36827653	36828038	CpG: 44	0
chr1	36831038	36831238	chr1_36831038_36831238	0	+	36827653	36828038	CpG: 44	3000
chr1	36833038	36843438	chr1_36833038_36843438	0	+	36835929	36836165	CpG: 18	0
chr1	36845838	36848838	chr1_36845838_36848838	0	+	36835929	36836165	CpG: 18	9673
chr1	36849738	36856738	chr1_36849738_36856738	0	+	36835929	36836165	CpG: 18	13573
chr1	36858238	36858838	chr1_36858238_36858838	0	+	36835929	36836165	CpG: 18	22073
chr1	36859838	36865138	chr1_36859838_36865138	0	+	36835929	36836165	CpG: 18	23673
chr1	36910838	36912638	chr1_36910838_36912638	0	+	36835929	36836165	CpG: 18	74673
chr1	36912938	36914338	chr1_36912938_36914338	0	+	36835929	36836165	CpG: 18	76773
chr1	36915638	36916738	chr1_36915638_36916738	0	+	36995686	36996967	CpG: 154	78948
chr1	36918438	36918738	chr1_36918438_36918738	0	+	36995686	36996967	CpG: 154	76948
chr1	36919338	36919538	chr1_36919338_36919538	0	+	36995686	36996967	CpG: 154	76148
chr1	36958638	36958838	chr1_36958638_36958838	0	+	36995686	36996967	CpG: 154	36848
chr1	36960238	36962338	chr1_36960238_36962338	0	+	36995686	36996967	CpG: 154	33348
chr1	36999738	37000738	chr1_36999738_37000738	0	+	36995686	36996967	CpG: 154	2771
chr1	37001238	37001738	chr1_37001238_37001738	0	+	36995686	36996967	CpG: 154	4271
chr1	37016638	37017638	chr1_37016638_37017638	0	+	36995686	36996967	CpG: 154	19671
chr1	37019138	37020438	chr1_37019138_37020438	0	+	36995686	36996967	CpG: 154	22171
chr1	37021338	37021538	chr1_37021338_37021538	0	+	36995686	36996967	CpG: 154	24371
chr1	37021738	37022538	chr1_37021738_37022538	0	+	36995686	36996967	CpG: 154	24771
chr1	37023238	37023838	chr1_37023238_37023838	0	+	36995686	36996967	CpG: 154	26271
chr1	37024438	37025738	chr1_37024438_37025738	0	+	36995686	36996967	CpG: 154	27471
chr1	37027238	37028238	chr1_37027238_37028238	0	+	36995686	36996967	CpG: 154	30271
chr1	37045038	37045938	chr1_37045038_37045938	0	+	37086092	37086331	CpG: 17	40154
chr1	37046238	37048038	chr1_37046238_37048038	0	+	37086092	37086331	CpG: 17	38054
chr1	37062938	37063238	chr1_37062938_37063238	0	+	37086092	37086331	CpG: 17	22854
chr1	37064338	37064738	chr1_37064338_37064738	0	+	37086092	37086331	CpG: 17	21354
chr1	37065638	37066638	chr1_37065638_37066638	0	+	37086092	37086331	CpG: 17	19454
chr1	37110738	37111938	chr1_37110738_37111938	0	+	37086092	37086331	CpG: 17	24407
chr1	37113238	37114738	chr1_37113238_37114738	0	+	37086092	37086331	CpG: 17	26907
chr1	37115338	37119638	chr1_37115338_37119638	0	+	37086092	37086331	CpG: 17	29007
chr1	37121038	37121438	chr1_37121038_37121438	0	+	37086092	37086331	CpG: 17	34707
chr1	37121738	37121838	chr1_37121738_37121838	0	+	37086092	37086331	CpG: 17	35407
chr1	37127338	37129438	chr1_37127338_37129438	0	+	37086092	37086331	CpG: 17	41007
chr1	37131538	37133838	chr1_37131538_37133838	0	+	37086092	37086331	CpG: 17	45207
chr1	37147238	37150038	chr1_37147238_37150038	0	+	37086092	37086331	CpG: 17	60907
chr1	37151138	37151438	chr1_37151138_37151438	0	+	37086092	37086331	CpG: 17	64807
chr1	37152338	37153538	chr1_37152338_37153538	0	+	37086092	37086331	CpG: 17	66007
chr1	37153738	37154638	chr1_37153738_37154638	0	+	37086092	37086331	CpG: 17	67407
chr1	37155738	37158738	chr1_37155738_37158738	0	+	37086092	37086331	CpG: 17	69407
chr1	37158838	37161738	chr1_37158838_37161738	0	+	37086092	37086331	CpG: 17	72507
chr1	37162438	37166438	chr1_37162438_37166438	0	+	37086092	37086331	CpG: 17	76107
chr1	37167638	37168438	chr1_37167638_37168438	0	+	37086092	37086331	CpG: 17	81307
chr1	37169538	37170838	chr1_37169538_37170838	0	+	37086092	37086331	CpG: 17	83207
chr1	37170938	37171438	chr1_37170938_37171438	0	+	37086092	37086331	CpG: 17	84607
chr1	37180238	37181438	chr1_37180238_37181438	0	+	37086092	37086331	CpG: 17	93907
chr1	37181638	37184238	chr1_37181638_37184238	0	+	37086092	37086331	CpG: 17	95307
chr1	37185738	37186838	chr1_37185738_37186838	0	+	37086092	37086331	CpG: 17	99407
chr1	37187438	37187638	chr1_37187438_37187638	0	+	37086092	37086331	CpG: 17	101107
chr1	37188138	37188938	chr1_37188138_37188938	0	+	37086092	37086331	CpG: 17	101807
chr1	37189038	37189338	chr1_37189038_37189338	0	+	37086092	37086331	CpG: 17	102707
chr1	37191438	37192638	chr1_37191438_37192638	0	+	37086092	37086331	CpG: 17	105107
chr1	37197138	37198338	chr1_37197138_37198338	0	+	37086092	37086331	CpG: 17	110807
chr1	37198638	37199038	chr1_37198638_37199038	0	+	37086092	37086331	CpG: 17	112307
chr1	37211838	37212438	chr1_37211838_37212438	0	+	37086092	37086331	CpG: 17	125507
chr1	37214538	37215638	chr1_37214538_37215638	0	+	37086092	37086331	CpG: 17	128207
chr1	37224938	37228038	chr1_37224938_37228038	0	+	37356685	37357352	CpG: 62	128647
chr1	37272538	37272638	chr1_37272538_37272638	0	+	37356685	37357352	CpG: 62	84047
chr1	37273838	37274338	chr1_37273838_37274338	0	+	37356685	37357352	CpG: 62	82347
chr1	37274938	37275138	chr1_37274938_37275138	0	+	37356685	37357352	CpG: 62	81547
chr1	37275238	37277138	chr1_37275238_37277138	0	+	37356685	37357352	CpG: 62	79547
chr1	37278038	37278538	chr1_37278038_37278538	0	+	37356685	37357352	CpG: 62	78147
chr1	37279438	37280838	chr1_37279438_37280838	0	+	37356685	37357352	CpG: 62	75847
chr1	37281438	37282538	chr1_37281438_37282538	0	+	37356685	37357352	CpG: 62	74147
chr1	37284138	37285738	chr1_37284138_37285738	0	+	37356685	37357352	CpG: 62	70947
chr1	37287438	37287938	chr1_37287438_37287938	0	+	37356685	37357352	CpG: 62	68747
chr1	37289138	37291238	chr1_37289138_37291238	0	+	37356685	37357352	CpG: 62	65447
chr1	37303438	37303738	chr1_37303438_37303738	0	+	37356685	37357352	CpG: 62	52947
chr1	37306238	37307438	chr1_37306238_37307438	0	+	37356685	37357352	CpG: 62	49247
chr1	37311138	37313738	chr1_37311138_37313738	0	+	37356685	37357352	CpG: 62	42947
chr1	37314438	37314538	chr1_37314438_37314538	0	+	37356685	37357352	CpG: 62	42147
chr1	37314938	37315238	chr1_37314938_37315238	0	+	37356685	37357352	CpG: 62	41447
chr1	37315638	37316438	chr1_37315638_37316438	0	+	37356685	37357352	CpG: 62	40247
chr1	37317638	37319438	chr1_37317638_37319438	0	+	37356685	37357352	CpG: 62	37247
chr1	37326738	37333038	chr1_37326738_37333038	0	+	37356685	37357352	CpG: 62	23647
chr1	37335138	37335638	chr1_37335138_37335638	0	+	37356685	37357352	CpG: 62	21047
chr1	37340638	37341938	chr1_37340638_37341938	0	+	37356685	37357352	CpG: 62	14747
chr1	37342738	37344138	chr1_37342738_37344138	0	+	37356685	37357352	CpG: 62	12547
chr1	37345038	37345838	chr1_37345038_37345838	0	+	37356685	37357352	CpG: 62	10847
chr1	37348738	37350138	chr1_37348738_37350138	0	+	37356685	37357352	CpG: 62	6547
chr1	37350838	37351238	chr1_37350838_37351238	0	+	37356685	37357352	CpG: 62	5447
chr1	37360338	37360838	chr1_37360338_37360838	0	+	37356685	37357352	CpG: 62	2986
chr1	37361338	37367138	chr1_37361338_37367138	0	+	37356685	37357352	CpG: 62	3986
chr1	37368538	37368638	chr1_37368538_37368638	0	+	37356685	37357352	CpG: 62	11186
chr1	37369138	37369338	chr1_37369138_37369338	0	+	37356685	37357352	CpG: 62	11786
chr1	37369638	37371538	chr1_37369638_37371538	0	+	37356685	37357352	CpG: 62	12286
chr1	37372838	37378238	chr1_37372838_37378238	0	+	37356685	37357352	CpG: 62	15486
chr1	37378738	37380538	chr1_37378738_37380538	0	+	37356685	37357352	CpG: 62	21386
chr1	37382938	37387038	chr1_37382938_37387038	0	+	37356685	37357352	CpG: 62	25586
chr1	37387438	37389338	chr1_37387438_37389338	0	+	37356685	37357352	CpG: 62	30086
chr1	37390238	37391038	chr1_37390238_37391038	0	+	37356685	37357352	CpG: 62	32886
chr1	37393138	37393738	chr1_37393138_37393738	0	+	37356685	37357352	CpG: 62	35786
chr1	37393938	37395638	chr1_37393938_37395638	0	+	37356685	37357352	CpG: 62	36586
chr1	37397338	37398538	chr1_37397338_37398538	0	+	37356685	37357352	CpG: 62	39986
chr1	37398738	37399038	chr1_37398738_37399038	0	+	37356685	37357352	CpG: 62	41386
chr1	37401038	37404438	chr1_37401038_37404438	0	+	37356685	37357352	CpG: 62	43686
chr1	37405038	37411238	chr1_37405038_37411238	0	+	37356685	37357352	CpG: 62	47686
chr1	37411538	37414938	chr1_37411538_37414938	0	+	37356685	37357352	CpG: 62	54186
chr1	37415338	37416138	chr1_37415338_37416138	0	+	37356685	37357352	CpG: 62	57986
chr1	37419738	37421138	chr1_37419738_37421138	0	+	37356685	37357352	CpG: 62	62386
chr1	37421738	37422338	chr1_37421738_37422338	0	+	37486622	37487260	CpG: 67	64284
chr1	37423138	37426438	chr1_37423138_37426438	0	+	37486622	37487260	CpG: 67	60184
chr1	37427838	37428638	chr1_37427838_37428638	0	+	37486622	37487260	CpG: 67	57984
chr1	37429038	37430638	chr1_37429038_37430638	0	+	37486622	37487260	CpG: 67	55984
chr1	37431038	37434038	chr1_37431038_37434038	0	+	37486622	37487260	CpG: 67	52584
chr1	37435038	37437938	chr1_37435038_37437938	0	+	37486622	37487260	CpG: 67	48684
chr1	37440938	37441738	chr1_37440938_37441738	0	+	37486622	37487260	CpG: 67	44884
chr1	37443738	37448038	chr1_37443738_37448038	0	+	37486622	37487260	CpG: 67	38584
chr1	37449838	37454738	chr1_37449838_37454738	0	+	37486622	37487260	CpG: 67	31884
chr1	37455438	37460138	chr1_37455438_37460138	0	+	37486622	37487260	CpG: 67	26484
chr1	37460838	37461038	chr1_37460838_37461038	0	+	37486622	37487260	CpG: 67	25584
chr1	37461738	37462938	chr1_37461738_37462938	0	+	37486622	37487260	CpG: 67	23684
chr1	37464238	37464538	chr1_37464238_37464538	0	+	37486622	37487260	CpG: 67	22084
chr1	37466538	37466638	chr1_37466538_37466638	0	+	37486622	37487260	CpG: 67	19984
chr1	37467938	37470038	chr1_37467938_37470038	0	+	37486622	37487260	CpG: 67	16584
chr1	37483938	37484138	chr1_37483938_37484138	0	+	37486622	37487260	CpG: 67	2484
chr1	37484538	37485038	chr1_37484538_37485038	0	+	37486622	37487260	CpG: 67	1584
chr1	37486038	37487338	chr1_37486038_37487338	0	+	37486622	37487260	CpG: 67	0
chr1	37489038	37489538	chr1_37489038_37489538	0	+	37486622	37487260	CpG: 67	1778
chr1	37490538	37492238	chr1_37490538_37492238	0	+	37486622	37487260	CpG: 67	3278
chr1	37493338	37494738	chr1_37493338_37494738	0	+	37486622	37487260	CpG: 67	6078
chr1	37494838	37495838	chr1_37494838_37495838	0	+	37486622	37487260	CpG: 67	7578
chr1	37497438	37498738	chr1_37497438_37498738	0	+	37486622	37487260	CpG: 67	10178
chr1	37499138	37499838	chr1_37499138_37499838	0	+	37486622	37487260	CpG: 67	11878
chr1	37503838	37504438	chr1_37503838_37504438	0	+	37486622	37487260	CpG: 67	16578
chr1	37507238	37508938	chr1_37507238_37508938	0	+	37486622	37487260	CpG: 67	19978
chr1	37514438	37515438	chr1_37514438_37515438	0	+	37486622	37487260	CpG: 67	27178
chr1	37516138	37516838	chr1_37516138_37516838	0	+	37486622	37487260	CpG: 67	28878
chr1	37518038	37518438	chr1_37518038_37518438	0	+	37486622	37487260	CpG: 67	30778
chr1	37525038	37525538	chr1_37525038_37525538	0	+	37486622	37487260	CpG: 67	37778
chr1	37526938	37527038	chr1_37526938_37527038	0	+	37486622	37487260	CpG: 67	39678
chr1	37527338	37528638	chr1_37527338_37528638	0	+	37486622	37487260	CpG: 67	40078
chr1	37557638	37558638	chr1_37557638_37558638	0	+	37597160	37597765	CpG: 56	38522
chr1	37565238	37567138	chr1_37565238_37567138	0	+	37597160	37597765	CpG: 56	30022
chr1	37568638	37570438	chr1_37568638_37570438	0	+	37597160	37597765	CpG: 56	26722
chr1	37573038	37574638	chr1_37573038_37574638	0	+	37597160	37597765	CpG: 56	22522
chr1	37576938	37577538	chr1_37576938_37577538	0	+	37597160	37597765	CpG: 56	19622
chr1	37579838	37582238	chr1_37579838_37582238	0	+	37597160	37597765	CpG: 56	14922
chr1	37584138	37586038	chr1_37584138_37586038	0	+	37597160	37597765	CpG: 56	11122
chr1	37603538	37603838	chr1_37603538_37603838	0	+	37597160	37597765	CpG: 56	5773
chr1	37604238	37605038	chr1_37604238_37605038	0	+	37597160	37597765	CpG: 56	6473
chr1	37605738	37606638	chr1_37605738_37606638	0	+	37597160	37597765	CpG: 56	7973
chr1	37607538	37607638	chr1_37607538_37607638	0	+	37597160	37597765	CpG: 56	9773
chr1	37608338	37609738	chr1_37608338_37609738	0	+	37597160	37597765	CpG: 56	10573
chr1	37656938	37657738	chr1_37656938_37657738	0	+	37597160	37597765	CpG: 56	59173
chr1	37658038	37660738	chr1_37658038_37660738	0	+	37597160	37597765	CpG: 56	60273
chr1	37663638	37664938	chr1_37663638_37664938	0	+	37597160	37597765	CpG: 56	65873
chr1	37666838	37667238	chr1_37666838_37667238	0	+	37597160	37597765	CpG: 56	69073
chr1	37668738	37668838	chr1_37668738_37668838	0	+	37597160	37597765	CpG: 56	70973
chr1	37670038	37671538	chr1_37670038_37671538	0	+	37597160	37597765	CpG: 56	72273
chr1	37672338	37674938	chr1_37672338_37674938	0	+	37597160	37597765	CpG: 56	74573
chr1	37675838	37676238	chr1_37675838_37676238	0	+	37597160	37597765	CpG: 56	78073
chr1	37678138	37679138	chr1_37678138_37679138	0	+	37597160	37597765	CpG: 56	80373
chr1	37680538	37686038	chr1_37680538_37686038	0	+	37597160	37597765	CpG: 56	82773
chr1	37687838	37691638	chr1_37687838_37691638	0	+	37776158	37776973	CpG: 88	84520
chr1	37699538	37700038	chr1_37699538_37700038	0	+	37776158	37776973	CpG: 88	76120
chr1	37701138	37701338	chr1_37701138_37701338	0	+	37776158	37776973	CpG: 88	74820
chr1	37702438	37704738	chr1_37702438_37704738	0	+	37776158	37776973	CpG: 88	71420
chr1	37707138	37708338	chr1_37707138_37708338	0	+	37776158	37776973	CpG: 88	67820
chr1	37709138	37710838	chr1_37709138_37710838	0	+	37776158	37776973	CpG: 88	65320
chr1	37719138	37723838	chr1_37719138_37723838	0	+	37776158	37776973	CpG: 88	52320
chr1	37724638	37725838	chr1_37724638_37725838	0	+	37776158	37776973	CpG: 88	50320
chr1	37727038	37728338	chr1_37727038_37728338	0	+	37776158	37776973	CpG: 88	47820
chr1	37728538	37737338	chr1_37728538_37737338	0	+	37776158	37776973	CpG: 88	38820
chr1	37741038	37741938	chr1_37741038_37741938	0	+	37776158	37776973	CpG: 88	34220
chr1	37742638	37745538	chr1_37742638_37745538	0	+	37776158	37776973	CpG: 88	30620
chr1	37747038	37747538	chr1_37747038_37747538	0	+	37776158	37776973	CpG: 88	28620
chr1	37749038	37749638	chr1_37749038_37749638	0	+	37776158	37776973	CpG: 88	26520
chr1	37749838	37757138	chr1_37749838_37757138	0	+	37776158	37776973	CpG: 88	19020
chr1	37758738	37759938	chr1_37758738_37759938	0	+	37776158	37776973	CpG: 88	16220
chr1	37763938	37765838	chr1_37763938_37765838	0	+	37776158	37776973	CpG: 88	10320
chr1	37766238	37766638	chr1_37766238_37766638	0	+	37776158	37776973	CpG: 88	9520
chr1	37768738	37769238	chr1_37768738_37769238	0	+	37776158	37776973	CpG: 88	6920
chr1	37769838	37772038	chr1_37769838_37772038	0	+	37776158	37776973	CpG: 88	4120
chr1	37772638	37773138	chr1_37772638_37773138	0	+	37776158	37776973	CpG: 88	3020
chr1	37774338	37774938	chr1_37774338_37774938	0	+	37776158	37776973	CpG: 88	1220
chr1	37776038	37777338	chr1_37776038_37777338	0	+	37776158	37776973	CpG: 88	0
chr1	37780138	37780338	chr1_37780138_37780338	0	+	37776158	37776973	CpG: 88	3165
chr1	37781338	37784738	chr1_37781338_37784738	0	+	37776158	37776973	CpG: 88	4365
chr1	37785238	37785838	chr1_37785238_37785838	0	+	37776158	37776973	CpG: 88	8265
chr1	37786438	37786738	chr1_37786438_37786738	0	+	37776158	37776973	CpG: 88	9465
chr1	37787338	37787838	chr1_37787338_37787838	0	+	37776158	37776973	CpG: 88	10365
chr1	37790738	37791538	chr1_37790738_37791538	0	+	37776158	37776973	CpG: 88	13765
chr1	37926838	37927538	chr1_37926838_37927538	0	+	37932176	37932669	CpG: 32	4638
chr1	37928338	37928738	chr1_37928338_37928738	0	+	37932176	37932669	CpG: 32	3438
chr1	37929238	37929438	chr1_37929238_37929438	0	+	37932176	37932669	CpG: 32	2738
chr1	38003738	38007038	chr1_38003738_38007038	0	+	38053791	38054304	CpG: 41	46753
chr1	38008338	38009038	chr1_38008338_38009038	0	+	38053791	38054304	CpG: 41	44753
chr1	38010638	38013838	chr1_38010638_38013838	0	+	38053791	38054304	CpG: 41	39953
chr1	38015138	38017838	chr1_38015138_38017838	0	+	38053791	38054304	CpG: 41	35953
chr1	38021138	38021338	chr1_38021138_38021338	0	+	38053791	38054304	CpG: 41	32453
chr1	38022038	38023338	chr1_38022038_38023338	0	+	38053791	38054304	CpG: 41	30453
chr1	38025038	38025138	chr1_38025038_38025138	0	+	38053791	38054304	CpG: 41	28653
chr1	38025738	38026038	chr1_38025738_38026038	0	+	38053791	38054304	CpG: 41	27753
chr1	38027638	38029538	chr1_38027638_38029538	0	+	38053791	38054304	CpG: 41	24253
chr1	38191738	38192338	chr1_38191738_38192338	0	+	38185893	38187053	CpG: 167	4685
chr1	38193438	38194438	chr1_38193438_38194438	0	+	38185893	38187053	CpG: 167	6385
chr1	38195538	38196238	chr1_38195538_38196238	0	+	38185893	38187053	CpG: 167	8485
chr1	38211538	38211938	chr1_38211538_38211938	0	+	38185893	38187053	CpG: 167	24485
chr1	38212138	38212538	chr1_38212138_38212538	0	+	38185893	38187053	CpG: 167	25085
chr1	38214338	38214938	chr1_38214338_38214938	0	+	38185893	38187053	CpG: 167	27285
chr1	38218238	38220838	chr1_38218238_38220838	0	+	38185893	38187053	CpG: 167	31185
chr1	38235338	38237438	chr1_38235338_38237438	0	+	38266910	38267190	CpG: 26	29472
chr1	38237738	38238738	chr1_38237738_38238738	0	+	38266910	38267190	CpG: 26	28172
chr1	38240238	38242738	chr1_38240238_38242738	0	+	38266910	38267190	CpG: 26	24172
chr1	38243438	38243738	chr1_38243438_38243738	0	+	38266910	38267190	CpG: 26	23172
chr1	38259238	38260238	chr1_38259238_38260238	0	+	38266910	38267190	CpG: 26	6672
chr1	38260638	38260738	chr1_38260638_38260738	0	+	38266910	38267190	CpG: 26	6172
chr1	38263538	38265538	chr1_38263538_38265538	0	+	38266910	38267190	CpG: 26	1372
chr1	38266138	38267438	chr1_38266138_38267438	0	+	38266910	38267190	CpG: 26	0
chr1	38269538	38271438	chr1_38269538_38271438	0	+	38266910	38267190	CpG: 26	2348
chr1	38274738	38276238	chr1_38274738_38276238	0	+	38266910	38267190	CpG: 26	7548
chr1	38276938	38277638	chr1_38276938_38277638	0	+	38266910	38267190	CpG: 26	9748
chr1	38278338	38279938	chr1_38278338_38279938	0	+	38266910	38267190	CpG: 26	11148
chr1	38280538	38281338	chr1_38280538_38281338	0	+	38266910	38267190	CpG: 26	13348
chr1	38288438	38290138	chr1_38288438_38290138	0	+	38266910	38267190	CpG: 26	21248
chr1	38290238	38290338	chr1_38290238_38290338	0	+	38266910	38267190	CpG: 26	23048
chr1	38290638	38292538	chr1_38290638_38292538	0	+	38266910	38267190	CpG: 26	23448
chr1	38294538	38295938	chr1_38294538_38295938	0	+	38266910	38267190	CpG: 26	27348
chr1	38296338	38298938	chr1_38296338_38298938	0	+	38266910	38267190	CpG: 26	29148
chr1	38300138	38300738	chr1_38300138_38300738	0	+	38266910	38267190	CpG: 26	32948
chr1	38301738	38302938	chr1_38301738_38302938	0	+	38266910	38267190	CpG: 26	34548
chr1	38303238	38303538	chr1_38303238_38303538	0	+	38266910	38267190	CpG: 26	36048
chr1	38303738	38304338	chr1_38303738_38304338	0	+	38266910	38267190	CpG: 26	36548
chr1	38305038	38305338	chr1_38305038_38305338	0	+	38266910	38267190	CpG: 26	37848
chr1	38352838	38355338	chr1_38352838_38355338	0	+	38266910	38267190	CpG: 26	85648
chr1	38372638	38375238	chr1_38372638_38375238	0	+	38266910	38267190	CpG: 26	105448
chr1	38378538	38379638	chr1_38378538_38379638	0	+	38266910	38267190	CpG: 26	111348
chr1	38413138	38413338	chr1_38413138_38413338	0	+	38266910	38267190	CpG: 26	145948
chr1	38438138	38438638	chr1_38438138_38438638	0	+	38266910	38267190	CpG: 26	170948
chr1	38440738	38441438	chr1_38440738_38441438	0	+	38266910	38267190	CpG: 26	173548
chr1	38442538	38444738	chr1_38442538_38444738	0	+	38266910	38267190	CpG: 26	175348
chr1	38445238	38446638	chr1_38445238_38446638	0	+	38266910	38267190	CpG: 26	178048
chr1	38448838	38449538	chr1_38448838_38449538	0	+	38266910	38267190	CpG: 26	181648
chr1	38450538	38451738	chr1_38450538_38451738	0	+	38266910	38267190	CpG: 26	183348
chr1	38452338	38452438	chr1_38452338_38452438	0	+	38266910	38267190	CpG: 26	185148
chr1	38454838	38456338	chr1_38454838_38456338	0	+	38266910	38267190	CpG: 26	187648
chr1	38457738	38458338	chr1_38457738_38458338	0	+	38266910	38267190	CpG: 26	190548
chr1	38459938	38461538	chr1_38459938_38461538	0	+	38266910	38267190	CpG: 26	192748
chr1	38463738	38464838	chr1_38463738_38464838	0	+	38266910	38267190	CpG: 26	196548
chr1	38468038	38468638	chr1_38468038_38468638	0	+	38266910	38267190	CpG: 26	200848
chr1	38472938	38473538	chr1_38472938_38473538	0	+	38266910	38267190	CpG: 26	205748
chr1	38474938	38476338	chr1_38474938_38476338	0	+	38683638	38684929	CpG: 99	207300
chr1	38483938	38486038	chr1_38483938_38486038	0	+	38683638	38684929	CpG: 99	197600
chr1	38524238	38524838	chr1_38524238_38524838	0	+	38683638	38684929	CpG: 99	158800
chr1	38525338	38526538	chr1_38525338_38526538	0	+	38683638	38684929	CpG: 99	157100
chr1	38527038	38527338	chr1_38527038_38527338	0	+	38683638	38684929	CpG: 99	156300
chr1	38528738	38529338	chr1_38528738_38529338	0	+	38683638	38684929	CpG: 99	154300
chr1	38529938	38530338	chr1_38529938_38530338	0	+	38683638	38684929	CpG: 99	153300
chr1	38532138	38532538	chr1_38532138_38532538	0	+	38683638	38684929	CpG: 99	151100
chr1	38532938	38533938	chr1_38532938_38533938	0	+	38683638	38684929	CpG: 99	149700
chr1	38535238	38536138	chr1_38535238_38536138	0	+	38683638	38684929	CpG: 99	147500
chr1	38536938	38539838	chr1_38536938_38539838	0	+	38683638	38684929	CpG: 99	143800
chr1	38544438	38544838	chr1_38544438_38544838	0	+	38683638	38684929	CpG: 99	138800
chr1	38545338	38547138	chr1_38545338_38547138	0	+	38683638	38684929	CpG: 99	136500
chr1	38550938	38551238	chr1_38550938_38551238	0	+	38683638	38684929	CpG: 99	132400
chr1	38552038	38553438	chr1_38552038_38553438	0	+	38683638	38684929	CpG: 99	130200
chr1	38554138	38555038	chr1_38554138_38555038	0	+	38683638	38684929	CpG: 99	128600
chr1	38556438	38556738	chr1_38556438_38556738	0	+	38683638	38684929	CpG: 99	126900
chr1	38557938	38559238	chr1_38557938_38559238	0	+	38683638	38684929	CpG: 99	124400
chr1	38577938	38579138	chr1_38577938_38579138	0	+	38683638	38684929	CpG: 99	104500
chr1	38580938	38584738	chr1_38580938_38584738	0	+	38683638	38684929	CpG: 99	98900
chr1	38584838	38586938	chr1_38584838_38586938	0	+	38683638	38684929	CpG: 99	96700
chr1	38591538	38592538	chr1_38591538_38592538	0	+	38683638	38684929	CpG: 99	91100
chr1	38592938	38594138	chr1_38592938_38594138	0	+	38683638	38684929	CpG: 99	89500
chr1	38594338	38594738	chr1_38594338_38594738	0	+	38683638	38684929	CpG: 99	88900
chr1	38595438	38596038	chr1_38595438_38596038	0	+	38683638	38684929	CpG: 99	87600
chr1	38598338	38598538	chr1_38598338_38598538	0	+	38683638	38684929	CpG: 99	85100
chr1	38599338	38599938	chr1_38599338_38599938	0	+	38683638	38684929	CpG: 99	83700
chr1	38600138	38600538	chr1_38600138_38600538	0	+	38683638	38684929	CpG: 99	83100
chr1	38631838	38632538	chr1_38631838_38632538	0	+	38683638	38684929	CpG: 99	51100
chr1	38633238	38634638	chr1_38633238_38634638	0	+	38683638	38684929	CpG: 99	49000
chr1	38636138	38637338	chr1_38636138_38637338	0	+	38683638	38684929	CpG: 99	46300
chr1	38638838	38640838	chr1_38638838_38640838	0	+	38683638	38684929	CpG: 99	42800
chr1	38668438	38668938	chr1_38668438_38668938	0	+	38683638	38684929	CpG: 99	14700
chr1	38670838	38671738	chr1_38670838_38671738	0	+	38683638	38684929	CpG: 99	11900
chr1	38672738	38673238	chr1_38672738_38673238	0	+	38683638	38684929	CpG: 99	10400
chr1	38683138	38684838	chr1_38683138_38684838	0	+	38683638	38684929	CpG: 99	0
chr1	38685338	38686138	chr1_38685338_38686138	0	+	38683638	38684929	CpG: 99	409
chr1	38688238	38688738	chr1_38688238_38688738	0	+	38683638	38684929	CpG: 99	3309
chr1	38689638	38690438	chr1_38689638_38690438	0	+	38683638	38684929	CpG: 99	4709
chr1	38692238	38692738	chr1_38692238_38692738	0	+	38683638	38684929	CpG: 99	7309
chr1	38720838	38721938	chr1_38720838_38721938	0	+	38683638	38684929	CpG: 99	35909
chr1	38722438	38722838	chr1_38722438_38722838	0	+	38683638	38684929	CpG: 99	37509
chr1	38723438	38727138	chr1_38723438_38727138	0	+	38683638	38684929	CpG: 99	38509
chr1	38745538	38748538	chr1_38745538_38748538	0	+	38683638	38684929	CpG: 99	60609
chr1	38748838	38751238	chr1_38748838_38751238	0	+	38683638	38684929	CpG: 99	63909
chr1	38752638	38753538	chr1_38752638_38753538	0	+	38683638	38684929	CpG: 99	67709
chr1	38757638	38758738	chr1_38757638_38758738	0	+	38683638	38684929	CpG: 99	72709
chr1	38758838	38760038	chr1_38758838_38760038	0	+	38683638	38684929	CpG: 99	73909
chr1	38775538	38776038	chr1_38775538_38776038	0	+	38683638	38684929	CpG: 99	90609
chr1	38776838	38777938	chr1_38776838_38777938	0	+	38683638	38684929	CpG: 99	91909
chr1	38779138	38780438	chr1_38779138_38780438	0	+	38683638	38684929	CpG: 99	94209
chr1	38781438	38782338	chr1_38781438_38782338	0	+	38683638	38684929	CpG: 99	96509
chr1	38793338	38793538	chr1_38793338_38793538	0	+	38892646	38893621	CpG: 131	99108
chr1	38817338	38820038	chr1_38817338_38820038	0	+	38892646	38893621	CpG: 131	72608
chr1	38828938	38830238	chr1_38828938_38830238	0	+	38892646	38893621	CpG: 131	62408
chr1	38833138	38834138	chr1_38833138_38834138	0	+	38892646	38893621	CpG: 131	58508
chr1	38835138	38842238	chr1_38835138_38842238	0	+	38892646	38893621	CpG: 131	50408
chr1	38842838	38845038	chr1_38842838_38845038	0	+	38892646	38893621	CpG: 131	47608
chr1	38846638	38849538	chr1_38846638_38849538	0	+	38892646	38893621	CpG: 131	43108
chr1	38849838	38850738	chr1_38849838_38850738	0	+	38892646	38893621	CpG: 131	41908
chr1	38850938	38851038	chr1_38850938_38851038	0	+	38892646	38893621	CpG: 131	41608
chr1	38851138	38852638	chr1_38851138_38852638	0	+	38892646	38893621	CpG: 131	40008
chr1	38857238	38857538	chr1_38857238_38857538	0	+	38892646	38893621	CpG: 131	35108
chr1	38858038	38859438	chr1_38858038_38859438	0	+	38892646	38893621	CpG: 131	33208
chr1	38860838	38862238	chr1_38860838_38862238	0	+	38892646	38893621	CpG: 131	30408
chr1	38892438	38893738	chr1_38892438_38893738	0	+	38892646	38893621	CpG: 131	0
chr1	38894938	38896638	chr1_38894938_38896638	0	+	38892646	38893621	CpG: 131	1317
chr1	38897338	38898138	chr1_38897338_38898138	0	+	38892646	38893621	CpG: 131	3717
chr1	38916438	38918338	chr1_38916438_38918338	0	+	38892646	38893621	CpG: 131	22817
chr1	38920238	38920638	chr1_38920238_38920638	0	+	38892646	38893621	CpG: 131	26617
chr1	38921238	38924738	chr1_38921238_38924738	0	+	38892646	38893621	CpG: 131	27617
chr1	38927538	38930038	chr1_38927538_38930038	0	+	38954709	38955047	CpG: 46	24671
chr1	38930538	38931938	chr1_38930538_38931938	0	+	38954709	38955047	CpG: 46	22771
chr1	38933538	38934438	chr1_38933538_38934438	0	+	38954709	38955047	CpG: 46	20271
chr1	38938338	38945238	chr1_38938338_38945238	0	+	38954709	38955047	CpG: 46	9471
chr1	38946538	38947338	chr1_38946538_38947338	0	+	38954709	38955047	CpG: 46	7371
chr1	38948138	38948738	chr1_38948138_38948738	0	+	38954709	38955047	CpG: 46	5971
chr1	38949938	38951538	chr1_38949938_38951538	0	+	38954709	38955047	CpG: 46	3171
chr1	38952038	38953138	chr1_38952038_38953138	0	+	38954709	38955047	CpG: 46	1571
chr1	38953838	38955138	chr1_38953838_38955138	0	+	38954709	38955047	CpG: 46	0
chr1	38957038	38957638	chr1_38957038_38957638	0	+	38954709	38955047	CpG: 46	1991
chr1	38958438	38959538	chr1_38958438_38959538	0	+	38954709	38955047	CpG: 46	3391
chr1	38963038	38963638	chr1_38963038_38963638	0	+	38954709	38955047	CpG: 46	7991
chr1	38964838	38967138	chr1_38964838_38967138	0	+	38954709	38955047	CpG: 46	9791
chr1	38969638	38970238	chr1_38969638_38970238	0	+	38954709	38955047	CpG: 46	14591
chr1	38971438	38973038	chr1_38971438_38973038	0	+	38954709	38955047	CpG: 46	16391
chr1	38977638	38978138	chr1_38977638_38978138	0	+	38954709	38955047	CpG: 46	22591
chr1	38981938	38982238	chr1_38981938_38982238	0	+	38954709	38955047	CpG: 46	26891
chr1	39002738	39003338	chr1_39002738_39003338	0	+	39044344	39044897	CpG: 47	41006
chr1	39004438	39008238	chr1_39004438_39008238	0	+	39044344	39044897	CpG: 47	36106
chr1	39012938	39014038	chr1_39012938_39014038	0	+	39044344	39044897	CpG: 47	30306
chr1	39015938	39016138	chr1_39015938_39016138	0	+	39044344	39044897	CpG: 47	28206
chr1	39043838	39045238	chr1_39043838_39045238	0	+	39044344	39044897	CpG: 47	0
chr1	39045438	39050638	chr1_39045438_39050638	0	+	39044344	39044897	CpG: 47	541
chr1	39051038	39053038	chr1_39051038_39053038	0	+	39044344	39044897	CpG: 47	6141
chr1	39054538	39055438	chr1_39054538_39055438	0	+	39044344	39044897	CpG: 47	9641
chr1	39057038	39057738	chr1_39057038_39057738	0	+	39044344	39044897	CpG: 47	12141
chr1	39059638	39060638	chr1_39059638_39060638	0	+	39044344	39044897	CpG: 47	14741
chr1	39061038	39061138	chr1_39061038_39061138	0	+	39044344	39044897	CpG: 47	16141
chr1	39061638	39064238	chr1_39061638_39064238	0	+	39044344	39044897	CpG: 47	16741
chr1	39064738	39065038	chr1_39064738_39065038	0	+	39044344	39044897	CpG: 47	19841
chr1	39065838	39066438	chr1_39065838_39066438	0	+	39044344	39044897	CpG: 47	20941
chr1	39067238	39068138	chr1_39067238_39068138	0	+	39044344	39044897	CpG: 47	22341
chr1	39069138	39073038	chr1_39069138_39073038	0	+	39044344	39044897	CpG: 47	24241
chr1	39074338	39076038	chr1_39074338_39076038	0	+	39044344	39044897	CpG: 47	29441
chr1	39077038	39081638	chr1_39077038_39081638	0	+	39044344	39044897	CpG: 47	32141
chr1	39081938	39082738	chr1_39081938_39082738	0	+	39044344	39044897	CpG: 47	37041
chr1	39091238	39091538	chr1_39091238_39091538	0	+	39044344	39044897	CpG: 47	46341
chr1	39091838	39092638	chr1_39091838_39092638	0	+	39044344	39044897	CpG: 47	46941
chr1	39096238	39096838	chr1_39096238_39096838	0	+	39044344	39044897	CpG: 47	51341
chr1	39097838	39099438	chr1_39097838_39099438	0	+	39044344	39044897	CpG: 47	52941
chr1	39101438	39102238	chr1_39101438_39102238	0	+	39044344	39044897	CpG: 47	56541
chr1	39119738	39124438	chr1_39119738_39124438	0	+	39044344	39044897	CpG: 47	74841
chr1	39142338	39145238	chr1_39142338_39145238	0	+	39044344	39044897	CpG: 47	97441
chr1	39146638	39147538	chr1_39146638_39147538	0	+	39044344	39044897	CpG: 47	101741
chr1	39148038	39150238	chr1_39148038_39150238	0	+	39250263	39251280	CpG: 103	100025
chr1	39151138	39151938	chr1_39151138_39151938	0	+	39250263	39251280	CpG: 103	98325
chr1	39153538	39154138	chr1_39153538_39154138	0	+	39250263	39251280	CpG: 103	96125
chr1	39154438	39156038	chr1_39154438_39156038	0	+	39250263	39251280	CpG: 103	94225
chr1	39190738	39193538	chr1_39190738_39193538	0	+	39250263	39251280	CpG: 103	56725
chr1	39193638	39194638	chr1_39193638_39194638	0	+	39250263	39251280	CpG: 103	55625
chr1	39216638	39219338	chr1_39216638_39219338	0	+	39250263	39251280	CpG: 103	30925
chr1	39221238	39222238	chr1_39221238_39222238	0	+	39250263	39251280	CpG: 103	28025
chr1	39222738	39224538	chr1_39222738_39224538	0	+	39250263	39251280	CpG: 103	25725
chr1	39224838	39225038	chr1_39224838_39225038	0	+	39250263	39251280	CpG: 103	25225
chr1	39225138	39225338	chr1_39225138_39225338	0	+	39250263	39251280	CpG: 103	24925
chr1	39229838	39231538	chr1_39229838_39231538	0	+	39250263	39251280	CpG: 103	18725
chr1	39232538	39233038	chr1_39232538_39233038	0	+	39250263	39251280	CpG: 103	17225
chr1	39236138	39237138	chr1_39236138_39237138	0	+	39250263	39251280	CpG: 103	13125
chr1	39238138	39238938	chr1_39238138_39238938	0	+	39250263	39251280	CpG: 103	11325
chr1	39242638	39245838	chr1_39242638_39245838	0	+	39250263	39251280	CpG: 103	4425
chr1	39253638	39254138	chr1_39253638_39254138	0	+	39250263	39251280	CpG: 103	2358
chr1	39257338	39260438	chr1_39257338_39260438	0	+	39250263	39251280	CpG: 103	6058
chr1	39262438	39263238	chr1_39262438_39263238	0	+	39250263	39251280	CpG: 103	11158
chr1	39288338	39289238	chr1_39288338_39289238	0	+	39250263	39251280	CpG: 103	37058
chr1	39294038	39294538	chr1_39294038_39294538	0	+	39250263	39251280	CpG: 103	42758
chr1	39295238	39296338	chr1_39295238_39296338	0	+	39250263	39251280	CpG: 103	43958
chr1	39297138	39297738	chr1_39297138_39297738	0	+	39250263	39251280	CpG: 103	45858
chr1	39299038	39299838	chr1_39299038_39299838	0	+	39250263	39251280	CpG: 103	47758
chr1	39300338	39304638	chr1_39300338_39304638	0	+	39250263	39251280	CpG: 103	49058
chr1	39309538	39313238	chr1_39309538_39313238	0	+	39250263	39251280	CpG: 103	58258
chr1	39317138	39322738	chr1_39317138_39322738	0	+	39250263	39251280	CpG: 103	65858
chr1	39323838	39324238	chr1_39323838_39324238	0	+	39250263	39251280	CpG: 103	72558
chr1	39338638	39340938	chr1_39338638_39340938	0	+	39424279	39425462	CpG: 100	83341
chr1	39343338	39346638	chr1_39343338_39346638	0	+	39424279	39425462	CpG: 100	77641
chr1	39348638	39349138	chr1_39348638_39349138	0	+	39424279	39425462	CpG: 100	75141
chr1	39350838	39350938	chr1_39350838_39350938	0	+	39424279	39425462	CpG: 100	73341
chr1	39351838	39353238	chr1_39351838_39353238	0	+	39424279	39425462	CpG: 100	71041
chr1	39356538	39361738	chr1_39356538_39361738	0	+	39424279	39425462	CpG: 100	62541
chr1	39362338	39364438	chr1_39362338_39364438	0	+	39424279	39425462	CpG: 100	59841
chr1	39364938	39366838	chr1_39364938_39366838	0	+	39424279	39425462	CpG: 100	57441
chr1	39380338	39381438	chr1_39380338_39381438	0	+	39424279	39425462	CpG: 100	42841
chr1	39382638	39384638	chr1_39382638_39384638	0	+	39424279	39425462	CpG: 100	39641
chr1	39385138	39385538	chr1_39385138_39385538	0	+	39424279	39425462	CpG: 100	38741
chr1	39387638	39388438	chr1_39387638_39388438	0	+	39424279	39425462	CpG: 100	35841
chr1	39389238	39390038	chr1_39389238_39390038	0	+	39424279	39425462	CpG: 100	34241
chr1	39390538	39393038	chr1_39390538_39393038	0	+	39424279	39425462	CpG: 100	31241
chr1	39394238	39395838	chr1_39394238_39395838	0	+	39424279	39425462	CpG: 100	28441
chr1	39396038	39396738	chr1_39396038_39396738	0	+	39424279	39425462	CpG: 100	27541
chr1	39398238	39400338	chr1_39398238_39400338	0	+	39424279	39425462	CpG: 100	23941
chr1	39401538	39405838	chr1_39401538_39405838	0	+	39424279	39425462	CpG: 100	18441
chr1	39406238	39406538	chr1_39406238_39406538	0	+	39424279	39425462	CpG: 100	17741
chr1	39407738	39408038	chr1_39407738_39408038	0	+	39424279	39425462	CpG: 100	16241
chr1	39415338	39415438	chr1_39415338_39415438	0	+	39424279	39425462	CpG: 100	8841
chr1	39417238	39419538	chr1_39417238_39419538	0	+	39424279	39425462	CpG: 100	4741
chr1	39419638	39419738	chr1_39419638_39419738	0	+	39424279	39425462	CpG: 100	4541
chr1	39420738	39422038	chr1_39420738_39422038	0	+	39424279	39425462	CpG: 100	2241
chr1	39433738	39435238	chr1_39433738_39435238	0	+	39424279	39425462	CpG: 100	8276
chr1	39435838	39436838	chr1_39435838_39436838	0	+	39424279	39425462	CpG: 100	10376
chr1	39437738	39438438	chr1_39437738_39438438	0	+	39424279	39425462	CpG: 100	12276
chr1	39439238	39443138	chr1_39439238_39443138	0	+	39424279	39425462	CpG: 100	13776
chr1	39452038	39452138	chr1_39452038_39452138	0	+	39424279	39425462	CpG: 100	26576
chr1	39452238	39455638	chr1_39452238_39455638	0	+	39424279	39425462	CpG: 100	26776
chr1	39457538	39461638	chr1_39457538_39461638	0	+	39424279	39425462	CpG: 100	32076
chr1	39461838	39464138	chr1_39461838_39464138	0	+	39424279	39425462	CpG: 100	36376
chr1	39464438	39466438	chr1_39464438_39466438	0	+	39424279	39425462	CpG: 100	38976
chr1	39467038	39467538	chr1_39467038_39467538	0	+	39424279	39425462	CpG: 100	41576
chr1	39477538	39479438	chr1_39477538_39479438	0	+	39424279	39425462	CpG: 100	52076
chr1	39480438	39480638	chr1_39480438_39480638	0	+	39534968	39535842	CpG: 81	54330
chr1	39487438	39488438	chr1_39487438_39488438	0	+	39534968	39535842	CpG: 81	46530
chr1	39490138	39490938	chr1_39490138_39490938	0	+	39534968	39535842	CpG: 81	44030
chr1	39496138	39496838	chr1_39496138_39496838	0	+	39534968	39535842	CpG: 81	38130
chr1	39498138	39503038	chr1_39498138_39503038	0	+	39534968	39535842	CpG: 81	31930
chr1	39503638	39505338	chr1_39503638_39505338	0	+	39534968	39535842	CpG: 81	29630
chr1	39505538	39508438	chr1_39505538_39508438	0	+	39534968	39535842	CpG: 81	26530
chr1	39509038	39513738	chr1_39509038_39513738	0	+	39534968	39535842	CpG: 81	21230
chr1	39514538	39515138	chr1_39514538_39515138	0	+	39534968	39535842	CpG: 81	19830
chr1	39517038	39517238	chr1_39517038_39517238	0	+	39534968	39535842	CpG: 81	17730
chr1	39518438	39519238	chr1_39518438_39519238	0	+	39534968	39535842	CpG: 81	15730
chr1	39533938	39535738	chr1_39533938_39535738	0	+	39534968	39535842	CpG: 81	0
chr1	39537238	39537738	chr1_39537238_39537738	0	+	39534968	39535842	CpG: 81	1396
chr1	39538838	39540138	chr1_39538838_39540138	0	+	39534968	39535842	CpG: 81	2996
chr1	39541438	39542438	chr1_39541438_39542438	0	+	39534968	39535842	CpG: 81	5596
chr1	39554638	39554938	chr1_39554638_39554938	0	+	39534968	39535842	CpG: 81	18796
chr1	39555638	39561038	chr1_39555638_39561038	0	+	39534968	39535842	CpG: 81	19796
chr1	39563438	39563638	chr1_39563438_39563638	0	+	39534968	39535842	CpG: 81	27596
chr1	39564038	39565038	chr1_39564038_39565038	0	+	39592432	39593210	CpG: 98	27394
chr1	39566038	39567338	chr1_39566038_39567338	0	+	39592432	39593210	CpG: 98	25094
chr1	39636838	39637638	chr1_39636838_39637638	0	+	39633370	39634372	CpG: 100	2466
chr1	39638538	39640238	chr1_39638538_39640238	0	+	39633370	39634372	CpG: 100	4166
chr1	39650538	39651538	chr1_39650538_39651538	0	+	39633370	39634372	CpG: 100	16166
chr1	39654538	39657838	chr1_39654538_39657838	0	+	39633370	39634372	CpG: 100	20166
chr1	39658538	39661538	chr1_39658538_39661538	0	+	39633370	39634372	CpG: 100	24166
chr1	39669438	39670238	chr1_39669438_39670238	0	+	39633370	39634372	CpG: 100	35066
chr1	39672138	39672638	chr1_39672138_39672638	0	+	39707286	39708060	CpG: 72	34648
chr1	39673438	39675238	chr1_39673438_39675238	0	+	39707286	39708060	CpG: 72	32048
chr1	39676038	39676338	chr1_39676038_39676338	0	+	39707286	39708060	CpG: 72	30948
chr1	39677238	39677738	chr1_39677238_39677738	0	+	39707286	39708060	CpG: 72	29548
chr1	39678938	39679638	chr1_39678938_39679638	0	+	39707286	39708060	CpG: 72	27648
chr1	39680138	39681438	chr1_39680138_39681438	0	+	39707286	39708060	CpG: 72	25848
chr1	39681938	39682238	chr1_39681938_39682238	0	+	39707286	39708060	CpG: 72	25048
chr1	39684038	39684638	chr1_39684038_39684638	0	+	39707286	39708060	CpG: 72	22648
chr1	39685338	39685838	chr1_39685338_39685838	0	+	39707286	39708060	CpG: 72	21448
chr1	39689038	39690338	chr1_39689038_39690338	0	+	39707286	39708060	CpG: 72	16948
chr1	39691138	39692438	chr1_39691138_39692438	0	+	39707286	39708060	CpG: 72	14848
chr1	39702038	39704938	chr1_39702038_39704938	0	+	39707286	39708060	CpG: 72	2348
chr1	39707138	39708538	chr1_39707138_39708538	0	+	39707286	39708060	CpG: 72	0
chr1	39709438	39709538	chr1_39709438_39709538	0	+	39707286	39708060	CpG: 72	1378
chr1	39718738	39719438	chr1_39718738_39719438	0	+	39707286	39708060	CpG: 72	10678
chr1	39720038	39723138	chr1_39720038_39723138	0	+	39707286	39708060	CpG: 72	11978
chr1	39725138	39725438	chr1_39725138_39725438	0	+	39707286	39708060	CpG: 72	17078
chr1	39725938	39728438	chr1_39725938_39728438	0	+	39707286	39708060	CpG: 72	17878
chr1	39732238	39732338	chr1_39732238_39732338	0	+	39707286	39708060	CpG: 72	24178
chr1	39738338	39741538	chr1_39738338_39741538	0	+	39707286	39708060	CpG: 72	30278
chr1	39741938	39742738	chr1_39741938_39742738	0	+	39707286	39708060	CpG: 72	33878
chr1	39743338	39746938	chr1_39743338_39746938	0	+	39707286	39708060	CpG: 72	35278
chr1	39748138	39749538	chr1_39748138_39749538	0	+	39707286	39708060	CpG: 72	40078
chr1	39750338	39751938	chr1_39750338_39751938	0	+	39707286	39708060	CpG: 72	42278
chr1	39753138	39753838	chr1_39753138_39753838	0	+	39707286	39708060	CpG: 72	45078
chr1	39754538	39755838	chr1_39754538_39755838	0	+	39707286	39708060	CpG: 72	46478
chr1	39762938	39763338	chr1_39762938_39763338	0	+	39707286	39708060	CpG: 72	54878
chr1	39763838	39763938	chr1_39763838_39763938	0	+	39707286	39708060	CpG: 72	55778
chr1	39764138	39767538	chr1_39764138_39767538	0	+	39707286	39708060	CpG: 72	56078
chr1	39768638	39771238	chr1_39768638_39771238	0	+	39707286	39708060	CpG: 72	60578
chr1	39773538	39774338	chr1_39773538_39774338	0	+	39707286	39708060	CpG: 72	65478
chr1	39777338	39778538	chr1_39777338_39778538	0	+	39707286	39708060	CpG: 72	69278
chr1	39796438	39796738	chr1_39796438_39796738	0	+	39707286	39708060	CpG: 72	88378
chr1	39816238	39816638	chr1_39816238_39816638	0	+	39707286	39708060	CpG: 72	108178
chr1	39817038	39817238	chr1_39817038_39817238	0	+	39707286	39708060	CpG: 72	108978
chr1	39818038	39818338	chr1_39818038_39818338	0	+	39707286	39708060	CpG: 72	109978
chr1	39829238	39829538	chr1_39829238_39829538	0	+	39707286	39708060	CpG: 72	121178
chr1	39830038	39831738	chr1_39830038_39831738	0	+	39707286	39708060	CpG: 72	121978
chr1	39832938	39833638	chr1_39832938_39833638	0	+	39957317	39958304	CpG: 127	123679
chr1	39834038	39835038	chr1_39834038_39835038	0	+	39957317	39958304	CpG: 127	122279
chr1	39893138	39893938	chr1_39893138_39893938	0	+	39957317	39958304	CpG: 127	63379
chr1	39906038	39906138	chr1_39906038_39906138	0	+	39957317	39958304	CpG: 127	51179
chr1	39906438	39906838	chr1_39906438_39906838	0	+	39957317	39958304	CpG: 127	50479
chr1	39906938	39909338	chr1_39906938_39909338	0	+	39957317	39958304	CpG: 127	47979
chr1	39909938	39910038	chr1_39909938_39910038	0	+	39957317	39958304	CpG: 127	47279
chr1	39910538	39912138	chr1_39910538_39912138	0	+	39957317	39958304	CpG: 127	45179
chr1	39912838	39917538	chr1_39912838_39917538	0	+	39957317	39958304	CpG: 127	39779
chr1	39917838	39918438	chr1_39917838_39918438	0	+	39957317	39958304	CpG: 127	38879
chr1	39920338	39921938	chr1_39920338_39921938	0	+	39957317	39958304	CpG: 127	35379
chr1	39962838	39963338	chr1_39962838_39963338	0	+	39957317	39958304	CpG: 127	4534
chr1	39963838	39963938	chr1_39963838_39963938	0	+	39957317	39958304	CpG: 127	5534
chr1	39965738	39966538	chr1_39965738_39966538	0	+	39957317	39958304	CpG: 127	7434
chr1	39967238	39967638	chr1_39967238_39967638	0	+	39957317	39958304	CpG: 127	8934
chr1	40001338	40001738	chr1_40001338_40001738	0	+	39957317	39958304	CpG: 127	43034
chr1	40004138	40007638	chr1_40004138_40007638	0	+	39957317	39958304	CpG: 127	45834
chr1	40007838	40009038	chr1_40007838_40009038	0	+	39957317	39958304	CpG: 127	49534
chr1	40009738	40010938	chr1_40009738_40010938	0	+	39957317	39958304	CpG: 127	51434
chr1	40011938	40012238	chr1_40011938_40012238	0	+	39957317	39958304	CpG: 127	53634
chr1	40013238	40014238	chr1_40013238_40014238	0	+	39957317	39958304	CpG: 127	54934
chr1	40016238	40018338	chr1_40016238_40018338	0	+	39957317	39958304	CpG: 127	57934
chr1	40018838	40020338	chr1_40018838_40020338	0	+	39957317	39958304	CpG: 127	60534
chr1	40020738	40021038	chr1_40020738_40021038	0	+	39957317	39958304	CpG: 127	62434
chr1	40021638	40022738	chr1_40021638_40022738	0	+	39957317	39958304	CpG: 127	63334
chr1	40024738	40025338	chr1_40024738_40025338	0	+	39957317	39958304	CpG: 127	66434
chr1	40025838	40027838	chr1_40025838_40027838	0	+	39957317	39958304	CpG: 127	67534
chr1	40032638	40032838	chr1_40032638_40032838	0	+	39957317	39958304	CpG: 127	74334
chr1	40033238	40034238	chr1_40033238_40034238	0	+	39957317	39958304	CpG: 127	74934
chr1	40035238	40036938	chr1_40035238_40036938	0	+	39957317	39958304	CpG: 127	76934
chr1	40038938	40039638	chr1_40038938_40039638	0	+	39957317	39958304	CpG: 127	80634
chr1	40060138	40060838	chr1_40060138_40060838	0	+	39957317	39958304	CpG: 127	101834
chr1	40061338	40064238	chr1_40061338_40064238	0	+	39957317	39958304	CpG: 127	103034
chr1	40064738	40065238	chr1_40064738_40065238	0	+	39957317	39958304	CpG: 127	106434
chr1	40066238	40068938	chr1_40066238_40068938	0	+	39957317	39958304	CpG: 127	107934
chr1	40069238	40070638	chr1_40069238_40070638	0	+	39957317	39958304	CpG: 127	110934
chr1	40071538	40072338	chr1_40071538_40072338	0	+	39957317	39958304	CpG: 127	113234
chr1	40072738	40073538	chr1_40072738_40073538	0	+	39957317	39958304	CpG: 127	114434
chr1	40079838	40082038	chr1_40079838_40082038	0	+	39957317	39958304	CpG: 127	121534
chr1	40082638	40082838	chr1_40082638_40082838	0	+	39957317	39958304	CpG: 127	124334
chr1	40083738	40085838	chr1_40083738_40085838	0	+	39957317	39958304	CpG: 127	125434
chr1	40086438	40088638	chr1_40086438_40088638	0	+	39957317	39958304	CpG: 127	128134
chr1	40113138	40113338	chr1_40113138_40113338	0	+	39957317	39958304	CpG: 127	154834
chr1	40113838	40116538	chr1_40113838_40116538	0	+	39957317	39958304	CpG: 127	155534
chr1	40117338	40117438	chr1_40117338_40117438	0	+	39957317	39958304	CpG: 127	159034
chr1	40117738	40120538	chr1_40117738_40120538	0	+	39957317	39958304	CpG: 127	159434
chr1	40121438	40124238	chr1_40121438_40124238	0	+	39957317	39958304	CpG: 127	163134
chr1	40124638	40125238	chr1_40124638_40125238	0	+	39957317	39958304	CpG: 127	166334
chr1	40126638	40126838	chr1_40126638_40126838	0	+	39957317	39958304	CpG: 127	168334
chr1	40128538	40130938	chr1_40128538_40130938	0	+	39957317	39958304	CpG: 127	170234
chr1	40141138	40142738	chr1_40141138_40142738	0	+	40323401	40323721	CpG: 30	180663
chr1	40144038	40145238	chr1_40144038_40145238	0	+	40323401	40323721	CpG: 30	178163
chr1	40154538	40155538	chr1_40154538_40155538	0	+	40323401	40323721	CpG: 30	167863
chr1	40156038	40160138	chr1_40156038_40160138	0	+	40323401	40323721	CpG: 30	163263
chr1	40160838	40160938	chr1_40160838_40160938	0	+	40323401	40323721	CpG: 30	162463
chr1	40162938	40163938	chr1_40162938_40163938	0	+	40323401	40323721	CpG: 30	159463
chr1	40164038	40165238	chr1_40164038_40165238	0	+	40323401	40323721	CpG: 30	158163
chr1	40166038	40166838	chr1_40166038_40166838	0	+	40323401	40323721	CpG: 30	156563
chr1	40178338	40180738	chr1_40178338_40180738	0	+	40323401	40323721	CpG: 30	142663
chr1	40181738	40181838	chr1_40181738_40181838	0	+	40323401	40323721	CpG: 30	141563
chr1	40287138	40288138	chr1_40287138_40288138	0	+	40323401	40323721	CpG: 30	35263
chr1	40288738	40290438	chr1_40288738_40290438	0	+	40323401	40323721	CpG: 30	32963
chr1	40294638	40294838	chr1_40294638_40294838	0	+	40323401	40323721	CpG: 30	28563
chr1	40330338	40332238	chr1_40330338_40332238	0	+	40323401	40323721	CpG: 30	6617
chr1	40334238	40336038	chr1_40334238_40336038	0	+	40323401	40323721	CpG: 30	10517
chr1	40374238	40374738	chr1_40374238_40374738	0	+	40382654	40382864	CpG: 17	7916
chr1	40376638	40378038	chr1_40376638_40378038	0	+	40382654	40382864	CpG: 17	4616
chr1	40379938	40380938	chr1_40379938_40380938	0	+	40382654	40382864	CpG: 17	1716
chr1	40382538	40383538	chr1_40382538_40383538	0	+	40382654	40382864	CpG: 17	0
chr1	40397138	40398438	chr1_40397138_40398438	0	+	40382654	40382864	CpG: 17	14274
chr1	40399038	40399938	chr1_40399038_40399938	0	+	40382654	40382864	CpG: 17	16174
chr1	40412638	40412938	chr1_40412638_40412938	0	+	40382654	40382864	CpG: 17	29774
chr1	40450138	40450438	chr1_40450138_40450438	0	+	40382654	40382864	CpG: 17	67274
chr1	40451838	40453138	chr1_40451838_40453138	0	+	40382654	40382864	CpG: 17	68974
chr1	40523338	40523938	chr1_40523338_40523938	0	+	40382654	40382864	CpG: 17	140474
chr1	40641838	40642038	chr1_40641838_40642038	0	+	40737851	40738929	CpG: 111	95813
chr1	40830438	40831338	chr1_40830438_40831338	0	+	40847363	40847656	CpG: 28	16025
chr1	40836538	40837938	chr1_40836538_40837938	0	+	40847363	40847656	CpG: 28	9425
chr1	40838338	40839438	chr1_40838338_40839438	0	+	40847363	40847656	CpG: 28	7925
chr1	40898438	40899538	chr1_40898438_40899538	0	+	40847363	40847656	CpG: 28	50782
chr1	40901538	40901838	chr1_40901538_40901838	0	+	40847363	40847656	CpG: 28	53882
chr1	40923238	40923538	chr1_40923238_40923538	0	+	40847363	40847656	CpG: 28	75582
chr1	40923838	40924038	chr1_40923838_40924038	0	+	40847363	40847656	CpG: 28	76182
chr1	40924638	40925438	chr1_40924638_40925438	0	+	40847363	40847656	CpG: 28	76982
chr1	40926338	40927338	chr1_40926338_40927338	0	+	40847363	40847656	CpG: 28	78682
chr1	40928938	40929038	chr1_40928938_40929038	0	+	40847363	40847656	CpG: 28	81282
chr1	40929638	40930538	chr1_40929638_40930538	0	+	40847363	40847656	CpG: 28	81982
chr1	40931338	40932338	chr1_40931338_40932338	0	+	40847363	40847656	CpG: 28	83682
chr1	41083838	41084038	chr1_41083838_41084038	0	+	40847363	40847656	CpG: 28	236182
chr1	41186738	41188538	chr1_41186738_41188538	0	+	40847363	40847656	CpG: 28	339082
chr1	41193438	41193538	chr1_41193438_41193538	0	+	40847363	40847656	CpG: 28	345782
chr1	41193638	41193938	chr1_41193638_41193938	0	+	40847363	40847656	CpG: 28	345982
chr1	42646138	42649238	chr1_42646138_42649238	0	+	42741342	42741856	CpG: 40	92104
chr1	42649838	42650638	chr1_42649838_42650638	0	+	42741342	42741856	CpG: 40	90704
chr1	42653738	42654838	chr1_42653738_42654838	0	+	42741342	42741856	CpG: 40	86504
chr1	42655738	42657638	chr1_42655738_42657638	0	+	42741342	42741856	CpG: 40	83704
chr1	42659538	42659838	chr1_42659538_42659838	0	+	42741342	42741856	CpG: 40	81504
chr1	42660838	42660938	chr1_42660838_42660938	0	+	42741342	42741856	CpG: 40	80404
chr1	42775338	42775638	chr1_42775338_42775638	0	+	42753419	42755502	CpG: 158	19836
chr1	42777038	42777638	chr1_42777038_42777638	0	+	42753419	42755502	CpG: 158	21536
chr1	42780738	42782938	chr1_42780738_42782938	0	+	42753419	42755502	CpG: 158	25236
chr1	42785738	42786038	chr1_42785738_42786038	0	+	42753419	42755502	CpG: 158	30236
chr1	42787638	42788538	chr1_42787638_42788538	0	+	42753419	42755502	CpG: 158	32136
chr1	42789438	42790138	chr1_42789438_42790138	0	+	42753419	42755502	CpG: 158	33936
chr1	42791338	42793338	chr1_42791338_42793338	0	+	42753419	42755502	CpG: 158	35836
chr1	42796038	42797238	chr1_42796038_42797238	0	+	42753419	42755502	CpG: 158	40536
chr1	42797838	42798138	chr1_42797838_42798138	0	+	42753419	42755502	CpG: 158	42336
chr1	42813438	42813838	chr1_42813438_42813838	0	+	42753419	42755502	CpG: 158	57936
chr1	42842438	42845538	chr1_42842438_42845538	0	+	42907984	42908527	CpG: 36	62446
chr1	42907638	42908538	chr1_42907638_42908538	0	+	42907984	42908527	CpG: 36	0
chr1	42982538	42983338	chr1_42982538_42983338	0	+	43009637	43010388	CpG: 53	26299
chr1	42990338	42991038	chr1_42990338_42991038	0	+	43009637	43010388	CpG: 53	18599
chr1	42991638	42992538	chr1_42991638_42992538	0	+	43009637	43010388	CpG: 53	17099
chr1	42993638	42993838	chr1_42993638_42993838	0	+	43009637	43010388	CpG: 53	15799
chr1	43007438	43010838	chr1_43007438_43010838	0	+	43009637	43010388	CpG: 53	0
chr1	43061938	43062338	chr1_43061938_43062338	0	+	43009637	43010388	CpG: 53	51550
chr1	43063938	43065238	chr1_43063938_43065238	0	+	43009637	43010388	CpG: 53	53550
chr1	43066038	43066338	chr1_43066038_43066338	0	+	43009637	43010388	CpG: 53	55650
chr1	43071438	43072338	chr1_43071438_43072338	0	+	43009637	43010388	CpG: 53	61050
chr1	43075438	43075638	chr1_43075438_43075638	0	+	43009637	43010388	CpG: 53	65050
chr1	43075738	43076038	chr1_43075738_43076038	0	+	43009637	43010388	CpG: 53	65350
chr1	43088938	43093538	chr1_43088938_43093538	0	+	43149092	43149661	CpG: 57	55554
chr1	43095538	43096538	chr1_43095538_43096538	0	+	43149092	43149661	CpG: 57	52554
chr1	43100738	43100938	chr1_43100738_43100938	0	+	43149092	43149661	CpG: 57	48154
chr1	43101738	43102438	chr1_43101738_43102438	0	+	43149092	43149661	CpG: 57	46654
chr1	43104138	43104538	chr1_43104138_43104538	0	+	43149092	43149661	CpG: 57	44554
chr1	43105638	43106838	chr1_43105638_43106838	0	+	43149092	43149661	CpG: 57	42254
chr1	43108238	43109038	chr1_43108238_43109038	0	+	43149092	43149661	CpG: 57	40054
chr1	43110138	43110538	chr1_43110138_43110538	0	+	43149092	43149661	CpG: 57	38554
chr1	43111938	43113438	chr1_43111938_43113438	0	+	43149092	43149661	CpG: 57	35654
chr1	43114538	43115138	chr1_43114538_43115138	0	+	43149092	43149661	CpG: 57	33954
chr1	43115838	43120638	chr1_43115838_43120638	0	+	43149092	43149661	CpG: 57	28454
chr1	43124838	43125338	chr1_43124838_43125338	0	+	43149092	43149661	CpG: 57	23754
chr1	43126838	43130138	chr1_43126838_43130138	0	+	43149092	43149661	CpG: 57	18954
chr1	43131538	43132738	chr1_43131538_43132738	0	+	43149092	43149661	CpG: 57	16354
chr1	43184838	43186138	chr1_43184838_43186138	0	+	43155325	43155799	CpG: 46	29039
chr1	43186338	43188838	chr1_43186338_43188838	0	+	43155325	43155799	CpG: 46	30539
chr1	43189738	43190338	chr1_43189738_43190338	0	+	43220573	43220925	CpG: 42	30235
chr1	43191138	43192638	chr1_43191138_43192638	0	+	43220573	43220925	CpG: 42	27935
chr1	43193138	43195538	chr1_43193138_43195538	0	+	43220573	43220925	CpG: 42	25035
chr1	43198238	43200738	chr1_43198238_43200738	0	+	43220573	43220925	CpG: 42	19835
chr1	43217338	43217838	chr1_43217338_43217838	0	+	43220573	43220925	CpG: 42	2735
chr1	43218438	43218638	chr1_43218438_43218638	0	+	43220573	43220925	CpG: 42	1935
chr1	43219638	43222638	chr1_43219638_43222638	0	+	43220573	43220925	CpG: 42	0
chr1	43224738	43225838	chr1_43224738_43225838	0	+	43220573	43220925	CpG: 42	3813
chr1	43228438	43228938	chr1_43228438_43228938	0	+	43220573	43220925	CpG: 42	7513
chr1	43352438	43352638	chr1_43352438_43352638	0	+	43220573	43220925	CpG: 42	131513
chr1	43352938	43353838	chr1_43352938_43353838	0	+	43220573	43220925	CpG: 42	132013
chr1	43419538	43419938	chr1_43419538_43419938	0	+	43502691	43503413	CpG: 67	82753
chr1	43421838	43422738	chr1_43421838_43422738	0	+	43502691	43503413	CpG: 67	79953
chr1	43422838	43423638	chr1_43422838_43423638	0	+	43502691	43503413	CpG: 67	79053
chr1	43532138	43532738	chr1_43532138_43532738	0	+	43502691	43503413	CpG: 67	28725
chr1	43534238	43535138	chr1_43534238_43535138	0	+	43502691	43503413	CpG: 67	30825
chr1	43536738	43537338	chr1_43536738_43537338	0	+	43502691	43503413	CpG: 67	33325
chr1	43539638	43539938	chr1_43539638_43539938	0	+	43502691	43503413	CpG: 67	36225
chr1	43541638	43541838	chr1_43541638_43541838	0	+	43502691	43503413	CpG: 67	38225
chr1	43542738	43542938	chr1_43542738_43542938	0	+	43502691	43503413	CpG: 67	39325
chr1	43612038	43612538	chr1_43612038_43612538	0	+	43610709	43611030	CpG: 22	1008
chr1	43787138	43788138	chr1_43787138_43788138	0	+	43884159	43884980	CpG: 95	96021
chr1	43819238	43819338	chr1_43819238_43819338	0	+	43884159	43884980	CpG: 95	64821
chr1	43821038	43823238	chr1_43821038_43823238	0	+	43884159	43884980	CpG: 95	60921
chr1	43826338	43826538	chr1_43826338_43826538	0	+	43884159	43884980	CpG: 95	57621
chr1	43953838	43957238	chr1_43953838_43957238	0	+	43990497	43991395	CpG: 86	33259
chr1	44224038	44224638	chr1_44224038_44224638	0	+	44204455	44205058	CpG: 58	18980
chr1	46067938	46069138	chr1_46067938_46069138	0	+	45852220	45852602	CpG: 47	215336
chr1	46074938	46075038	chr1_46074938_46075038	0	+	45852220	45852602	CpG: 47	222336
chr1	46076838	46077538	chr1_46076838_46077538	0	+	45852220	45852602	CpG: 47	224236
chr1	46078438	46079038	chr1_46078438_46079038	0	+	45852220	45852602	CpG: 47	225836
chr1	46268938	46269038	chr1_46268938_46269038	0	+	46482305	46482551	CpG: 20	213267
chr1	46909038	46910338	chr1_46909038_46910338	0	+	46909541	46910898	CpG: 168	0
chr1	46910438	46910938	chr1_46910438_46910938	0	+	46909541	46910898	CpG: 168	0
chr1	47072838	47073038	chr1_47072838_47073038	0	+	46909541	46910898	CpG: 168	161940
chr1	51338638	51339938	chr1_51338638_51339938	0	+	51535003	51535465	CpG: 48	195065
chr1	51374238	51375438	chr1_51374238_51375438	0	+	51535003	51535465	CpG: 48	159565
chr1	51913738	51914138	chr1_51913738_51914138	0	+	51972027	51973038	CpG: 110	57889
chr1	51915138	51915638	chr1_51915138_51915638	0	+	51972027	51973038	CpG: 110	56389
chr1	51916838	51917838	chr1_51916838_51917838	0	+	51972027	51973038	CpG: 110	54189
chr1	51918438	51918838	chr1_51918438_51918838	0	+	51972027	51973038	CpG: 110	53189
chr1	51920538	51920838	chr1_51920538_51920838	0	+	51972027	51973038	CpG: 110	51189
chr1	51970038	51970538	chr1_51970038_51970538	0	+	51972027	51973038	CpG: 110	1489
chr1	51971838	51973438	chr1_51971838_51973438	0	+	51972027	51973038	CpG: 110	0
chr1	52028238	52029038	chr1_52028238_52029038	0	+	51972027	51973038	CpG: 110	55200
chr1	52155038	52155538	chr1_52155038_52155538	0	+	52170552	52170839	CpG: 31	15014
chr1	52158238	52158538	chr1_52158238_52158538	0	+	52170552	52170839	CpG: 31	12014
chr1	52160838	52161438	chr1_52160838_52161438	0	+	52170552	52170839	CpG: 31	9114
chr1	52162538	52162838	chr1_52162538_52162838	0	+	52170552	52170839	CpG: 31	7714
chr1	52204738	52204938	chr1_52204738_52204938	0	+	52176137	52176581	CpG: 39	28157
chr1	52207438	52208038	chr1_52207438_52208038	0	+	52176137	52176581	CpG: 39	30857
chr1	52209038	52209638	chr1_52209038_52209638	0	+	52176137	52176581	CpG: 39	32457
chr1	52218638	52221438	chr1_52218638_52221438	0	+	52176137	52176581	CpG: 39	42057
chr1	52224038	52228238	chr1_52224038_52228238	0	+	52176137	52176581	CpG: 39	47457
chr1	52228938	52229238	chr1_52228938_52229238	0	+	52176137	52176581	CpG: 39	52357
chr1	52354038	52354638	chr1_52354038_52354638	0	+	52289051	52290347	CpG: 120	63691
chr1	52355038	52356238	chr1_52355038_52356238	0	+	52289051	52290347	CpG: 120	64691
chr1	52653838	52655038	chr1_52653838_52655038	0	+	52687385	52687786	CpG: 44	32347
chr1	52655238	52655938	chr1_52655238_52655938	0	+	52687385	52687786	CpG: 44	31447
chr1	52658238	52658638	chr1_52658238_52658638	0	+	52687385	52687786	CpG: 44	28747
chr1	52659138	52659338	chr1_52659138_52659338	0	+	52687385	52687786	CpG: 44	28047
chr1	52660638	52661638	chr1_52660638_52661638	0	+	52687385	52687786	CpG: 44	25747
chr1	52856138	52856838	chr1_52856138_52856838	0	+	52874050	52874706	CpG: 59	17212
chr1	52865538	52866438	chr1_52865538_52866438	0	+	52874050	52874706	CpG: 59	7612
chr1	53062838	53063838	chr1_53062838_53063838	0	+	53009470	53009801	CpG: 28	53037
chr1	53064238	53065438	chr1_53064238_53065438	0	+	53009470	53009801	CpG: 28	54437
chr1	53885838	53886238	chr1_53885838_53886238	0	+	53841613	53842213	CpG: 75	43625
chr1	53887038	53887638	chr1_53887038_53887638	0	+	53841613	53842213	CpG: 75	44825
chr1	53888238	53888438	chr1_53888238_53888438	0	+	53841613	53842213	CpG: 75	46025
chr1	54033138	54034038	chr1_54033138_54034038	0	+	53841613	53842213	CpG: 75	190925
chr1	54035038	54035338	chr1_54035038_54035338	0	+	53841613	53842213	CpG: 75	192825
chr1	54038038	54038838	chr1_54038038_54038838	0	+	53841613	53842213	CpG: 75	195825
chr1	54039938	54040238	chr1_54039938_54040238	0	+	53841613	53842213	CpG: 75	197725
chr1	54731838	54732538	chr1_54731838_54732538	0	+	54614099	54614649	CpG: 49	117189
chr1	54733138	54734138	chr1_54733138_54734138	0	+	54614099	54614649	CpG: 49	118489
chr1	54738138	54739738	chr1_54738138_54739738	0	+	54614099	54614649	CpG: 49	123489
chr1	54810238	54810438	chr1_54810238_54810438	0	+	54982569	54983461	CpG: 106	172131
chr1	54811038	54811538	chr1_54811038_54811538	0	+	54982569	54983461	CpG: 106	171031
chr1	54812838	54813238	chr1_54812838_54813238	0	+	54982569	54983461	CpG: 106	169331
chr1	54851538	54852038	chr1_54851538_54852038	0	+	54982569	54983461	CpG: 106	130531
chr1	54864438	54865838	chr1_54864438_54865838	0	+	54982569	54983461	CpG: 106	116731
chr1	54866538	54868238	chr1_54866538_54868238	0	+	54982569	54983461	CpG: 106	114331
chr1	54868838	54869338	chr1_54868838_54869338	0	+	54982569	54983461	CpG: 106	113231
chr1	54872138	54873038	chr1_54872138_54873038	0	+	54982569	54983461	CpG: 106	109531
chr1	54879538	54881138	chr1_54879538_54881138	0	+	54982569	54983461	CpG: 106	101431
chr1	54884338	54884938	chr1_54884338_54884938	0	+	54982569	54983461	CpG: 106	97631
chr1	54885538	54888238	chr1_54885538_54888238	0	+	54982569	54983461	CpG: 106	94331
chr1	54902738	54904738	chr1_54902738_54904738	0	+	54982569	54983461	CpG: 106	77831
chr1	54918938	54919738	chr1_54918938_54919738	0	+	54982569	54983461	CpG: 106	62831
chr1	54922138	54923938	chr1_54922138_54923938	0	+	54982569	54983461	CpG: 106	58631
chr1	54925038	54925938	chr1_54925038_54925938	0	+	54982569	54983461	CpG: 106	56631
chr1	54954038	54954438	chr1_54954038_54954438	0	+	54982569	54983461	CpG: 106	28131
chr1	54955738	54955938	chr1_54955738_54955938	0	+	54982569	54983461	CpG: 106	26631
chr1	54956038	54957038	chr1_54956038_54957038	0	+	54982569	54983461	CpG: 106	25531
chr1	54957538	54960038	chr1_54957538_54960038	0	+	54982569	54983461	CpG: 106	22531
chr1	54960938	54961338	chr1_54960938_54961338	0	+	54982569	54983461	CpG: 106	21231
chr1	54962638	54963438	chr1_54962638_54963438	0	+	54982569	54983461	CpG: 106	19131
chr1	54963538	54964438	chr1_54963538_54964438	0	+	54982569	54983461	CpG: 106	18131
chr1	54965838	54966238	chr1_54965838_54966238	0	+	54982569	54983461	CpG: 106	16331
chr1	54969138	54970038	chr1_54969138_54970038	0	+	54982569	54983461	CpG: 106	12531
chr1	54982238	54983638	chr1_54982238_54983638	0	+	54982569	54983461	CpG: 106	0
chr1	54983738	54985338	chr1_54983738_54985338	0	+	54982569	54983461	CpG: 106	277
chr1	54994338	54995238	chr1_54994338_54995238	0	+	54982569	54983461	CpG: 106	10877
chr1	54995338	54995838	chr1_54995338_54995838	0	+	54982569	54983461	CpG: 106	11877
chr1	54996238	54997638	chr1_54996238_54997638	0	+	54982569	54983461	CpG: 106	12777
chr1	55022838	55022938	chr1_55022838_55022938	0	+	55014074	55014341	CpG: 17	8497
chr1	55023738	55026038	chr1_55023738_55026038	0	+	55014074	55014341	CpG: 17	9397
chr1	55026238	55026538	chr1_55026238_55026538	0	+	55014074	55014341	CpG: 17	11897
chr1	55028438	55028638	chr1_55028438_55028638	0	+	55014074	55014341	CpG: 17	14097
chr1	55163538	55164538	chr1_55163538_55164538	0	+	55144254	55145484	CpG: 125	18054
chr1	55215838	55217438	chr1_55215838_55217438	0	+	55187901	55188617	CpG: 74	27221
chr1	55218738	55219238	chr1_55218738_55219238	0	+	55187901	55188617	CpG: 74	30121
chr1	55220738	55221738	chr1_55220738_55221738	0	+	55187901	55188617	CpG: 74	32121
chr1	55228738	55229338	chr1_55228738_55229338	0	+	55187901	55188617	CpG: 74	40121
chr1	55238738	55239538	chr1_55238738_55239538	0	+	55187901	55188617	CpG: 74	50121
chr1	55240138	55240638	chr1_55240138_55240638	0	+	55187901	55188617	CpG: 74	51521
chr1	55262838	55265738	chr1_55262838_55265738	0	+	55293829	55294660	CpG: 93	28091
chr1	55267138	55270138	chr1_55267138_55270138	0	+	55293829	55294660	CpG: 93	23691
chr1	55293738	55295438	chr1_55293738_55295438	0	+	55293829	55294660	CpG: 93	0
chr1	55716338	55717238	chr1_55716338_55717238	0	+	55462426	55463492	CpG: 109	252846
chr1	55944338	55944438	chr1_55944338_55944438	0	+	55462426	55463492	CpG: 109	480846
chr1	55945638	55946638	chr1_55945638_55946638	0	+	55462426	55463492	CpG: 109	482146
chr1	57033038	57035238	chr1_57033038_57035238	0	+	57033948	57034236	CpG: 25	0
chr1	57175838	57176638	chr1_57175838_57176638	0	+	57033948	57034236	CpG: 25	141602
chr1	57324638	57326238	chr1_57324638_57326238	0	+	57434318	57434863	CpG: 67	108080
chr1	57327038	57327238	chr1_57327038_57327238	0	+	57434318	57434863	CpG: 67	107080
chr1	57352638	57353338	chr1_57352638_57353338	0	+	57434318	57434863	CpG: 67	80980
chr1	57463238	57464338	chr1_57463238_57464338	0	+	57462981	57463911	CpG: 74	0
chr1	57593638	57594738	chr1_57593638_57594738	0	+	57462981	57463911	CpG: 74	129727
chr1	57596638	57596838	chr1_57596638_57596838	0	+	57462981	57463911	CpG: 74	132727
chr1	57598438	57599538	chr1_57598438_57599538	0	+	57462981	57463911	CpG: 74	134527
chr1	57637538	57640838	chr1_57637538_57640838	0	+	57462981	57463911	CpG: 74	173627
chr1	57786038	57786838	chr1_57786038_57786838	0	+	57831542	57832476	CpG: 108	44704
chr1	57788838	57789338	chr1_57788838_57789338	0	+	57831542	57832476	CpG: 108	42204
chr1	57811838	57814038	chr1_57811838_57814038	0	+	57831542	57832476	CpG: 108	17504
chr1	57815538	57816638	chr1_57815538_57816638	0	+	57831542	57832476	CpG: 108	14904
chr1	57818438	57819338	chr1_57818438_57819338	0	+	57831542	57832476	CpG: 108	12204
chr1	57819938	57821338	chr1_57819938_57821338	0	+	57831542	57832476	CpG: 108	10204
chr1	57831338	57831938	chr1_57831338_57831938	0	+	57831542	57832476	CpG: 108	0
chr1	57881138	57881538	chr1_57881138_57881538	0	+	57831542	57832476	CpG: 108	48662
chr1	57881638	57882638	chr1_57881638_57882638	0	+	57831542	57832476	CpG: 108	49162
chr1	57882938	57883338	chr1_57882938_57883338	0	+	57831542	57832476	CpG: 108	50462
chr1	57926038	57927638	chr1_57926038_57927638	0	+	57831542	57832476	CpG: 108	93562
chr1	57992838	57993738	chr1_57992838_57993738	0	+	58026577	58027089	CpG: 56	32839
chr1	57994438	57995238	chr1_57994438_57995238	0	+	58026577	58027089	CpG: 56	31339
chr1	57997638	58000438	chr1_57997638_58000438	0	+	58026577	58027089	CpG: 56	26139
chr1	58001138	58001838	chr1_58001138_58001838	0	+	58026577	58027089	CpG: 56	24739
chr1	58052438	58053238	chr1_58052438_58053238	0	+	58052707	58053097	CpG: 46	0
chr1	58133438	58134138	chr1_58133438_58134138	0	+	58052707	58053097	CpG: 46	80341
chr1	58140138	58142038	chr1_58140138_58142038	0	+	58052707	58053097	CpG: 46	87041
chr1	58143238	58146538	chr1_58143238_58146538	0	+	58052707	58053097	CpG: 46	90141
chr1	58147138	58147838	chr1_58147138_58147838	0	+	58052707	58053097	CpG: 46	94041
chr1	58148138	58148438	chr1_58148138_58148438	0	+	58052707	58053097	CpG: 46	95041
chr1	58148638	58148938	chr1_58148638_58148938	0	+	58052707	58053097	CpG: 46	95541
chr1	58162338	58162738	chr1_58162338_58162738	0	+	58052707	58053097	CpG: 46	109241
chr1	58164538	58166638	chr1_58164538_58166638	0	+	58052707	58053097	CpG: 46	111441
chr1	58166838	58166938	chr1_58166838_58166938	0	+	58052707	58053097	CpG: 46	113741
chr1	58179238	58179938	chr1_58179238_58179938	0	+	58052707	58053097	CpG: 46	126141
chr1	58180638	58181638	chr1_58180638_58181638	0	+	58052707	58053097	CpG: 46	127541
chr1	58201138	58203538	chr1_58201138_58203538	0	+	58052707	58053097	CpG: 46	148041
chr1	58204338	58205638	chr1_58204338_58205638	0	+	58052707	58053097	CpG: 46	151241
chr1	58206438	58207938	chr1_58206438_58207938	0	+	58052707	58053097	CpG: 46	153341
chr1	58209538	58210138	chr1_58209538_58210138	0	+	58052707	58053097	CpG: 46	156441
chr1	58210438	58211638	chr1_58210438_58211638	0	+	58052707	58053097	CpG: 46	157341
chr1	58215238	58216038	chr1_58215238_58216038	0	+	58052707	58053097	CpG: 46	162141
chr1	58219938	58220338	chr1_58219938_58220338	0	+	58052707	58053097	CpG: 46	166841
chr1	58225238	58225838	chr1_58225238_58225838	0	+	58052707	58053097	CpG: 46	172141
chr1	58262838	58264338	chr1_58262838_58264338	0	+	58449592	58450741	CpG: 95	185254
chr1	58265138	58266038	chr1_58265138_58266038	0	+	58449592	58450741	CpG: 95	183554
chr1	58268238	58269538	chr1_58268238_58269538	0	+	58449592	58450741	CpG: 95	180054
chr1	58271638	58275138	chr1_58271638_58275138	0	+	58449592	58450741	CpG: 95	174454
chr1	58297338	58297638	chr1_58297338_58297638	0	+	58449592	58450741	CpG: 95	151954
chr1	58319438	58321338	chr1_58319438_58321338	0	+	58449592	58450741	CpG: 95	128254
chr1	58321938	58322438	chr1_58321938_58322438	0	+	58449592	58450741	CpG: 95	127154
chr1	58324038	58324238	chr1_58324038_58324238	0	+	58449592	58450741	CpG: 95	125354
chr1	58333338	58333938	chr1_58333338_58333938	0	+	58449592	58450741	CpG: 95	115654
chr1	58334738	58335438	chr1_58334738_58335438	0	+	58449592	58450741	CpG: 95	114154
chr1	58335738	58336438	chr1_58335738_58336438	0	+	58449592	58450741	CpG: 95	113154
chr1	58337138	58338438	chr1_58337138_58338438	0	+	58449592	58450741	CpG: 95	111154
chr1	58339038	58339738	chr1_58339038_58339738	0	+	58449592	58450741	CpG: 95	109854
chr1	58340138	58340538	chr1_58340138_58340538	0	+	58449592	58450741	CpG: 95	109054
chr1	58341738	58343338	chr1_58341738_58343338	0	+	58449592	58450741	CpG: 95	106254
chr1	58343638	58344938	chr1_58343638_58344938	0	+	58449592	58450741	CpG: 95	104654
chr1	58346938	58348538	chr1_58346938_58348538	0	+	58449592	58450741	CpG: 95	101054
chr1	58349138	58349738	chr1_58349138_58349738	0	+	58449592	58450741	CpG: 95	99854
chr1	58350038	58351838	chr1_58350038_58351838	0	+	58449592	58450741	CpG: 95	97754
chr1	58358838	58361638	chr1_58358838_58361638	0	+	58449592	58450741	CpG: 95	87954
chr1	58364838	58365938	chr1_58364838_58365938	0	+	58449592	58450741	CpG: 95	83654
chr1	58366338	58367138	chr1_58366338_58367138	0	+	58449592	58450741	CpG: 95	82454
chr1	58367538	58368738	chr1_58367538_58368738	0	+	58449592	58450741	CpG: 95	80854
chr1	58370038	58370638	chr1_58370038_58370638	0	+	58449592	58450741	CpG: 95	78954
chr1	58371938	58372938	chr1_58371938_58372938	0	+	58449592	58450741	CpG: 95	76654
chr1	58373338	58387438	chr1_58373338_58387438	0	+	58449592	58450741	CpG: 95	62154
chr1	58392438	58392938	chr1_58392438_58392938	0	+	58449592	58450741	CpG: 95	56654
chr1	58500538	58501338	chr1_58500538_58501338	0	+	58501925	58502389	CpG: 31	587
chr1	58502038	58502638	chr1_58502038_58502638	0	+	58501925	58502389	CpG: 31	0
chr1	58503738	58506638	chr1_58503738_58506638	0	+	58501925	58502389	CpG: 31	1349
chr1	58510738	58512638	chr1_58510738_58512638	0	+	58501925	58502389	CpG: 31	8349
chr1	58513538	58515938	chr1_58513538_58515938	0	+	58501925	58502389	CpG: 31	11149
chr1	58517338	58518438	chr1_58517338_58518438	0	+	58501925	58502389	CpG: 31	14949
chr1	58520138	58520238	chr1_58520138_58520238	0	+	58501925	58502389	CpG: 31	17749
chr1	58520338	58521138	chr1_58520338_58521138	0	+	58501925	58502389	CpG: 31	17949
chr1	58521438	58522338	chr1_58521438_58522338	0	+	58501925	58502389	CpG: 31	19049
chr1	58725738	58726038	chr1_58725738_58726038	0	+	58768286	58768608	CpG: 40	42248
chr1	58727438	58728038	chr1_58727438_58728038	0	+	58768286	58768608	CpG: 40	40248
chr1	58733038	58734538	chr1_58733038_58734538	0	+	58768286	58768608	CpG: 40	33748
chr1	58734938	58735338	chr1_58734938_58735338	0	+	58768286	58768608	CpG: 40	32948
chr1	58773838	58774038	chr1_58773838_58774038	0	+	58770228	58770501	CpG: 21	3337
chr1	58774738	58776738	chr1_58774738_58776738	0	+	58770228	58770501	CpG: 21	4237
chr1	58778338	58778938	chr1_58778338_58778938	0	+	58770228	58770501	CpG: 21	7837
chr1	58808938	58810338	chr1_58808938_58810338	0	+	58770228	58770501	CpG: 21	38437
chr1	58828038	58829238	chr1_58828038_58829238	0	+	58852426	58852696	CpG: 28	23188
chr1	58880938	58883338	chr1_58880938_58883338	0	+	58852426	58852696	CpG: 28	28242
chr1	58884238	58884738	chr1_58884238_58884738	0	+	58852426	58852696	CpG: 28	31542
chr1	58888038	58888538	chr1_58888038_58888538	0	+	58852426	58852696	CpG: 28	35342
chr1	59181438	59182038	chr1_59181438_59182038	0	+	59176666	59177324	CpG: 68	4114
chr1	59184738	59188338	chr1_59184738_59188338	0	+	59176666	59177324	CpG: 68	7414
chr1	59190138	59190438	chr1_59190138_59190438	0	+	59176666	59177324	CpG: 68	12814
chr1	59190538	59191838	chr1_59190538_59191838	0	+	59176666	59177324	CpG: 68	13214
chr1	59193738	59194638	chr1_59193738_59194638	0	+	59176666	59177324	CpG: 68	16414
chr1	59196638	59197338	chr1_59196638_59197338	0	+	59176666	59177324	CpG: 68	19314
chr1	59198738	59199238	chr1_59198738_59199238	0	+	59176666	59177324	CpG: 68	21414
chr1	59200038	59203738	chr1_59200038_59203738	0	+	59176666	59177324	CpG: 68	22714
chr1	59204438	59204838	chr1_59204438_59204838	0	+	59176666	59177324	CpG: 68	27114
chr1	59205238	59205638	chr1_59205238_59205638	0	+	59176666	59177324	CpG: 68	27914
chr1	59218138	59218538	chr1_59218138_59218538	0	+	59176666	59177324	CpG: 68	40814
chr1	59219938	59220238	chr1_59219938_59220238	0	+	59176666	59177324	CpG: 68	42614
chr1	59221138	59221738	chr1_59221138_59221738	0	+	59176666	59177324	CpG: 68	43814
chr1	59222438	59224238	chr1_59222438_59224238	0	+	59176666	59177324	CpG: 68	45114
chr1	59252738	59253638	chr1_59252738_59253638	0	+	59293763	59294337	CpG: 61	40125
chr1	59254238	59255038	chr1_59254238_59255038	0	+	59293763	59294337	CpG: 61	38725
chr1	59255138	59255838	chr1_59255138_59255838	0	+	59293763	59294337	CpG: 61	37925
chr1	59257838	59260138	chr1_59257838_59260138	0	+	59293763	59294337	CpG: 61	33625
chr1	59292738	59293138	chr1_59292738_59293138	0	+	59293763	59294337	CpG: 61	625
chr1	59293338	59294538	chr1_59293338_59294538	0	+	59293763	59294337	CpG: 61	0
chr1	59297238	59297638	chr1_59297238_59297638	0	+	59293763	59294337	CpG: 61	2901
chr1	59298038	59299138	chr1_59298038_59299138	0	+	59293763	59294337	CpG: 61	3701
chr1	59347738	59349238	chr1_59347738_59349238	0	+	59293763	59294337	CpG: 61	53401
chr1	59361538	59362438	chr1_59361538_59362438	0	+	59293763	59294337	CpG: 61	67201
chr1	59370038	59370638	chr1_59370038_59370638	0	+	59293763	59294337	CpG: 61	75701
chr1	59371038	59372338	chr1_59371038_59372338	0	+	59293763	59294337	CpG: 61	76701
chr1	59374838	59375338	chr1_59374838_59375338	0	+	59293763	59294337	CpG: 61	80501
chr1	59376838	59380638	chr1_59376838_59380638	0	+	59293763	59294337	CpG: 61	82501
chr1	59380738	59380838	chr1_59380738_59380838	0	+	59293763	59294337	CpG: 61	86401
chr1	59380938	59381138	chr1_59380938_59381138	0	+	59293763	59294337	CpG: 61	86601
chr1	59386838	59387438	chr1_59386838_59387438	0	+	59293763	59294337	CpG: 61	92501
chr1	59387638	59390438	chr1_59387638_59390438	0	+	59293763	59294337	CpG: 61	93301
chr1	59392538	59395538	chr1_59392538_59395538	0	+	59293763	59294337	CpG: 61	98201
chr1	59414038	59414538	chr1_59414038_59414538	0	+	59293763	59294337	CpG: 61	119701
chr1	59414938	59416438	chr1_59414938_59416438	0	+	59293763	59294337	CpG: 61	120601
chr1	59421138	59422438	chr1_59421138_59422438	0	+	59538795	59540781	CpG: 185	116357
chr1	59423538	59426438	chr1_59423538_59426438	0	+	59538795	59540781	CpG: 185	112357
chr1	59431938	59432338	chr1_59431938_59432338	0	+	59538795	59540781	CpG: 185	106457
chr1	59439738	59441238	chr1_59439738_59441238	0	+	59538795	59540781	CpG: 185	97557
chr1	59443238	59443638	chr1_59443238_59443638	0	+	59538795	59540781	CpG: 185	95157
chr1	59444638	59444938	chr1_59444638_59444938	0	+	59538795	59540781	CpG: 185	93857
chr1	59445638	59447338	chr1_59445638_59447338	0	+	59538795	59540781	CpG: 185	91457
chr1	59449338	59450238	chr1_59449338_59450238	0	+	59538795	59540781	CpG: 185	88557
chr1	59451438	59452738	chr1_59451438_59452738	0	+	59538795	59540781	CpG: 185	86057
chr1	59454538	59454638	chr1_59454538_59454638	0	+	59538795	59540781	CpG: 185	84157
chr1	59454838	59455338	chr1_59454838_59455338	0	+	59538795	59540781	CpG: 185	83457
chr1	59456538	59459238	chr1_59456538_59459238	0	+	59538795	59540781	CpG: 185	79557
chr1	59461138	59461338	chr1_59461138_59461338	0	+	59538795	59540781	CpG: 185	77457
chr1	59462438	59464138	chr1_59462438_59464138	0	+	59538795	59540781	CpG: 185	74657
chr1	59468938	59469338	chr1_59468938_59469338	0	+	59538795	59540781	CpG: 185	69457
chr1	59469538	59470238	chr1_59469538_59470238	0	+	59538795	59540781	CpG: 185	68557
chr1	59471338	59471738	chr1_59471338_59471738	0	+	59538795	59540781	CpG: 185	67057
chr1	59472738	59473138	chr1_59472738_59473138	0	+	59538795	59540781	CpG: 185	65657
chr1	59474338	59477038	chr1_59474338_59477038	0	+	59538795	59540781	CpG: 185	61757
chr1	59477338	59481938	chr1_59477338_59481938	0	+	59538795	59540781	CpG: 185	56857
chr1	59482638	59484638	chr1_59482638_59484638	0	+	59538795	59540781	CpG: 185	54157
chr1	59485238	59486038	chr1_59485238_59486038	0	+	59538795	59540781	CpG: 185	52757
chr1	59487538	59488038	chr1_59487538_59488038	0	+	59538795	59540781	CpG: 185	50757
chr1	59491138	59494438	chr1_59491138_59494438	0	+	59538795	59540781	CpG: 185	44357
chr1	59495138	59497738	chr1_59495138_59497738	0	+	59538795	59540781	CpG: 185	41057
chr1	59499338	59500038	chr1_59499338_59500038	0	+	59538795	59540781	CpG: 185	38757
chr1	59501938	59503438	chr1_59501938_59503438	0	+	59538795	59540781	CpG: 185	35357
chr1	59505438	59506738	chr1_59505438_59506738	0	+	59538795	59540781	CpG: 185	32057
chr1	59507638	59508138	chr1_59507638_59508138	0	+	59538795	59540781	CpG: 185	30657
chr1	59508538	59508938	chr1_59508538_59508938	0	+	59538795	59540781	CpG: 185	29857
chr1	59534238	59534938	chr1_59534238_59534938	0	+	59538795	59540781	CpG: 185	3857
chr1	59535538	59537138	chr1_59535538_59537138	0	+	59538795	59540781	CpG: 185	1657
chr1	59538038	59541638	chr1_59538038_59541638	0	+	59538795	59540781	CpG: 185	0
chr1	59562138	59564638	chr1_59562138_59564638	0	+	59538795	59540781	CpG: 185	21357
chr1	59566338	59567038	chr1_59566338_59567038	0	+	59538795	59540781	CpG: 185	25557
chr1	59568738	59569938	chr1_59568738_59569938	0	+	59538795	59540781	CpG: 185	27957
chr1	59572738	59574438	chr1_59572738_59574438	0	+	59538795	59540781	CpG: 185	31957
chr1	59575338	59575538	chr1_59575338_59575538	0	+	59538795	59540781	CpG: 185	34557
chr1	59575738	59576838	chr1_59575738_59576838	0	+	59538795	59540781	CpG: 185	34957
chr1	59577438	59578438	chr1_59577438_59578438	0	+	59538795	59540781	CpG: 185	36657
chr1	59580238	59581338	chr1_59580238_59581338	0	+	59538795	59540781	CpG: 185	39457
chr1	59592938	59593438	chr1_59592938_59593438	0	+	59538795	59540781	CpG: 185	52157
chr1	59605938	59609638	chr1_59605938_59609638	0	+	59538795	59540781	CpG: 185	65157
chr1	59614638	59618538	chr1_59614638_59618538	0	+	59538795	59540781	CpG: 185	73857
chr1	59618938	59619338	chr1_59618938_59619338	0	+	59538795	59540781	CpG: 185	78157
chr1	59619438	59622538	chr1_59619438_59622538	0	+	59538795	59540781	CpG: 185	78657
chr1	59622938	59624238	chr1_59622938_59624238	0	+	59538795	59540781	CpG: 185	82157
chr1	59629738	59633638	chr1_59629738_59633638	0	+	59538795	59540781	CpG: 185	88957
chr1	59642738	59643238	chr1_59642738_59643238	0	+	59727540	59727744	CpG: 20	84302
chr1	59648138	59649638	chr1_59648138_59649638	0	+	59727540	59727744	CpG: 20	77902
chr1	59650238	59650838	chr1_59650238_59650838	0	+	59727540	59727744	CpG: 20	76702
chr1	59651738	59654938	chr1_59651738_59654938	0	+	59727540	59727744	CpG: 20	72602
chr1	59656038	59656238	chr1_59656038_59656238	0	+	59727540	59727744	CpG: 20	71302
chr1	59656938	59657738	chr1_59656938_59657738	0	+	59727540	59727744	CpG: 20	69802
chr1	59658238	59661738	chr1_59658238_59661738	0	+	59727540	59727744	CpG: 20	65802
chr1	59663438	59665038	chr1_59663438_59665038	0	+	59727540	59727744	CpG: 20	62502
chr1	59669238	59670938	chr1_59669238_59670938	0	+	59727540	59727744	CpG: 20	56602
chr1	59671338	59673038	chr1_59671338_59673038	0	+	59727540	59727744	CpG: 20	54502
chr1	59950338	59951138	chr1_59950338_59951138	0	+	59969392	59970734	CpG: 118	18254
chr1	59952438	59953138	chr1_59952438_59953138	0	+	59969392	59970734	CpG: 118	16254
chr1	59953538	59954138	chr1_59953538_59954138	0	+	59969392	59970734	CpG: 118	15254
chr1	59954638	59955238	chr1_59954638_59955238	0	+	59969392	59970734	CpG: 118	14154
chr1	59958638	59959038	chr1_59958638_59959038	0	+	59969392	59970734	CpG: 118	10354
chr1	59961638	59962838	chr1_59961638_59962838	0	+	59969392	59970734	CpG: 118	6554
chr1	59963038	59963838	chr1_59963038_59963838	0	+	59969392	59970734	CpG: 118	5554
chr1	59982638	59984238	chr1_59982638_59984238	0	+	59969392	59970734	CpG: 118	11904
chr1	60049738	60050038	chr1_60049738_60050038	0	+	60099490	60100343	CpG: 81	49452
chr1	60051538	60052938	chr1_60051538_60052938	0	+	60099490	60100343	CpG: 81	46552
chr1	60055438	60056438	chr1_60055438_60056438	0	+	60099490	60100343	CpG: 81	43052
chr1	60068238	60068538	chr1_60068238_60068538	0	+	60099490	60100343	CpG: 81	30952
chr1	60068938	60069638	chr1_60068938_60069638	0	+	60099490	60100343	CpG: 81	29852
chr1	60074238	60074638	chr1_60074238_60074638	0	+	60099490	60100343	CpG: 81	24852
chr1	60075838	60076238	chr1_60075838_60076238	0	+	60099490	60100343	CpG: 81	23252
chr1	60411338	60413138	chr1_60411338_60413138	0	+	60400099	60400501	CpG: 51	10837
chr1	60420838	60422238	chr1_60420838_60422238	0	+	60400099	60400501	CpG: 51	20337
chr1	60545038	60547838	chr1_60545038_60547838	0	+	60623026	60624104	CpG: 139	75188
chr1	60548238	60548538	chr1_60548238_60548538	0	+	60623026	60624104	CpG: 139	74488
chr1	61035938	61036838	chr1_61035938_61036838	0	+	60623026	60624104	CpG: 139	411834
chr1	61202038	61202638	chr1_61202038_61202638	0	+	61685310	61685980	CpG: 78	482672
chr1	61203838	61205438	chr1_61203838_61205438	0	+	61685310	61685980	CpG: 78	479872
chr1	61352238	61353238	chr1_61352238_61353238	0	+	61685310	61685980	CpG: 78	332072
chr1	61434838	61435438	chr1_61434838_61435438	0	+	61685310	61685980	CpG: 78	249872
chr1	62479438	62479638	chr1_62479438_62479638	0	+	62749412	62750322	CpG: 86	269774
chr1	62480038	62480738	chr1_62480038_62480738	0	+	62749412	62750322	CpG: 86	268674
chr1	62686038	62686938	chr1_62686038_62686938	0	+	62749412	62750322	CpG: 86	62474
chr1	62689038	62689438	chr1_62689038_62689438	0	+	62749412	62750322	CpG: 86	59974
chr1	62732838	62734638	chr1_62732838_62734638	0	+	62749412	62750322	CpG: 86	14774
chr1	62736038	62737138	chr1_62736038_62737138	0	+	62749412	62750322	CpG: 86	12274
chr1	62751738	62755338	chr1_62751738_62755338	0	+	62752424	62753606	CpG: 88	0
chr1	62756738	62757138	chr1_62756738_62757138	0	+	62752424	62753606	CpG: 88	3132
chr1	62763538	62767238	chr1_62763538_62767238	0	+	62752424	62753606	CpG: 88	9932
chr1	62768138	62768938	chr1_62768138_62768938	0	+	62752424	62753606	CpG: 88	14532
chr1	62770238	62774138	chr1_62770238_62774138	0	+	62752424	62753606	CpG: 88	16632
chr1	62774538	62776938	chr1_62774538_62776938	0	+	62752424	62753606	CpG: 88	20932
chr1	62788738	62790738	chr1_62788738_62790738	0	+	62752424	62753606	CpG: 88	35132
chr1	62790838	62790938	chr1_62790838_62790938	0	+	62752424	62753606	CpG: 88	37232
chr1	62791538	62796538	chr1_62791538_62796538	0	+	62752424	62753606	CpG: 88	37932
chr1	62797738	62799238	chr1_62797738_62799238	0	+	62752424	62753606	CpG: 88	44132
chr1	62799438	62800138	chr1_62799438_62800138	0	+	62752424	62753606	CpG: 88	45832
chr1	62801638	62802238	chr1_62801638_62802238	0	+	62752424	62753606	CpG: 88	48032
chr1	62804138	62807638	chr1_62804138_62807638	0	+	62752424	62753606	CpG: 88	50532
chr1	62807938	62810038	chr1_62807938_62810038	0	+	62752424	62753606	CpG: 88	54332
chr1	62811238	62813538	chr1_62811238_62813538	0	+	62752424	62753606	CpG: 88	57632
chr1	62814938	62816038	chr1_62814938_62816038	0	+	62752424	62753606	CpG: 88	61332
chr1	62816838	62819238	chr1_62816838_62819238	0	+	62752424	62753606	CpG: 88	63232
chr1	62821038	62821138	chr1_62821038_62821138	0	+	62752424	62753606	CpG: 88	67432
chr1	62821438	62823238	chr1_62821438_62823238	0	+	62752424	62753606	CpG: 88	67832
chr1	62824238	62824338	chr1_62824238_62824338	0	+	62752424	62753606	CpG: 88	70632
chr1	62825538	62826538	chr1_62825538_62826538	0	+	62752424	62753606	CpG: 88	71932
chr1	62828338	62829438	chr1_62828338_62829438	0	+	62752424	62753606	CpG: 88	74732
chr1	62830638	62830938	chr1_62830638_62830938	0	+	62752424	62753606	CpG: 88	77032
chr1	62833538	62836738	chr1_62833538_62836738	0	+	62752424	62753606	CpG: 88	79932
chr1	62839038	62840738	chr1_62839038_62840738	0	+	62752424	62753606	CpG: 88	85432
chr1	62850438	62850738	chr1_62850438_62850738	0	+	62752424	62753606	CpG: 88	96832
chr1	62851338	62851738	chr1_62851338_62851738	0	+	62752424	62753606	CpG: 88	97732
chr1	62853438	62854938	chr1_62853438_62854938	0	+	62752424	62753606	CpG: 88	99832
chr1	62855938	62856838	chr1_62855938_62856838	0	+	62752424	62753606	CpG: 88	102332
chr1	62857138	62858238	chr1_62857138_62858238	0	+	62752424	62753606	CpG: 88	103532
chr1	62872638	62873238	chr1_62872638_62873238	0	+	62752424	62753606	CpG: 88	119032
chr1	62897938	62898338	chr1_62897938_62898338	0	+	62752424	62753606	CpG: 88	144332
chr1	62902938	62903238	chr1_62902938_62903238	0	+	62752424	62753606	CpG: 88	149332
chr1	62909738	62910338	chr1_62909738_62910338	0	+	62752424	62753606	CpG: 88	156132
chr1	62922138	62922538	chr1_62922138_62922538	0	+	62752424	62753606	CpG: 88	168532
chr1	62981138	62982238	chr1_62981138_62982238	0	+	63160059	63160923	CpG: 77	177821
chr1	62983638	62987138	chr1_62983638_62987138	0	+	63160059	63160923	CpG: 77	172921
chr1	62988938	62989038	chr1_62988938_62989038	0	+	63160059	63160923	CpG: 77	171021
chr1	62989638	62989938	chr1_62989638_62989938	0	+	63160059	63160923	CpG: 77	170121
chr1	62991838	62992138	chr1_62991838_62992138	0	+	63160059	63160923	CpG: 77	167921
chr1	62992538	62995638	chr1_62992538_62995638	0	+	63160059	63160923	CpG: 77	164421
chr1	62996538	62996938	chr1_62996538_62996938	0	+	63160059	63160923	CpG: 77	163121
chr1	62997538	62998238	chr1_62997538_62998238	0	+	63160059	63160923	CpG: 77	161821
chr1	63004338	63005338	chr1_63004338_63005338	0	+	63160059	63160923	CpG: 77	154721
chr1	63007038	63010238	chr1_63007038_63010238	0	+	63160059	63160923	CpG: 77	149821
chr1	63010838	63011138	chr1_63010838_63011138	0	+	63160059	63160923	CpG: 77	148921
chr1	63013138	63013838	chr1_63013138_63013838	0	+	63160059	63160923	CpG: 77	146221
chr1	63027838	63029838	chr1_63027838_63029838	0	+	63160059	63160923	CpG: 77	130221
chr1	63030738	63031138	chr1_63030738_63031138	0	+	63160059	63160923	CpG: 77	128921
chr1	63036938	63037838	chr1_63036938_63037838	0	+	63160059	63160923	CpG: 77	122221
chr1	63038338	63038438	chr1_63038338_63038438	0	+	63160059	63160923	CpG: 77	121621
chr1	63040038	63041738	chr1_63040038_63041738	0	+	63160059	63160923	CpG: 77	118321
chr1	63044038	63044938	chr1_63044038_63044938	0	+	63160059	63160923	CpG: 77	115121
chr1	63048138	63048838	chr1_63048138_63048838	0	+	63160059	63160923	CpG: 77	111221
chr1	63050038	63050338	chr1_63050038_63050338	0	+	63160059	63160923	CpG: 77	109721
chr1	63051638	63055338	chr1_63051638_63055338	0	+	63160059	63160923	CpG: 77	104721
chr1	63073038	63073838	chr1_63073038_63073838	0	+	63160059	63160923	CpG: 77	86221
chr1	63074838	63075538	chr1_63074838_63075538	0	+	63160059	63160923	CpG: 77	84521
chr1	63076838	63077138	chr1_63076838_63077138	0	+	63160059	63160923	CpG: 77	82921
chr1	63077538	63079038	chr1_63077538_63079038	0	+	63160059	63160923	CpG: 77	81021
chr1	63079138	63079238	chr1_63079138_63079238	0	+	63160059	63160923	CpG: 77	80821
chr1	63081938	63082038	chr1_63081938_63082038	0	+	63160059	63160923	CpG: 77	78021
chr1	63103638	63105838	chr1_63103638_63105838	0	+	63160059	63160923	CpG: 77	54221
chr1	63107238	63109238	chr1_63107238_63109238	0	+	63160059	63160923	CpG: 77	50821
chr1	63142338	63143038	chr1_63142338_63143038	0	+	63160059	63160923	CpG: 77	17021
chr1	63143838	63144138	chr1_63143838_63144138	0	+	63160059	63160923	CpG: 77	15921
chr1	63144538	63144738	chr1_63144538_63144738	0	+	63160059	63160923	CpG: 77	15321
chr1	63145538	63147538	chr1_63145538_63147538	0	+	63160059	63160923	CpG: 77	12521
chr1	63148438	63149938	chr1_63148438_63149938	0	+	63160059	63160923	CpG: 77	10121
chr1	63229438	63230538	chr1_63229438_63230538	0	+	63223121	63224001	CpG: 78	5437
chr1	63232138	63232238	chr1_63232138_63232238	0	+	63223121	63224001	CpG: 78	8137
chr1	63263238	63263938	chr1_63263238_63263938	0	+	63294863	63295189	CpG: 44	30925
chr1	63265438	63265738	chr1_63265438_63265738	0	+	63294863	63295189	CpG: 44	29125
chr1	63267838	63268338	chr1_63267838_63268338	0	+	63294863	63295189	CpG: 44	26525
chr1	63269738	63270038	chr1_63269738_63270038	0	+	63294863	63295189	CpG: 44	24825
chr1	63272438	63272738	chr1_63272438_63272738	0	+	63294863	63295189	CpG: 44	22125
chr1	63274038	63274338	chr1_63274038_63274338	0	+	63294863	63295189	CpG: 44	20525
chr1	63296338	63296738	chr1_63296338_63296738	0	+	63294863	63295189	CpG: 44	1149
chr1	63297638	63298638	chr1_63297638_63298638	0	+	63294863	63295189	CpG: 44	2449
chr1	63370638	63371338	chr1_63370638_63371338	0	+	63411858	63412063	CpG: 17	40520
chr1	63372438	63373838	chr1_63372438_63373838	0	+	63411858	63412063	CpG: 17	38020
chr1	63430838	63431738	chr1_63430838_63431738	0	+	63411858	63412063	CpG: 17	18775
chr1	63500338	63501338	chr1_63500338_63501338	0	+	63492289	63493103	CpG: 95	7235
chr1	63502338	63502938	chr1_63502338_63502938	0	+	63492289	63493103	CpG: 95	9235
chr1	63528238	63528538	chr1_63528238_63528538	0	+	63492289	63493103	CpG: 95	35135
chr1	63529638	63529938	chr1_63529638_63529938	0	+	63492289	63493103	CpG: 95	36535
chr1	63530438	63532538	chr1_63530438_63532538	0	+	63492289	63493103	CpG: 95	37335
chr1	63564038	63564638	chr1_63564038_63564638	0	+	63492289	63493103	CpG: 95	70935
chr1	63653538	63654538	chr1_63653538_63654538	0	+	63492289	63493103	CpG: 95	160435
chr1	63654938	63655638	chr1_63654938_63655638	0	+	63492289	63493103	CpG: 95	161835
chr1	63890838	63892138	chr1_63890838_63892138	0	+	64168187	64168716	CpG: 56	276049
chr1	64044838	64045638	chr1_64044838_64045638	0	+	64168187	64168716	CpG: 56	122549
chr1	64144638	64145438	chr1_64144638_64145438	0	+	64168187	64168716	CpG: 56	22749
chr1	64146438	64146938	chr1_64146438_64146938	0	+	64168187	64168716	CpG: 56	21249
chr1	64151038	64152338	chr1_64151038_64152338	0	+	64168187	64168716	CpG: 56	15849
chr1	64165038	64165138	chr1_64165038_64165138	0	+	64168187	64168716	CpG: 56	3049
chr1	64166038	64166238	chr1_64166038_64166238	0	+	64168187	64168716	CpG: 56	1949
chr1	64168138	64169238	chr1_64168138_64169238	0	+	64168187	64168716	CpG: 56	0
chr1	64242538	64243038	chr1_64242538_64243038	0	+	64168187	64168716	CpG: 56	73822
chr1	64243638	64244338	chr1_64243638_64244338	0	+	64168187	64168716	CpG: 56	74922
chr1	64246138	64246738	chr1_64246138_64246738	0	+	64168187	64168716	CpG: 56	77422
chr1	64247738	64248138	chr1_64247738_64248138	0	+	64168187	64168716	CpG: 56	79022
chr1	64259638	64260438	chr1_64259638_64260438	0	+	64168187	64168716	CpG: 56	90922
chr1	64262138	64262538	chr1_64262138_64262538	0	+	64168187	64168716	CpG: 56	93422
chr1	64274438	64275338	chr1_64274438_64275338	0	+	64168187	64168716	CpG: 56	105722
chr1	64420238	64422538	chr1_64420238_64422538	0	+	64578941	64580312	CpG: 131	156403
chr1	64422938	64423038	chr1_64422938_64423038	0	+	64578941	64580312	CpG: 131	155903
chr1	64488838	64489338	chr1_64488838_64489338	0	+	64578941	64580312	CpG: 131	89603
chr1	64490638	64491138	chr1_64490638_64491138	0	+	64578941	64580312	CpG: 131	87803
chr1	64491738	64492838	chr1_64491738_64492838	0	+	64578941	64580312	CpG: 131	86103
chr1	64499438	64500138	chr1_64499438_64500138	0	+	64578941	64580312	CpG: 131	78803
chr1	64500238	64501738	chr1_64500238_64501738	0	+	64578941	64580312	CpG: 131	77203
chr1	64502938	64504838	chr1_64502938_64504838	0	+	64578941	64580312	CpG: 131	74103
chr1	64532838	64533038	chr1_64532838_64533038	0	+	64578941	64580312	CpG: 131	45903
chr1	64688038	64690138	chr1_64688038_64690138	0	+	64663519	64664366	CpG: 83	23672
chr1	64690838	64692038	chr1_64690838_64692038	0	+	64663519	64664366	CpG: 83	26472
chr1	64778038	64778438	chr1_64778038_64778438	0	+	64781421	64784553	CpG: 241	2983
chr1	64781238	64783338	chr1_64781238_64783338	0	+	64781421	64784553	CpG: 241	0
chr1	64783638	64784338	chr1_64783638_64784338	0	+	64781421	64784553	CpG: 241	0
chr1	64785538	64785738	chr1_64785538_64785738	0	+	64781421	64784553	CpG: 241	985
chr1	64819638	64819838	chr1_64819638_64819838	0	+	64781421	64784553	CpG: 241	35085
chr1	64820238	64820638	chr1_64820238_64820638	0	+	64781421	64784553	CpG: 241	35685
chr1	64821038	64821438	chr1_64821038_64821438	0	+	64781421	64784553	CpG: 241	36485
chr1	64822738	64825138	chr1_64822738_64825138	0	+	64781421	64784553	CpG: 241	38185
chr1	64827138	64827338	chr1_64827138_64827338	0	+	64781421	64784553	CpG: 241	42585
chr1	64834138	64835238	chr1_64834138_64835238	0	+	64781421	64784553	CpG: 241	49585
chr1	64836038	64836238	chr1_64836038_64836238	0	+	64781421	64784553	CpG: 241	51485
chr1	64837838	64839038	chr1_64837838_64839038	0	+	64781421	64784553	CpG: 241	53285
chr1	64839338	64839438	chr1_64839338_64839438	0	+	64781421	64784553	CpG: 241	54785
chr1	64839638	64839838	chr1_64839638_64839838	0	+	64781421	64784553	CpG: 241	55085
chr1	64840738	64841838	chr1_64840738_64841838	0	+	64781421	64784553	CpG: 241	56185
chr1	64842238	64842738	chr1_64842238_64842738	0	+	64781421	64784553	CpG: 241	57685
chr1	64843638	64844438	chr1_64843638_64844438	0	+	64781421	64784553	CpG: 241	59085
chr1	64848738	64849538	chr1_64848738_64849538	0	+	64781421	64784553	CpG: 241	64185
chr1	64861638	64863038	chr1_64861638_64863038	0	+	64781421	64784553	CpG: 241	77085
chr1	64864738	64864838	chr1_64864738_64864838	0	+	64781421	64784553	CpG: 241	80185
chr1	64963838	64964038	chr1_64963838_64964038	0	+	65003072	65003444	CpG: 41	39034
chr1	64964538	64965138	chr1_64964538_64965138	0	+	65003072	65003444	CpG: 41	37934
chr1	64967138	64969738	chr1_64967138_64969738	0	+	65003072	65003444	CpG: 41	33334
chr1	65055738	65056238	chr1_65055738_65056238	0	+	65040979	65041201	CpG: 21	14537
chr1	65103338	65104138	chr1_65103338_65104138	0	+	65040979	65041201	CpG: 21	62137
chr1	65107838	65109038	chr1_65107838_65109038	0	+	65040979	65041201	CpG: 21	66637
chr1	65109538	65110138	chr1_65109538_65110138	0	+	65040979	65041201	CpG: 21	68337
chr1	65110838	65111138	chr1_65110838_65111138	0	+	65040979	65041201	CpG: 21	69637
chr1	65208338	65208438	chr1_65208338_65208438	0	+	65225478	65225947	CpG: 38	17040
chr1	65208738	65209138	chr1_65208738_65209138	0	+	65225478	65225947	CpG: 38	16340
chr1	65209938	65210338	chr1_65209938_65210338	0	+	65225478	65225947	CpG: 38	15140
chr1	65210738	65211538	chr1_65210738_65211538	0	+	65225478	65225947	CpG: 38	13940
chr1	65213638	65216038	chr1_65213638_65216038	0	+	65225478	65225947	CpG: 38	9440
chr1	65217638	65218238	chr1_65217638_65218238	0	+	65225478	65225947	CpG: 38	7240
chr1	65220938	65221238	chr1_65220938_65221238	0	+	65225478	65225947	CpG: 38	4240
chr1	65398638	65399038	chr1_65398638_65399038	0	+	65232953	65233627	CpG: 59	165011
chr1	67064938	67065638	chr1_67064938_67065638	0	+	67085094	67085511	CpG: 42	19456
chr1	67067138	67067738	chr1_67067138_67067738	0	+	67085094	67085511	CpG: 42	17356
chr1	67077038	67078038	chr1_67077038_67078038	0	+	67085094	67085511	CpG: 42	7056
chr1	67079038	67079338	chr1_67079038_67079338	0	+	67085094	67085511	CpG: 42	5756
chr1	67080438	67080838	chr1_67080438_67080838	0	+	67085094	67085511	CpG: 42	4256
chr1	67081938	67084738	chr1_67081938_67084738	0	+	67085094	67085511	CpG: 42	356
chr1	67136138	67136738	chr1_67136138_67136738	0	+	67085094	67085511	CpG: 42	50627
chr1	70971038	70971938	chr1_70971038_70971938	0	+	71148978	71149794	CpG: 72	177040
chr1	70972238	70972538	chr1_70972238_70972538	0	+	71148978	71149794	CpG: 72	176440
chr1	71592938	71593638	chr1_71592938_71593638	0	+	71603522	71603941	CpG: 40	9884
chr1	71671738	71672938	chr1_71671738_71672938	0	+	71699271	71699932	CpG: 58	26333
chr1	71673538	71674938	chr1_71673538_71674938	0	+	71699271	71699932	CpG: 58	24333
chr1	71675738	71676338	chr1_71675738_71676338	0	+	71699271	71699932	CpG: 58	22933
chr1	71811438	71811738	chr1_71811438_71811738	0	+	71699271	71699932	CpG: 58	111506
chr1	71813438	71815338	chr1_71813438_71815338	0	+	71699271	71699932	CpG: 58	113506
chr1	72076038	72076238	chr1_72076038_72076238	0	+	72258323	72258996	CpG: 65	182085
chr1	72077238	72079138	chr1_72077238_72079138	0	+	72258323	72258996	CpG: 65	179185
chr1	72087238	72088138	chr1_72087238_72088138	0	+	72258323	72258996	CpG: 65	170185
chr1	72088338	72088538	chr1_72088338_72088538	0	+	72258323	72258996	CpG: 65	169785
chr1	72088838	72089038	chr1_72088838_72089038	0	+	72258323	72258996	CpG: 65	169285
chr1	72092338	72093838	chr1_72092338_72093838	0	+	72258323	72258996	CpG: 65	164485
chr1	72094438	72095138	chr1_72094438_72095138	0	+	72258323	72258996	CpG: 65	163185
chr1	72110238	72111938	chr1_72110238_72111938	0	+	72258323	72258996	CpG: 65	146385
chr1	72135838	72136538	chr1_72135838_72136538	0	+	72258323	72258996	CpG: 65	121785
chr1	72137938	72138438	chr1_72137938_72138438	0	+	72258323	72258996	CpG: 65	119885
chr1	72139238	72139838	chr1_72139238_72139838	0	+	72258323	72258996	CpG: 65	118485
chr1	72168038	72168738	chr1_72168038_72168738	0	+	72258323	72258996	CpG: 65	89585
chr1	72169138	72169238	chr1_72169138_72169238	0	+	72258323	72258996	CpG: 65	89085
chr1	72198038	72198638	chr1_72198038_72198638	0	+	72258323	72258996	CpG: 65	59685
chr1	72199938	72201738	chr1_72199938_72201738	0	+	72258323	72258996	CpG: 65	56585
chr1	72203038	72203438	chr1_72203038_72203438	0	+	72258323	72258996	CpG: 65	54885
chr1	72210838	72211138	chr1_72210838_72211138	0	+	72258323	72258996	CpG: 65	47185
chr1	72213038	72214438	chr1_72213038_72214438	0	+	72258323	72258996	CpG: 65	43885
chr1	72216038	72218538	chr1_72216038_72218538	0	+	72258323	72258996	CpG: 65	39785
chr1	72219138	72219238	chr1_72219138_72219238	0	+	72258323	72258996	CpG: 65	39085
chr1	72225138	72227138	chr1_72225138_72227138	0	+	72258323	72258996	CpG: 65	31185
chr1	72228238	72232038	chr1_72228238_72232038	0	+	72258323	72258996	CpG: 65	26285
chr1	72232238	72233438	chr1_72232238_72233438	0	+	72258323	72258996	CpG: 65	24885
chr1	72234138	72235338	chr1_72234138_72235338	0	+	72258323	72258996	CpG: 65	22985
chr1	72238038	72244638	chr1_72238038_72244638	0	+	72258323	72258996	CpG: 65	13685
chr1	72245838	72248038	chr1_72245838_72248038	0	+	72258323	72258996	CpG: 65	10285
chr1	72249038	72252438	chr1_72249038_72252438	0	+	72258323	72258996	CpG: 65	5885
chr1	72253338	72254238	chr1_72253338_72254238	0	+	72258323	72258996	CpG: 65	4085
chr1	72260638	72262338	chr1_72260638_72262338	0	+	72258323	72258996	CpG: 65	1642
chr1	72270038	72270138	chr1_72270038_72270138	0	+	72272508	72272792	CpG: 31	2370
chr1	72272338	72272938	chr1_72272338_72272938	0	+	72272508	72272792	CpG: 31	0
chr1	72274138	72275238	chr1_72274138_72275238	0	+	72272508	72272792	CpG: 31	1346
chr1	72276438	72276938	chr1_72276438_72276938	0	+	72272508	72272792	CpG: 31	3646
chr1	72279938	72280538	chr1_72279938_72280538	0	+	72282977	72283498	CpG: 48	2439
chr1	72301038	72304738	chr1_72301038_72304738	0	+	72301319	72301560	CpG: 25	0
chr1	72308438	72312538	chr1_72308438_72312538	0	+	72301319	72301560	CpG: 25	6878
chr1	72373638	72377338	chr1_72373638_72377338	0	+	72301319	72301560	CpG: 25	72078
chr1	72379138	72380538	chr1_72379138_72380538	0	+	72301319	72301560	CpG: 25	77578
chr1	72384338	72384938	chr1_72384338_72384938	0	+	72301319	72301560	CpG: 25	82778
chr1	72385538	72388038	chr1_72385538_72388038	0	+	72301319	72301560	CpG: 25	83978
chr1	72390238	72393738	chr1_72390238_72393738	0	+	72301319	72301560	CpG: 25	88678
chr1	72394338	72396338	chr1_72394338_72396338	0	+	72301319	72301560	CpG: 25	92778
chr1	72398338	72398638	chr1_72398338_72398638	0	+	72301319	72301560	CpG: 25	96778
chr1	72438438	72438838	chr1_72438438_72438838	0	+	72301319	72301560	CpG: 25	136878
chr1	72439138	72439938	chr1_72439138_72439938	0	+	72301319	72301560	CpG: 25	137578
chr1	72440938	72442938	chr1_72440938_72442938	0	+	72301319	72301560	CpG: 25	139378
chr1	72443138	72444038	chr1_72443138_72444038	0	+	72582726	72582963	CpG: 22	138688
chr1	72446838	72448038	chr1_72446838_72448038	0	+	72582726	72582963	CpG: 22	134688
chr1	72449338	72450738	chr1_72449338_72450738	0	+	72582726	72582963	CpG: 22	131988
chr1	72451938	72452938	chr1_72451938_72452938	0	+	72582726	72582963	CpG: 22	129788
chr1	72457138	72458038	chr1_72457138_72458038	0	+	72582726	72582963	CpG: 22	124688
chr1	72458938	72459438	chr1_72458938_72459438	0	+	72582726	72582963	CpG: 22	123288
chr1	72459938	72462738	chr1_72459938_72462738	0	+	72582726	72582963	CpG: 22	119988
chr1	72462938	72463038	chr1_72462938_72463038	0	+	72582726	72582963	CpG: 22	119688
chr1	72470438	72471438	chr1_72470438_72471438	0	+	72582726	72582963	CpG: 22	111288
chr1	72473838	72476738	chr1_72473838_72476738	0	+	72582726	72582963	CpG: 22	105988
chr1	72478538	72479738	chr1_72478538_72479738	0	+	72582726	72582963	CpG: 22	102988
chr1	72483338	72484238	chr1_72483338_72484238	0	+	72582726	72582963	CpG: 22	98488
chr1	72485738	72487438	chr1_72485738_72487438	0	+	72582726	72582963	CpG: 22	95288
chr1	72488538	72489138	chr1_72488538_72489138	0	+	72582726	72582963	CpG: 22	93588
chr1	72491638	72491938	chr1_72491638_72491938	0	+	72582726	72582963	CpG: 22	90788
chr1	72504138	72505538	chr1_72504138_72505538	0	+	72582726	72582963	CpG: 22	77188
chr1	72507538	72508138	chr1_72507538_72508138	0	+	72582726	72582963	CpG: 22	74588
chr1	72509138	72511238	chr1_72509138_72511238	0	+	72582726	72582963	CpG: 22	71488
chr1	72512638	72513438	chr1_72512638_72513438	0	+	72582726	72582963	CpG: 22	69288
chr1	72513738	72516438	chr1_72513738_72516438	0	+	72582726	72582963	CpG: 22	66288
chr1	72533538	72533938	chr1_72533538_72533938	0	+	72582726	72582963	CpG: 22	48788
chr1	72535238	72536438	chr1_72535238_72536438	0	+	72582726	72582963	CpG: 22	46288
chr1	72536638	72537838	chr1_72536638_72537838	0	+	72582726	72582963	CpG: 22	44888
chr1	72547038	72548038	chr1_72547038_72548038	0	+	72582726	72582963	CpG: 22	34688
chr1	72550238	72550638	chr1_72550238_72550638	0	+	72582726	72582963	CpG: 22	32088
chr1	72552238	72554238	chr1_72552238_72554238	0	+	72582726	72582963	CpG: 22	28488
chr1	72555838	72556838	chr1_72555838_72556838	0	+	72582726	72582963	CpG: 22	25888
chr1	72557738	72561138	chr1_72557738_72561138	0	+	72582726	72582963	CpG: 22	21588
chr1	72561638	72563438	chr1_72561638_72563438	0	+	72582726	72582963	CpG: 22	19288
chr1	72572938	72573638	chr1_72572938_72573638	0	+	72582726	72582963	CpG: 22	9088
chr1	72577238	72578638	chr1_72577238_72578638	0	+	72582726	72582963	CpG: 22	4088
chr1	72582238	72584238	chr1_72582238_72584238	0	+	72582726	72582963	CpG: 22	0
chr1	72615038	72615238	chr1_72615038_72615238	0	+	72583535	72583791	CpG: 22	31247
chr1	72617538	72618138	chr1_72617538_72618138	0	+	72583535	72583791	CpG: 22	33747
chr1	72618538	72619138	chr1_72618538_72619138	0	+	72583535	72583791	CpG: 22	34747
chr1	72619538	72619638	chr1_72619538_72619638	0	+	72583535	72583791	CpG: 22	35747
chr1	72620638	72620938	chr1_72620638_72620938	0	+	72583535	72583791	CpG: 22	36847
chr1	72622238	72623538	chr1_72622238_72623538	0	+	72583535	72583791	CpG: 22	38447
chr1	72625038	72626438	chr1_72625038_72626438	0	+	72583535	72583791	CpG: 22	41247
chr1	72629738	72630238	chr1_72629738_72630238	0	+	72583535	72583791	CpG: 22	45947
chr1	72633638	72634738	chr1_72633638_72634738	0	+	72583535	72583791	CpG: 22	49847
chr1	72637238	72640338	chr1_72637238_72640338	0	+	72687367	72687954	CpG: 46	47029
chr1	72642438	72649038	chr1_72642438_72649038	0	+	72687367	72687954	CpG: 46	38329
chr1	72650438	72650638	chr1_72650438_72650638	0	+	72687367	72687954	CpG: 46	36729
chr1	72652638	72652938	chr1_72652638_72652938	0	+	72687367	72687954	CpG: 46	34429
chr1	72654138	72657538	chr1_72654138_72657538	0	+	72687367	72687954	CpG: 46	29829
[truncated: 167,175 more rows]
