# Supplementary material for: Genome-wide distribution of 5-formylcytosine in embryonic stem cells is associated with transcription and depends on thymine DNA glycosylase
Source: Genome Biol. 2012 Aug 17;13(8):R69. doi: 10.1186/gb-2012-13-8-r69 (PMC3491369; doi:10.1186/gb-2012-13-8-r69)
Supplement: Additional file 2 — Genomic coordinates of 5fC-, 5hmC- and 5mC-enriched regions in wild type and knockdown. These bed files report the genomic positions of the regions enriched in 5fC, 5hmC and 5mC. The reported regions are the intersection of the enrichment between two replicates. For each region, the position of the nearest CGI is also shown (where multiple CGIs have the same distance, only the first one is reported). The columns in these files are: 1) chrom (chromosome); 2) start (enriched region start); 3) end (enriched region end); 4) name (ID for enriched region); 5, value (unused column); 6) strand (strand (always +)); 7) cgi_start (nearest CGI start); 8, cgi_end (nearest CGI end); 9) cgi_id (CGI ID (from UCSC genome browser table cpgIslandExt.bed)); 10) cgi_dist (distance of CGI from enriched region (0 if overlapping)). The files in the zipped directory are: fc.enriched.cgi.bed (regions enriched in 5fC in wild-type); fc_sirna_ctrl.enriched.cgi.bed (regions enriched in 5fC in siRNA control); fc_tdg_vs_ctrl.enriched.cgi.bed (regions enriched in 5fC in TDG KD relative to siRNA control); hmc.enriched.cgi.bed (regions enriched in 5hmC wild-type); mc.enriched.cgi.bed (regions enriched in mC wild type). [file gb-2012-13-8-r69-S2.ZIP › additional_files2/fc_sirna_ctrl.enriched.cgi.bed]

chrom	start	end	name	value	strand	cgi_start	cgi_end	cgi_id	cgi_dist
chr1	4586900	4604400	chr1_4586900_4604400	0	+	4561722	4562156	CpG: 44	24744
chr1	9535100	9544100	chr1_9535100_9544100	0	+	9535350	9536349	CpG: 97	0
chr1	9614000	9615500	chr1_9614000_9615500	0	+	9689866	9690962	CpG: 87	74366
chr1	9618300	9622300	chr1_9618300_9622300	0	+	9689866	9690962	CpG: 87	67566
chr1	12739000	12743400	chr1_12739000_12743400	0	+	12980799	12981281	CpG: 34	237399
chr1	12838000	12855200	chr1_12838000_12855200	0	+	12980799	12981281	CpG: 34	125599
chr1	12960500	12968000	chr1_12960500_12968000	0	+	12980799	12981281	CpG: 34	12799
chr1	12980000	12994500	chr1_12980000_12994500	0	+	12980799	12981281	CpG: 34	0
chr1	12998400	13001800	chr1_12998400_13001800	0	+	12986303	12986516	CpG: 16	11884
chr1	13045700	13056400	chr1_13045700_13056400	0	+	12986303	12986516	CpG: 16	59184
chr1	13113000	13127000	chr1_13113000_13127000	0	+	13116379	13116750	CpG: 30	0
chr1	13132400	13153900	chr1_13132400_13153900	0	+	13116379	13116750	CpG: 30	15650
chr1	13165000	13206200	chr1_13165000_13206200	0	+	13116379	13116750	CpG: 30	48250
chr1	13230300	13246300	chr1_13230300_13246300	0	+	13116379	13116750	CpG: 30	113550
chr1	13284700	13291700	chr1_13284700_13291700	0	+	13362827	13364875	CpG: 188	71127
chr1	13515500	13523700	chr1_13515500_13523700	0	+	13579243	13580258	CpG: 101	55543
chr1	13589100	13597600	chr1_13589100_13597600	0	+	13579243	13580258	CpG: 101	8842
chr1	13762700	13765500	chr1_13762700_13765500	0	+	13650312	13650813	CpG: 49	111887
chr1	13766900	13781300	chr1_13766900_13781300	0	+	13650312	13650813	CpG: 49	116087
chr1	13834300	13839900	chr1_13834300_13839900	0	+	13650312	13650813	CpG: 49	183487
chr1	15953800	15960300	chr1_15953800_15960300	0	+	15882501	15883133	CpG: 52	70667
chr1	16004700	16009900	chr1_16004700_16009900	0	+	16083037	16083452	CpG: 41	73137
chr1	16250700	16261700	chr1_16250700_16261700	0	+	16094846	16096372	CpG: 169	154328
chr1	16738400	16742300	chr1_16738400_16742300	0	+	16655227	16655707	CpG: 56	82693
chr1	20662800	20669800	chr1_20662800_20669800	0	+	20809969	20810378	CpG: 45	140169
chr1	20986600	21005700	chr1_20986600_21005700	0	+	20941743	20941971	CpG: 20	44629
chr1	21020600	21065100	chr1_21020600_21065100	0	+	21068950	21069775	CpG: 72	3850
chr1	21200200	21204900	chr1_21200200_21204900	0	+	21068950	21069775	CpG: 72	130425
chr1	23525849	23527649	chr1_23525849_23527649	0	+	23389520	23390239	CpG: 83	135610
chr1	26741538	26745538	chr1_26741538_26745538	0	+	25886690	25887525	CpG: 75	854013
chr1	33785638	33798238	chr1_33785638_33798238	0	+	33776670	33777295	CpG: 91	8343
chr1	34345538	34371838	chr1_34345538_34371838	0	+	34234787	34235038	CpG: 25	110500
chr1	34493038	34510538	chr1_34493038_34510538	0	+	34496086	34496983	CpG: 64	0
chr1	34527038	34574338	chr1_34527038_34574338	0	+	34529599	34529811	CpG: 19	0
chr1	34591338	34616438	chr1_34591338_34616438	0	+	34636374	34636685	CpG: 42	19936
chr1	34639438	34729338	chr1_34639438_34729338	0	+	34636374	34636685	CpG: 42	2753
chr1	34732338	34744138	chr1_34732338_34744138	0	+	34734915	34735264	CpG: 37	0
chr1	34752438	34754438	chr1_34752438_34754438	0	+	34734915	34735264	CpG: 37	17174
chr1	34761538	34762738	chr1_34761538_34762738	0	+	34734915	34735264	CpG: 37	26274
chr1	34766538	34799738	chr1_34766538_34799738	0	+	34807103	34807930	CpG: 81	7365
chr1	34836838	34853938	chr1_34836838_34853938	0	+	34858546	34858904	CpG: 40	4608
chr1	34863638	34866738	chr1_34863638_34866738	0	+	34858546	34858904	CpG: 40	4734
chr1	34869538	34878138	chr1_34869538_34878138	0	+	34858546	34858904	CpG: 40	10634
chr1	34883938	34888338	chr1_34883938_34888338	0	+	34899379	34900010	CpG: 71	11041
chr1	34914138	34941438	chr1_34914138_34941438	0	+	34906740	34907023	CpG: 33	7115
chr1	34948838	34953338	chr1_34948838_34953338	0	+	34986879	34987484	CpG: 47	33541
chr1	35036138	35044438	chr1_35036138_35044438	0	+	34986879	34987484	CpG: 47	48654
chr1	35051138	35056738	chr1_35051138_35056738	0	+	34986879	34987484	CpG: 47	63654
chr1	35182138	35183338	chr1_35182138_35183338	0	+	34986879	34987484	CpG: 47	194654
chr1	35196638	35201438	chr1_35196638_35201438	0	+	34986879	34987484	CpG: 47	209154
chr1	35255238	35261238	chr1_35255238_35261238	0	+	34986879	34987484	CpG: 47	267754
chr1	35268338	35274338	chr1_35268338_35274338	0	+	34986879	34987484	CpG: 47	280854
chr1	35397338	35401338	chr1_35397338_35401338	0	+	34986879	34987484	CpG: 47	409854
chr1	35678438	35687938	chr1_35678438_35687938	0	+	36125305	36126061	CpG: 81	437367
chr1	35698538	35700338	chr1_35698538_35700338	0	+	36125305	36126061	CpG: 81	424967
chr1	35755638	35767038	chr1_35755638_35767038	0	+	36125305	36126061	CpG: 81	358267
chr1	35780638	35780838	chr1_35780638_35780838	0	+	36125305	36126061	CpG: 81	344467
chr1	35811038	35820738	chr1_35811038_35820738	0	+	36125305	36126061	CpG: 81	304567
chr1	35860138	35868438	chr1_35860138_35868438	0	+	36125305	36126061	CpG: 81	256867
chr1	35898238	35912238	chr1_35898238_35912238	0	+	36125305	36126061	CpG: 81	213067
chr1	35920538	35952038	chr1_35920538_35952038	0	+	36125305	36126061	CpG: 81	173267
chr1	35964738	35993238	chr1_35964738_35993238	0	+	36125305	36126061	CpG: 81	132067
chr1	36005738	36063938	chr1_36005738_36063938	0	+	36125305	36126061	CpG: 81	61367
chr1	36082738	36097238	chr1_36082738_36097238	0	+	36125305	36126061	CpG: 81	28067
chr1	36107238	36161038	chr1_36107238_36161038	0	+	36125305	36126061	CpG: 81	0
chr1	36170838	36184638	chr1_36170838_36184638	0	+	36160382	36161031	CpG: 46	9807
chr1	36187838	36206638	chr1_36187838_36206638	0	+	36160382	36161031	CpG: 46	26807
chr1	36300138	36319538	chr1_36300138_36319538	0	+	36300736	36301257	CpG: 53	0
chr1	36322038	36339838	chr1_36322038_36339838	0	+	36326076	36326542	CpG: 48	0
chr1	36345738	36359038	chr1_36345738_36359038	0	+	36364461	36365058	CpG: 61	5423
chr1	36363638	36404838	chr1_36363638_36404838	0	+	36364461	36365058	CpG: 61	0
chr1	36422238	36432738	chr1_36422238_36432738	0	+	36425529	36426175	CpG: 74	0
chr1	36437538	36453338	chr1_36437538_36453338	0	+	36425529	36426175	CpG: 74	11363
chr1	36465338	36475638	chr1_36465338_36475638	0	+	36501720	36502153	CpG: 44	26082
chr1	36517038	36679638	chr1_36517038_36679638	0	+	36528111	36529000	CpG: 72	0
chr1	36683038	36712938	chr1_36683038_36712938	0	+	36739929	36740283	CpG: 32	26991
chr1	36729438	36767438	chr1_36729438_36767438	0	+	36739929	36740283	CpG: 32	0
chr1	36797538	36856038	chr1_36797538_36856038	0	+	36827653	36828038	CpG: 44	0
chr1	37018438	37027838	chr1_37018438_37027838	0	+	36995686	36996967	CpG: 154	21471
chr1	37130638	37165538	chr1_37130638_37165538	0	+	37086092	37086331	CpG: 17	44307
chr1	37181838	37192738	chr1_37181838_37192738	0	+	37086092	37086331	CpG: 17	95507
chr1	37219838	37248838	chr1_37219838_37248838	0	+	37356685	37357352	CpG: 62	107847
chr1	37263238	37292338	chr1_37263238_37292338	0	+	37356685	37357352	CpG: 62	64347
chr1	37298538	37345838	chr1_37298538_37345838	0	+	37356685	37357352	CpG: 62	10847
chr1	37361838	37460038	chr1_37361838_37460038	0	+	37356685	37357352	CpG: 62	4486
chr1	37515138	37527038	chr1_37515138_37527038	0	+	37486622	37487260	CpG: 67	27878
chr1	37657838	37691138	chr1_37657838_37691138	0	+	37597160	37597765	CpG: 56	60073
chr1	37700038	37737638	chr1_37700038_37737638	0	+	37776158	37776973	CpG: 88	38520
chr1	37742938	37774938	chr1_37742938_37774938	0	+	37776158	37776973	CpG: 88	1220
chr1	38010638	38012238	chr1_38010638_38012238	0	+	38053791	38054304	CpG: 41	41553
chr1	38254638	38281338	chr1_38254638_38281338	0	+	38266910	38267190	CpG: 26	0
chr1	38288538	38329438	chr1_38288538_38329438	0	+	38266910	38267190	CpG: 26	21348
chr1	38341038	38351738	chr1_38341038_38351738	0	+	38266910	38267190	CpG: 26	73848
chr1	38380138	38382738	chr1_38380138_38382738	0	+	38266910	38267190	CpG: 26	112948
chr1	38410338	38414238	chr1_38410338_38414238	0	+	38266910	38267190	CpG: 26	143148
chr1	38466438	38495138	chr1_38466438_38495138	0	+	38683638	38684929	CpG: 99	188500
chr1	38545238	38561738	chr1_38545238_38561738	0	+	38683638	38684929	CpG: 99	121900
chr1	38582338	38588138	chr1_38582338_38588138	0	+	38683638	38684929	CpG: 99	95500
chr1	38614538	38614838	chr1_38614538_38614838	0	+	38683638	38684929	CpG: 99	68800
chr1	38615838	38619038	chr1_38615838_38619038	0	+	38683638	38684929	CpG: 99	64600
chr1	38742538	38753238	chr1_38742538_38753238	0	+	38683638	38684929	CpG: 99	57609
chr1	38784338	38784638	chr1_38784338_38784638	0	+	38683638	38684929	CpG: 99	99409
chr1	38804638	38807038	chr1_38804638_38807038	0	+	38892646	38893621	CpG: 131	85608
chr1	38814438	38849638	chr1_38814438_38849638	0	+	38892646	38893621	CpG: 131	43008
chr1	38916238	38956038	chr1_38916238_38956038	0	+	38954709	38955047	CpG: 46	0
chr1	39007738	39014338	chr1_39007738_39014338	0	+	39044344	39044897	CpG: 47	30006
chr1	39026538	39028738	chr1_39026538_39028738	0	+	39044344	39044897	CpG: 47	15606
chr1	39029638	39086338	chr1_39029638_39086338	0	+	39044344	39044897	CpG: 47	0
chr1	39113138	39124238	chr1_39113138_39124238	0	+	39044344	39044897	CpG: 47	68241
chr1	39137238	39197038	chr1_39137238_39197038	0	+	39250263	39251280	CpG: 103	53225
chr1	39241838	39272238	chr1_39241838_39272238	0	+	39250263	39251280	CpG: 103	0
chr1	39287638	39293138	chr1_39287638_39293138	0	+	39250263	39251280	CpG: 103	36358
chr1	39301638	39317238	chr1_39301638_39317238	0	+	39250263	39251280	CpG: 103	50358
chr1	39330938	39348538	chr1_39330938_39348538	0	+	39424279	39425462	CpG: 100	75741
chr1	39355238	39359238	chr1_39355238_39359238	0	+	39424279	39425462	CpG: 100	65041
chr1	39374938	39400438	chr1_39374938_39400438	0	+	39424279	39425462	CpG: 100	23841
chr1	39434038	39440538	chr1_39434038_39440538	0	+	39424279	39425462	CpG: 100	8576
chr1	39451938	39468538	chr1_39451938_39468538	0	+	39424279	39425462	CpG: 100	26476
chr1	39499638	39515038	chr1_39499638_39515038	0	+	39534968	39535842	CpG: 81	19930
chr1	39518238	39542438	chr1_39518238_39542438	0	+	39534968	39535842	CpG: 81	0
chr1	39553338	39565238	chr1_39553338_39565238	0	+	39534968	39535842	CpG: 81	17496
chr1	39672938	39679638	chr1_39672938_39679638	0	+	39707286	39708060	CpG: 72	27648
chr1	39699438	39755938	chr1_39699438_39755938	0	+	39707286	39708060	CpG: 72	0
chr1	39765138	39809538	chr1_39765138_39809538	0	+	39707286	39708060	CpG: 72	57078
chr1	39825038	39832238	chr1_39825038_39832238	0	+	39707286	39708060	CpG: 72	116978
chr1	39873638	39880538	chr1_39873638_39880538	0	+	39957317	39958304	CpG: 127	76779
chr1	39911138	39924638	chr1_39911138_39924638	0	+	39957317	39958304	CpG: 127	32679
chr1	40009738	40015838	chr1_40009738_40015838	0	+	39957317	39958304	CpG: 127	51434
chr1	40110938	40125638	chr1_40110938_40125638	0	+	39957317	39958304	CpG: 127	152634
chr1	40146338	40159638	chr1_40146338_40159638	0	+	40323401	40323721	CpG: 30	163763
chr1	40213738	40220138	chr1_40213738_40220138	0	+	40323401	40323721	CpG: 30	103263
chr1	40230038	40233338	chr1_40230038_40233338	0	+	40323401	40323721	CpG: 30	90063
chr1	40330938	40339938	chr1_40330938_40339938	0	+	40323401	40323721	CpG: 30	7217
chr1	40824538	40826638	chr1_40824538_40826638	0	+	40847363	40847656	CpG: 28	20725
chr1	40836538	40837838	chr1_40836538_40837838	0	+	40847363	40847656	CpG: 28	9525
chr1	42648238	42656638	chr1_42648238_42656638	0	+	42741342	42741856	CpG: 40	84704
chr1	42663038	42665138	chr1_42663038_42665138	0	+	42741342	42741856	CpG: 40	76204
chr1	42779538	42798938	chr1_42779538_42798938	0	+	42753419	42755502	CpG: 158	24036
chr1	42965738	42983538	chr1_42965738_42983538	0	+	43009637	43010388	CpG: 53	26099
chr1	43106638	43118338	chr1_43106638_43118338	0	+	43149092	43149661	CpG: 57	30754
chr1	43121838	43130338	chr1_43121838_43130338	0	+	43149092	43149661	CpG: 57	18754
chr1	43189938	43195938	chr1_43189938_43195938	0	+	43220573	43220925	CpG: 42	24635
chr1	43307138	43319038	chr1_43307138_43319038	0	+	43220573	43220925	CpG: 42	86213
chr1	51948638	51954138	chr1_51948638_51954138	0	+	51972027	51973038	CpG: 110	17889
chr1	51961138	51967638	chr1_51961138_51967638	0	+	51972027	51973038	CpG: 110	4389
chr1	52203438	52207138	chr1_52203438_52207138	0	+	52176137	52176581	CpG: 39	26857
chr1	54717438	54723138	chr1_54717438_54723138	0	+	54614099	54614649	CpG: 49	102789
chr1	54736338	54740438	chr1_54736338_54740438	0	+	54614099	54614649	CpG: 49	121689
chr1	54774838	54780938	chr1_54774838_54780938	0	+	54614099	54614649	CpG: 49	160189
chr1	54898438	54910038	chr1_54898438_54910038	0	+	54982569	54983461	CpG: 106	72531
chr1	54922338	54925938	chr1_54922338_54925938	0	+	54982569	54983461	CpG: 106	56631
chr1	54953838	54961038	chr1_54953838_54961038	0	+	54982569	54983461	CpG: 106	21531
chr1	55211438	55220538	chr1_55211438_55220538	0	+	55187901	55188617	CpG: 74	22821
chr1	55238538	55241738	chr1_55238538_55241738	0	+	55187901	55188617	CpG: 74	49921
chr1	55256738	55269238	chr1_55256738_55269238	0	+	55293829	55294660	CpG: 93	24591
chr1	57901438	57909938	chr1_57901438_57909938	0	+	57831542	57832476	CpG: 108	68962
chr1	57924738	57928938	chr1_57924738_57928938	0	+	57831542	57832476	CpG: 108	92262
chr1	58140138	58142738	chr1_58140138_58142738	0	+	58052707	58053097	CpG: 46	87041
chr1	58199638	58211138	chr1_58199638_58211138	0	+	58052707	58053097	CpG: 46	146541
chr1	58218438	58219238	chr1_58218438_58219238	0	+	58052707	58053097	CpG: 46	165341
chr1	58272238	58276338	chr1_58272238_58276338	0	+	58449592	58450741	CpG: 95	173254
chr1	58303538	58312838	chr1_58303538_58312838	0	+	58449592	58450741	CpG: 95	136754
chr1	58323738	58329038	chr1_58323738_58329038	0	+	58449592	58450741	CpG: 95	120554
chr1	58346838	58391038	chr1_58346838_58391038	0	+	58449592	58450741	CpG: 95	58554
chr1	58768038	58780238	chr1_58768038_58780238	0	+	58768286	58768608	CpG: 40	0
chr1	59184238	59188738	chr1_59184238_59188738	0	+	59176666	59177324	CpG: 68	6914
chr1	59192738	59221538	chr1_59192738_59221538	0	+	59176666	59177324	CpG: 68	15414
chr1	59371538	59407638	chr1_59371538_59407638	0	+	59293763	59294337	CpG: 61	77201
chr1	59411438	59447038	chr1_59411438_59447038	0	+	59538795	59540781	CpG: 185	91757
chr1	59455738	59474838	chr1_59455738_59474838	0	+	59538795	59540781	CpG: 185	63957
chr1	59486138	59499338	chr1_59486138_59499338	0	+	59538795	59540781	CpG: 185	39457
chr1	59592338	59635238	chr1_59592338_59635238	0	+	59538795	59540781	CpG: 185	51557
chr1	59646838	59666338	chr1_59646838_59666338	0	+	59727540	59727744	CpG: 20	61202
chr1	61016138	61018638	chr1_61016138_61018638	0	+	60623026	60624104	CpG: 139	392034
chr1	62631338	62647938	chr1_62631338_62647938	0	+	62749412	62750322	CpG: 86	101474
chr1	62750938	62767838	chr1_62750938_62767838	0	+	62752424	62753606	CpG: 88	0
chr1	62793738	62818838	chr1_62793738_62818838	0	+	62752424	62753606	CpG: 88	40132
chr1	62853038	62855338	chr1_62853038_62855338	0	+	62752424	62753606	CpG: 88	99432
chr1	62862638	62865338	chr1_62862638_62865338	0	+	62752424	62753606	CpG: 88	109032
chr1	62866838	62867838	chr1_62866838_62867838	0	+	62752424	62753606	CpG: 88	113232
chr1	62872638	62875238	chr1_62872638_62875238	0	+	62752424	62753606	CpG: 88	119032
chr1	62952338	62957238	chr1_62952338_62957238	0	+	62752424	62753606	CpG: 88	198732
chr1	62977438	63001038	chr1_62977438_63001038	0	+	63160059	63160923	CpG: 77	159021
chr1	63002738	63002838	chr1_63002738_63002838	0	+	63160059	63160923	CpG: 77	157221
chr1	63003538	63009338	chr1_63003538_63009338	0	+	63160059	63160923	CpG: 77	150721
chr1	63022538	63043838	chr1_63022538_63043838	0	+	63160059	63160923	CpG: 77	116221
chr1	63298938	63303738	chr1_63298938_63303738	0	+	63294863	63295189	CpG: 44	3749
chr1	63640838	63654438	chr1_63640838_63654438	0	+	63492289	63493103	CpG: 95	147735
chr1	64257138	64268238	chr1_64257138_64268238	0	+	64168187	64168716	CpG: 56	88422
chr1	64789038	64791638	chr1_64789038_64791638	0	+	64781421	64784553	CpG: 241	4485
chr1	64863138	64871038	chr1_64863138_64871038	0	+	64781421	64784553	CpG: 241	78585
chr1	64890538	64901538	chr1_64890538_64901538	0	+	65003072	65003444	CpG: 41	101534
chr1	64929938	64932538	chr1_64929938_64932538	0	+	65003072	65003444	CpG: 41	70534
chr1	71367338	71369338	chr1_71367338_71369338	0	+	71148978	71149794	CpG: 72	217544
chr1	71555338	71562038	chr1_71555338_71562038	0	+	71603522	71603941	CpG: 40	41484
chr1	71886338	71894438	chr1_71886338_71894438	0	+	71699271	71699932	CpG: 58	186406
chr1	72235238	72241638	chr1_72235238_72241638	0	+	72258323	72258996	CpG: 65	16685
chr1	72390238	72395938	chr1_72390238_72395938	0	+	72301319	72301560	CpG: 25	88678
chr1	72504338	72523938	chr1_72504338_72523938	0	+	72582726	72582963	CpG: 22	58788
chr1	72551038	72564238	chr1_72551038_72564238	0	+	72582726	72582963	CpG: 22	18488
chr1	72618838	72665038	chr1_72618838_72665038	0	+	72687367	72687954	CpG: 46	22329
chr1	72832638	72856338	chr1_72832638_72856338	0	+	72871267	72871511	CpG: 32	14929
chr1	72900438	72920938	chr1_72900438_72920938	0	+	72920272	72920540	CpG: 27	0
chr1	72936538	72942638	chr1_72936538_72942638	0	+	72920272	72920540	CpG: 27	15998
chr1	72960038	72962338	chr1_72960038_72962338	0	+	72920272	72920540	CpG: 27	39498
chr1	72987138	72993438	chr1_72987138_72993438	0	+	72920272	72920540	CpG: 27	66598
chr1	72996938	73045238	chr1_72996938_73045238	0	+	72920272	72920540	CpG: 27	76398
chr1	73105138	73129938	chr1_73105138_73129938	0	+	72920272	72920540	CpG: 27	184598
chr1	73218838	73221438	chr1_73218838_73221438	0	+	72920272	72920540	CpG: 27	298298
chr1	73260538	73269338	chr1_73260538_73269338	0	+	72920272	72920540	CpG: 27	339998
chr1	73679638	73687138	chr1_73679638_73687138	0	+	73953845	73954077	CpG: 27	266707
chr1	73853438	73856938	chr1_73853438_73856938	0	+	73953845	73954077	CpG: 27	96907
chr1	73862838	73882438	chr1_73862838_73882438	0	+	73953845	73954077	CpG: 27	71407
chr1	73886038	73911938	chr1_73886038_73911938	0	+	73953845	73954077	CpG: 27	41907
chr1	73948138	74114638	chr1_73948138_74114638	0	+	73953845	73954077	CpG: 27	0
chr1	74116638	74214838	chr1_74116638_74214838	0	+	74144787	74145360	CpG: 48	0
chr1	74222738	74246038	chr1_74222738_74246038	0	+	74283154	74283767	CpG: 52	37116
chr1	74319838	74351438	chr1_74319838_74351438	0	+	74331037	74331709	CpG: 61	0
chr1	74353638	74371838	chr1_74353638_74371838	0	+	74350440	74350929	CpG: 50	2709
chr1	74375038	74446238	chr1_74375038_74446238	0	+	74379023	74379398	CpG: 38	0
chr1	74446638	74477138	chr1_74446638_74477138	0	+	74437906	74439004	CpG: 93	7634
chr1	74605638	74620138	chr1_74605638_74620138	0	+	74634207	74635046	CpG: 62	14069
chr1	74634538	74636738	chr1_74634538_74636738	0	+	74634207	74635046	CpG: 62	0
chr1	74672238	74683838	chr1_74672238_74683838	0	+	74647668	74648033	CpG: 27	24205
chr1	74718738	74762838	chr1_74718738_74762838	0	+	74760192	74760405	CpG: 20	0
chr1	74769438	74770338	chr1_74769438_74770338	0	+	74760192	74760405	CpG: 20	9033
chr1	74771638	74800738	chr1_74771638_74800738	0	+	74795306	74795619	CpG: 25	0
chr1	74809038	74875238	chr1_74809038_74875238	0	+	74818260	74818783	CpG: 55	0
chr1	74893338	74902638	chr1_74893338_74902638	0	+	74901433	74903043	CpG: 149	0
chr1	74942638	75033638	chr1_74942638_75033638	0	+	74947129	74947558	CpG: 48	0
chr1	75047638	75053238	chr1_75047638_75053238	0	+	74997205	74998667	CpG: 126	48971
chr1	75076138	75081838	chr1_75076138_75081838	0	+	75121313	75121723	CpG: 38	39475
chr1	75101038	75118838	chr1_75101038_75118838	0	+	75121313	75121723	CpG: 38	2475
chr1	75121038	75132338	chr1_75121038_75132338	0	+	75121313	75121723	CpG: 38	0
chr1	75136238	75144838	chr1_75136238_75144838	0	+	75138006	75139764	CpG: 132	0
chr1	75166138	75197638	chr1_75166138_75197638	0	+	75165132	75165516	CpG: 42	622
chr1	75203938	75221238	chr1_75203938_75221238	0	+	75207379	75207640	CpG: 27	0
chr1	75226138	75257838	chr1_75226138_75257838	0	+	75232994	75233535	CpG: 47	0
chr1	75269138	75273738	chr1_75269138_75273738	0	+	75248328	75248539	CpG: 17	20599
chr1	75284138	75314738	chr1_75284138_75314738	0	+	75313680	75314644	CpG: 98	0
chr1	75335038	75347338	chr1_75335038_75347338	0	+	75356930	75357545	CpG: 71	9592
chr1	75356238	75555038	chr1_75356238_75555038	0	+	75356930	75357545	CpG: 71	0
chr1	75584438	75600738	chr1_75584438_75600738	0	+	75542839	75543331	CpG: 54	41107
chr1	75622738	75625938	chr1_75622738_75625938	0	+	75542839	75543331	CpG: 54	79407
chr1	75641538	75648438	chr1_75641538_75648438	0	+	75542839	75543331	CpG: 54	98207
chr1	75677338	75690138	chr1_75677338_75690138	0	+	75542839	75543331	CpG: 54	134007
chr1	75766038	75797238	chr1_75766038_75797238	0	+	75542839	75543331	CpG: 54	222707
chr1	75818238	75826538	chr1_75818238_75826538	0	+	75542839	75543331	CpG: 54	274907
chr1	75831338	75838838	chr1_75831338_75838838	0	+	75542839	75543331	CpG: 54	288007
chr1	75840338	75844838	chr1_75840338_75844838	0	+	75542839	75543331	CpG: 54	297007
chr1	75900938	75912438	chr1_75900938_75912438	0	+	75542839	75543331	CpG: 54	357607
chr1	75926938	75935538	chr1_75926938_75935538	0	+	75542839	75543331	CpG: 54	383607
chr1	78185138	78195938	chr1_78185138_78195938	0	+	78186140	78186404	CpG: 26	0
chr1	78196638	78201338	chr1_78196638_78201338	0	+	78200411	78200764	CpG: 25	0
chr1	78288038	78300438	chr1_78288038_78300438	0	+	78306638	78307313	CpG: 68	6200
chr1	78352638	78369238	chr1_78352638_78369238	0	+	78306638	78307313	CpG: 68	45325
chr1	78408238	78418738	chr1_78408238_78418738	0	+	78485058	78485491	CpG: 43	66320
chr1	80157138	80171038	chr1_80157138_80171038	0	+	79854768	79855581	CpG: 90	301557
chr1	80177738	80178138	chr1_80177738_80178138	0	+	79854768	79855581	CpG: 90	322157
chr1	82438438	82445138	chr1_82438438_82445138	0	+	82313020	82313491	CpG: 56	124947
chr1	82551238	82553538	chr1_82551238_82553538	0	+	82721367	82721756	CpG: 43	167829
chr1	82767238	82787938	chr1_82767238_82787938	0	+	82721367	82721756	CpG: 43	45482
chr1	84406738	84410738	chr1_84406738_84410738	0	+	84280891	84281187	CpG: 31	125551
chr1	84520038	84536938	chr1_84520038_84536938	0	+	84692073	84692320	CpG: 27	155135
chr1	84577138	84578838	chr1_84577138_84578838	0	+	84692073	84692320	CpG: 27	113235
chr1	84614938	84623638	chr1_84614938_84623638	0	+	84692073	84692320	CpG: 27	68435
chr1	84634138	84649738	chr1_84634138_84649738	0	+	84692073	84692320	CpG: 27	42335
chr1	84652438	84663138	chr1_84652438_84663138	0	+	84692073	84692320	CpG: 27	28935
chr1	84671238	84678938	chr1_84671238_84678938	0	+	84692073	84692320	CpG: 27	13135
chr1	84903238	84910938	chr1_84903238_84910938	0	+	84931147	84931629	CpG: 47	20209
chr1	84931338	85343238	chr1_84931338_85343238	0	+	84931147	84931629	CpG: 47	0
chr1	87345587	87563887	chr1_87345587_87563887	0	+	87689902	87691066	CpG: 135	126015
chr1	87624287	87629987	chr1_87624287_87629987	0	+	87689902	87691066	CpG: 135	59915
chr1	87674487	87676487	chr1_87674487_87676487	0	+	87689902	87691066	CpG: 135	13415
chr1	87751587	87764287	chr1_87751587_87764287	0	+	87791049	87791481	CpG: 43	26762
chr1	87787887	87839587	chr1_87787887_87839587	0	+	87791049	87791481	CpG: 43	0
chr1	87842287	87846187	chr1_87842287_87846187	0	+	87791049	87791481	CpG: 43	50806
chr1	87852187	87867087	chr1_87852187_87867087	0	+	87914864	87915411	CpG: 53	47777
chr1	87871387	87877987	chr1_87871387_87877987	0	+	87914864	87915411	CpG: 53	36877
chr1	87898587	87905287	chr1_87898587_87905287	0	+	87914864	87915411	CpG: 53	9577
chr1	87921787	87933887	chr1_87921787_87933887	0	+	87914864	87915411	CpG: 53	6376
chr1	87941987	87951087	chr1_87941987_87951087	0	+	87942431	87943158	CpG: 105	0
chr1	87956487	87962087	chr1_87956487_87962087	0	+	87961033	87961743	CpG: 56	0
chr1	88075387	88110187	chr1_88075387_88110187	0	+	88051183	88051616	CpG: 38	23771
chr1	88125487	88166887	chr1_88125487_88166887	0	+	88199715	88200559	CpG: 73	32828
chr1	88272387	88296087	chr1_88272387_88296087	0	+	88255186	88256582	CpG: 155	15805
chr1	88316087	88324987	chr1_88316087_88324987	0	+	88330876	88331442	CpG: 49	5889
chr1	88346887	88349487	chr1_88346887_88349487	0	+	88338567	88339729	CpG: 96	7158
chr1	88354387	88360987	chr1_88354387_88360987	0	+	88338567	88339729	CpG: 96	14658
chr1	88387587	88404987	chr1_88387587_88404987	0	+	88400424	88401068	CpG: 60	0
chr1	88524187	88541387	chr1_88524187_88541387	0	+	88566187	88567449	CpG: 93	24800
chr1	88542587	88572187	chr1_88542587_88572187	0	+	88566187	88567449	CpG: 93	0
chr1	88876687	88903487	chr1_88876687_88903487	0	+	88995257	88995515	CpG: 25	91770
chr1	88916187	89002487	chr1_88916187_89002487	0	+	88995257	88995515	CpG: 25	0
chr1	89013287	89108887	chr1_89013287_89108887	0	+	89050487	89051660	CpG: 126	0
chr1	89129887	89131787	chr1_89129887_89131787	0	+	89110391	89110957	CpG: 64	18930
chr1	89169987	89199787	chr1_89169987_89199787	0	+	89160781	89161531	CpG: 69	8456
chr1	89205987	89210287	chr1_89205987_89210287	0	+	89223397	89224138	CpG: 75	13110
chr1	89363887	89406487	chr1_89363887_89406487	0	+	89371906	89372260	CpG: 33	0
chr1	89442987	89473787	chr1_89442987_89473787	0	+	89406115	89407132	CpG: 101	35855
chr1	89484887	89616287	chr1_89484887_89616287	0	+	89652441	89653237	CpG: 90	36154
chr1	89616487	89620587	chr1_89616487_89620587	0	+	89652441	89653237	CpG: 90	31854
chr1	89660287	89677887	chr1_89660287_89677887	0	+	89652441	89653237	CpG: 90	7050
chr1	89724787	89731287	chr1_89724787_89731287	0	+	89749924	89750472	CpG: 62	18637
chr1	89736487	89745787	chr1_89736487_89745787	0	+	89749924	89750472	CpG: 62	4137
chr1	89812687	89844587	chr1_89812687_89844587	0	+	89904782	89905176	CpG: 45	60195
chr1	90090487	90222487	chr1_90090487_90222487	0	+	90101904	90102374	CpG: 58	0
chr1	90251887	90273587	chr1_90251887_90273587	0	+	90173788	90174279	CpG: 49	77608
chr1	90301087	90309387	chr1_90301087_90309387	0	+	90173788	90174279	CpG: 49	126808
chr1	90394587	90409287	chr1_90394587_90409287	0	+	90597528	90599089	CpG: 167	188241
chr1	90412887	90422887	chr1_90412887_90422887	0	+	90597528	90599089	CpG: 167	174641
chr1	90433387	90448587	chr1_90433387_90448587	0	+	90597528	90599089	CpG: 167	148941
chr1	90456087	90507187	chr1_90456087_90507187	0	+	90597528	90599089	CpG: 167	90341
chr1	90533187	90537487	chr1_90533187_90537487	0	+	90597528	90599089	CpG: 167	60041
chr1	90624087	90648287	chr1_90624087_90648287	0	+	90597528	90599089	CpG: 167	24998
chr1	90720587	90739387	chr1_90720587_90739387	0	+	90597528	90599089	CpG: 167	121498
chr1	90758987	90775387	chr1_90758987_90775387	0	+	90597528	90599089	CpG: 167	159898
chr1	90819187	90833887	chr1_90819187_90833887	0	+	90967011	90967820	CpG: 66	133124
chr1	90862487	90869287	chr1_90862487_90869287	0	+	90967011	90967820	CpG: 66	97724
chr1	90942187	91052887	chr1_90942187_91052887	0	+	90967011	90967820	CpG: 66	0
chr1	91124087	91157687	chr1_91124087_91157687	0	+	90967011	90967820	CpG: 66	156267
chr1	91239287	91267687	chr1_91239287_91267687	0	+	91350943	91352450	CpG: 156	83256
chr1	91269587	91272187	chr1_91269587_91272187	0	+	91350943	91352450	CpG: 156	78756
chr1	91282887	91292187	chr1_91282887_91292187	0	+	91350943	91352450	CpG: 156	58756
chr1	91294787	91396787	chr1_91294787_91396787	0	+	91350943	91352450	CpG: 156	0
chr1	91408087	91473287	chr1_91408087_91473287	0	+	91476829	91478375	CpG: 183	3542
chr1	91484787	91540987	chr1_91484787_91540987	0	+	91476829	91478375	CpG: 183	6412
chr1	91553987	91820087	chr1_91553987_91820087	0	+	91819426	91819706	CpG: 22	0
chr1	91822287	91833987	chr1_91822287_91833987	0	+	91825231	91825570	CpG: 26	0
chr1	91841487	91868787	chr1_91841487_91868787	0	+	91864810	91865366	CpG: 92	0
chr1	91882887	91915087	chr1_91882887_91915087	0	+	91888738	91889052	CpG: 27	0
chr1	91920387	91968287	chr1_91920387_91968287	0	+	91889508	91889777	CpG: 24	30610
chr1	91990487	92033887	chr1_91990487_92033887	0	+	91889508	91889777	CpG: 24	100710
chr1	92042287	92192887	chr1_92042287_92192887	0	+	91889508	91889777	CpG: 24	152510
chr1	92212787	92234587	chr1_92212787_92234587	0	+	92499751	92500285	CpG: 58	265164
chr1	92307687	92352887	chr1_92307687_92352887	0	+	92499751	92500285	CpG: 58	146864
chr1	92378287	92382487	chr1_92378287_92382487	0	+	92499751	92500285	CpG: 58	117264
chr1	92389587	92420887	chr1_92389587_92420887	0	+	92499751	92500285	CpG: 58	78864
chr1	92443887	92484987	chr1_92443887_92484987	0	+	92499751	92500285	CpG: 58	14764
chr1	92504987	92556187	chr1_92504987_92556187	0	+	92499751	92500285	CpG: 58	4702
chr1	92562287	92589787	chr1_92562287_92589787	0	+	92499751	92500285	CpG: 58	62002
chr1	92606887	92614887	chr1_92606887_92614887	0	+	92499751	92500285	CpG: 58	106602
chr1	92615687	92616087	chr1_92615687_92616087	0	+	92499751	92500285	CpG: 58	115402
chr1	92630387	92637987	chr1_92630387_92637987	0	+	92499751	92500285	CpG: 58	130102
chr1	92664787	92716787	chr1_92664787_92716787	0	+	92499751	92500285	CpG: 58	164502
chr1	92722887	92739587	chr1_92722887_92739587	0	+	92895094	92895719	CpG: 79	155507
chr1	92792387	92798887	chr1_92792387_92798887	0	+	92895094	92895719	CpG: 79	96207
chr1	92811287	92900987	chr1_92811287_92900987	0	+	92895094	92895719	CpG: 79	0
chr1	92903687	92906287	chr1_92903687_92906287	0	+	92895094	92895719	CpG: 79	7968
chr1	92979687	93001987	chr1_92979687_93001987	0	+	92949205	92949779	CpG: 46	29908
chr1	93011787	93021987	chr1_93011787_93021987	0	+	92949205	92949779	CpG: 46	62008
chr1	93079387	93128787	chr1_93079387_93128787	0	+	93146868	93147430	CpG: 82	18081
chr1	93204287	93282387	chr1_93204287_93282387	0	+	93262880	93263329	CpG: 59	0
chr1	93300787	93379187	chr1_93300787_93379187	0	+	93308957	93309957	CpG: 94	0
chr1	93389987	93473187	chr1_93389987_93473187	0	+	93391041	93391486	CpG: 61	0
chr1	93475387	93547987	chr1_93475387_93547987	0	+	93436894	93437649	CpG: 70	37738
chr1	93550987	93555687	chr1_93550987_93555687	0	+	93436894	93437649	CpG: 70	113338
chr1	93585087	93614487	chr1_93585087_93614487	0	+	93697463	93699258	CpG: 135	82976
chr1	93625787	93687587	chr1_93625787_93687587	0	+	93697463	93699258	CpG: 135	9876
chr1	93697387	93717887	chr1_93697387_93717887	0	+	93697463	93699258	CpG: 135	0
chr1	93722687	93749487	chr1_93722687_93749487	0	+	93697463	93699258	CpG: 135	23429
chr1	93752187	93756787	chr1_93752187_93756787	0	+	93697463	93699258	CpG: 135	52929
chr1	93763787	93772987	chr1_93763787_93772987	0	+	93697463	93699258	CpG: 135	64529
chr1	93784187	93891987	chr1_93784187_93891987	0	+	93697463	93699258	CpG: 135	84929
chr1	93895887	93912087	chr1_93895887_93912087	0	+	94076197	94077651	CpG: 106	164110
chr1	93922487	93934087	chr1_93922487_93934087	0	+	94076197	94077651	CpG: 106	142110
chr1	93942287	93962287	chr1_93942287_93962287	0	+	94076197	94077651	CpG: 106	113910
chr1	93982787	94013687	chr1_93982787_94013687	0	+	94076197	94077651	CpG: 106	62510
chr1	94048587	94069487	chr1_94048587_94069487	0	+	94076197	94077651	CpG: 106	6710
chr1	94105087	94178687	chr1_94105087_94178687	0	+	94076197	94077651	CpG: 106	27436
chr1	94186287	94245787	chr1_94186287_94245787	0	+	94076197	94077651	CpG: 106	108636
chr1	94253687	94348087	chr1_94253687_94348087	0	+	94370037	94370541	CpG: 61	21950
chr1	94382787	94388987	chr1_94382787_94388987	0	+	94370037	94370541	CpG: 61	12246
chr1	94405587	94426687	chr1_94405587_94426687	0	+	94370037	94370541	CpG: 61	35046
chr1	94514287	94516087	chr1_94514287_94516087	0	+	94538303	94538622	CpG: 33	22216
chr1	94529087	94589787	chr1_94529087_94589787	0	+	94538303	94538622	CpG: 33	0
chr1	94592587	94703787	chr1_94592587_94703787	0	+	94727823	94728130	CpG: 23	24036
chr1	94705787	94849987	chr1_94705787_94849987	0	+	94727823	94728130	CpG: 23	0
chr1	94858887	95008487	chr1_94858887_95008487	0	+	94996905	94997288	CpG: 33	0
chr1	95018287	95188887	chr1_95018287_95188887	0	+	95073174	95073508	CpG: 34	0
chr1	95206487	95233587	chr1_95206487_95233587	0	+	95202281	95202538	CpG: 23	3949
chr1	95267287	95309987	chr1_95267287_95309987	0	+	95298023	95298229	CpG: 21	0
chr1	95324687	95325787	chr1_95324687_95325787	0	+	95341508	95342343	CpG: 84	15721
chr1	95497887	95508487	chr1_95497887_95508487	0	+	95531678	95532555	CpG: 95	23191
chr1	95514087	95532887	chr1_95514087_95532887	0	+	95531678	95532555	CpG: 95	0
chr1	95554587	95567187	chr1_95554587_95567187	0	+	95582031	95583211	CpG: 111	14844
chr1	95582287	95594587	chr1_95582287_95594587	0	+	95582031	95583211	CpG: 111	0
chr1	95609587	95629887	chr1_95609587_95629887	0	+	95650443	95651925	CpG: 174	20556
chr1	95633987	95641487	chr1_95633987_95641487	0	+	95650443	95651925	CpG: 174	8956
chr1	95645587	95650887	chr1_95645587_95650887	0	+	95650443	95651925	CpG: 174	0
chr1	95676287	95678287	chr1_95676287_95678287	0	+	95698267	95698755	CpG: 48	19980
chr1	95704687	95722087	chr1_95704687_95722087	0	+	95700054	95700968	CpG: 71	3719
chr1	95934787	95954587	chr1_95934787_95954587	0	+	95837252	95837568	CpG: 21	97219
chr1	107699587	107703087	chr1_107699587_107703087	0	+	107560403	107561224	CpG: 76	138363
chr1	108023687	108029187	chr1_108023687_108029187	0	+	108068006	108069907	CpG: 184	38819
chr1	108288987	108290787	chr1_108288987_108290787	0	+	108068006	108069907	CpG: 184	219080
chr1	108437987	108450187	chr1_108437987_108450187	0	+	108609070	108609524	CpG: 32	158883
chr1	108635587	108636387	chr1_108635587_108636387	0	+	108655924	108656479	CpG: 51	19537
chr1	120254787	120266287	chr1_120254787_120266287	0	+	120285336	120285582	CpG: 24	19049
chr1	120311687	120320887	chr1_120311687_120320887	0	+	120285796	120286295	CpG: 34	25392
chr1	120339487	120343887	chr1_120339487_120343887	0	+	120355854	120356371	CpG: 37	11967
chr1	120374787	120375987	chr1_120374787_120375987	0	+	120355854	120356371	CpG: 37	18416
chr1	120427687	120433287	chr1_120427687_120433287	0	+	120355854	120356371	CpG: 37	71316
chr1	120488687	120507187	chr1_120488687_120507187	0	+	120524398	120524859	CpG: 41	17211
chr1	120571687	120833387	chr1_120571687_120833387	0	+	120733971	120734610	CpG: 46	0
chr1	120837287	120957287	chr1_120837287_120957287	0	+	120949975	120950360	CpG: 34	0
chr1	120961287	120975387	chr1_120961287_120975387	0	+	120949975	120950360	CpG: 34	10927
chr1	120989987	121041487	chr1_120989987_121041487	0	+	120949975	120950360	CpG: 34	39627
chr1	121045687	121135987	chr1_121045687_121135987	0	+	121086153	121086405	CpG: 20	0
chr1	121143487	121144787	chr1_121143487_121144787	0	+	121086153	121086405	CpG: 20	57082
chr1	121156887	121204387	chr1_121156887_121204387	0	+	121086153	121086405	CpG: 20	70482
chr1	121215787	121231787	chr1_121215787_121231787	0	+	121316871	121319454	CpG: 244	85084
chr1	121241187	121260787	chr1_121241187_121260787	0	+	121316871	121319454	CpG: 244	56084
chr1	121271087	121412587	chr1_121271087_121412587	0	+	121316871	121319454	CpG: 244	0
chr1	121418287	121436287	chr1_121418287_121436287	0	+	121422402	121423055	CpG: 67	0
chr1	121781487	121852487	chr1_121781487_121852487	0	+	121809730	121809988	CpG: 23	0
chr1	121901887	121914087	chr1_121901887_121914087	0	+	121970256	121970508	CpG: 28	56169
chr1	121916887	122013387	chr1_121916887_122013387	0	+	121970256	121970508	CpG: 28	0
chr1	122025487	122032787	chr1_122025487_122032787	0	+	122017494	122017857	CpG: 35	7630
chr1	122040187	122054087	chr1_122040187_122054087	0	+	122017494	122017857	CpG: 35	22330
chr1	122054587	122056487	chr1_122054587_122056487	0	+	122017494	122017857	CpG: 35	36730
chr1	122072087	122076487	chr1_122072087_122076487	0	+	122017494	122017857	CpG: 35	54230
chr1	122087687	122107087	chr1_122087687_122107087	0	+	122017494	122017857	CpG: 35	69830
chr1	122117587	122308287	chr1_122117587_122308287	0	+	122237037	122238458	CpG: 128	0
chr1	122361287	122376987	chr1_122361287_122376987	0	+	122238944	122239216	CpG: 30	122071
chr1	122380887	122420087	chr1_122380887_122420087	0	+	122499420	122500567	CpG: 90	79333
chr1	122427787	122448187	chr1_122427787_122448187	0	+	122499420	122500567	CpG: 90	51233
chr1	122489287	122516087	chr1_122489287_122516087	0	+	122499420	122500567	CpG: 90	0
chr1	122523087	122540687	chr1_122523087_122540687	0	+	122503483	122503862	CpG: 32	19225
chr1	122567687	122578687	chr1_122567687_122578687	0	+	122503483	122503862	CpG: 32	63825
chr1	122599787	122601287	chr1_122599787_122601287	0	+	122503483	122503862	CpG: 32	95925
chr1	122622187	122631187	chr1_122622187_122631187	0	+	122503483	122503862	CpG: 32	118325
chr1	122940587	122942187	chr1_122940587_122942187	0	+	123074485	123074772	CpG: 27	132298
chr1	123327887	123331687	chr1_123327887_123331687	0	+	123327567	123327782	CpG: 17	105
chr1	123336187	123349787	chr1_123336187_123349787	0	+	123327567	123327782	CpG: 17	8405
chr1	123376687	123402287	chr1_123376687_123402287	0	+	123423992	123424532	CpG: 49	21705
chr1	123414087	123427587	chr1_123414087_123427587	0	+	123423992	123424532	CpG: 49	0
chr1	123436087	123455387	chr1_123436087_123455387	0	+	123464169	123464658	CpG: 46	8782
chr1	123588287	123609187	chr1_123588287_123609187	0	+	123464169	123464658	CpG: 46	123629
chr1	123619487	123620987	chr1_123619487_123620987	0	+	123464169	123464658	CpG: 46	154829
chr1	127113187	127117687	chr1_127113187_127117687	0	+	127331751	127332553	CpG: 67	214064
chr1	127210387	127212787	chr1_127210387_127212787	0	+	127331751	127332553	CpG: 67	118964
chr1	127228987	127270887	chr1_127228987_127270887	0	+	127331751	127332553	CpG: 67	60864
chr1	127376387	127378287	chr1_127376387_127378287	0	+	127331751	127332553	CpG: 67	43834
chr1	127380387	127413487	chr1_127380387_127413487	0	+	127456966	127457923	CpG: 71	43479
chr1	127551687	127559887	chr1_127551687_127559887	0	+	127456966	127457923	CpG: 71	93764
chr1	127610987	127619587	chr1_127610987_127619587	0	+	127456966	127457923	CpG: 71	153064
chr1	127624987	127625687	chr1_127624987_127625687	0	+	127456966	127457923	CpG: 71	167064
chr1	127746587	127748887	chr1_127746587_127748887	0	+	127808025	127808826	CpG: 69	59138
chr1	127768787	127781887	chr1_127768787_127781887	0	+	127808025	127808826	CpG: 69	26138
chr1	128319287	128327587	chr1_128319287_128327587	0	+	128389274	128389517	CpG: 22	61687
chr1	128479987	128493387	chr1_128479987_128493387	0	+	128389274	128389517	CpG: 22	90470
chr1	128577087	128590387	chr1_128577087_128590387	0	+	128389274	128389517	CpG: 22	187570
chr1	129101987	129115587	chr1_129101987_129115587	0	+	129101495	129102228	CpG: 61	0
chr1	129131287	129145787	chr1_129131287_129145787	0	+	129101495	129102228	CpG: 61	29059
chr1	129204387	129218087	chr1_129204387_129218087	0	+	129101495	129102228	CpG: 61	102159
chr1	129239487	129251587	chr1_129239487_129251587	0	+	129101495	129102228	CpG: 61	137259
chr1	129252887	129259587	chr1_129252887_129259587	0	+	129101495	129102228	CpG: 61	150659
chr1	129297387	129313487	chr1_129297387_129313487	0	+	129101495	129102228	CpG: 61	195159
chr1	129352087	129382087	chr1_129352087_129382087	0	+	129573805	129574714	CpG: 82	191718
chr1	129555287	129563287	chr1_129555287_129563287	0	+	129573805	129574714	CpG: 82	10518
chr1	129566387	129577187	chr1_129566387_129577187	0	+	129573805	129574714	CpG: 82	0
chr1	129584487	129594187	chr1_129584487_129594187	0	+	129573805	129574714	CpG: 82	9773
chr1	129608087	129615287	chr1_129608087_129615287	0	+	129573805	129574714	CpG: 82	33373
chr1	129856887	129870187	chr1_129856887_129870187	0	+	129935110	129935357	CpG: 24	64923
chr1	130182787	130208387	chr1_130182787_130208387	0	+	130140676	130141549	CpG: 84	41238
chr1	130395087	130410487	chr1_130395087_130410487	0	+	130487486	130488341	CpG: 67	76999
chr1	130430387	130461087	chr1_130430387_130461087	0	+	130487486	130488341	CpG: 67	26399
chr1	130482487	130483287	chr1_130482487_130483287	0	+	130487486	130488341	CpG: 67	4199
chr1	130510187	130511187	chr1_130510187_130511187	0	+	130487486	130488341	CpG: 67	21846
chr1	130606587	130609987	chr1_130606587_130609987	0	+	130487486	130488341	CpG: 67	118246
chr1	130693187	130700687	chr1_130693187_130700687	0	+	130487486	130488341	CpG: 67	204846
chr1	130702187	130705987	chr1_130702187_130705987	0	+	130487486	130488341	CpG: 67	213846
chr1	130723387	130731187	chr1_130723387_130731187	0	+	130487486	130488341	CpG: 67	235046
chr1	130741687	130764987	chr1_130741687_130764987	0	+	130487486	130488341	CpG: 67	253346
chr1	132270087	132274787	chr1_132270087_132274787	0	+	132612143	132612447	CpG: 27	337356
chr1	132408587	132423087	chr1_132408587_132423087	0	+	132612143	132612447	CpG: 27	189056
chr1	132581387	132599687	chr1_132581387_132599687	0	+	132612143	132612447	CpG: 27	12456
chr1	132639187	132646787	chr1_132639187_132646787	0	+	132613253	132614410	CpG: 93	24777
chr1	132648887	132667387	chr1_132648887_132667387	0	+	132613253	132614410	CpG: 93	34477
chr1	132697387	132718187	chr1_132697387_132718187	0	+	132774770	132775112	CpG: 37	56583
chr1	132742987	132747287	chr1_132742987_132747287	0	+	132774770	132775112	CpG: 37	27483
chr1	132759487	132794687	chr1_132759487_132794687	0	+	132774770	132775112	CpG: 37	0
chr1	132799087	132804587	chr1_132799087_132804587	0	+	132774770	132775112	CpG: 37	23975
chr1	132808687	132822387	chr1_132808687_132822387	0	+	132774770	132775112	CpG: 37	33575
chr1	132837887	132846387	chr1_132837887_132846387	0	+	132774770	132775112	CpG: 37	62775
chr1	132879987	132906387	chr1_132879987_132906387	0	+	132993386	132994424	CpG: 110	86999
chr1	132915387	132919687	chr1_132915387_132919687	0	+	132993386	132994424	CpG: 110	73699
chr1	132928487	132963487	chr1_132928487_132963487	0	+	132993386	132994424	CpG: 110	29899
chr1	132969087	132992787	chr1_132969087_132992787	0	+	132993386	132994424	CpG: 110	599
chr1	133000087	133000387	chr1_133000087_133000387	0	+	132993386	132994424	CpG: 110	5663
chr1	133008687	133027787	chr1_133008687_133027787	0	+	133026250	133026454	CpG: 16	0
chr1	133055687	133156187	chr1_133055687_133156187	0	+	133141239	133142132	CpG: 103	0
chr1	133156787	133157087	chr1_133156787_133157087	0	+	133141239	133142132	CpG: 103	14655
chr1	133157487	133157887	chr1_133157487_133157887	0	+	133141239	133142132	CpG: 103	15355
chr1	133158987	133159987	chr1_133158987_133159987	0	+	133141239	133142132	CpG: 103	16855
chr1	133160987	133195387	chr1_133160987_133195387	0	+	133141239	133142132	CpG: 103	18855
chr1	133496487	133503487	chr1_133496487_133503487	0	+	133422293	133424974	CpG: 197	71513
chr1	133515687	133516387	chr1_133515687_133516387	0	+	133422293	133424974	CpG: 197	90713
chr1	133556087	133664787	chr1_133556087_133664787	0	+	133724187	133724866	CpG: 55	59400
chr1	133723087	133744887	chr1_133723087_133744887	0	+	133724187	133724866	CpG: 55	0
chr1	133762187	133762687	chr1_133762187_133762687	0	+	133763803	133764065	CpG: 23	1116
chr1	133850887	133909487	chr1_133850887_133909487	0	+	133859549	133860036	CpG: 69	0
chr1	133938387	133969187	chr1_133938387_133969187	0	+	133964202	133964825	CpG: 68	0
chr1	133978587	134001087	chr1_133978587_134001087	0	+	133964202	133964825	CpG: 68	13762
chr1	134003487	134063687	chr1_134003487_134063687	0	+	134035882	134036137	CpG: 33	0
chr1	134078987	134116487	chr1_134078987_134116487	0	+	134086664	134087732	CpG: 105	0
chr1	134132987	134136187	chr1_134132987_134136187	0	+	134125580	134125957	CpG: 28	7030
chr1	134159087	134159587	chr1_134159087_134159587	0	+	134125580	134125957	CpG: 28	33130
chr1	134160587	134160687	chr1_134160587_134160687	0	+	134195135	134195846	CpG: 88	34448
chr1	134162387	134286987	chr1_134162387_134286987	0	+	134195135	134195846	CpG: 88	0
chr1	134326987	134333287	chr1_134326987_134333287	0	+	134313946	134314567	CpG: 73	12420
chr1	134398487	134433187	chr1_134398487_134433187	0	+	134439361	134439584	CpG: 21	6174
chr1	134434287	134508287	chr1_134434287_134508287	0	+	134439361	134439584	CpG: 21	0
chr1	134522387	134570487	chr1_134522387_134570487	0	+	134439361	134439584	CpG: 21	82803
chr1	134589187	134647387	chr1_134589187_134647387	0	+	134776887	134777523	CpG: 67	129500
chr1	134655387	134674387	chr1_134655387_134674387	0	+	134776887	134777523	CpG: 67	102500
chr1	134677087	134682087	chr1_134677087_134682087	0	+	134776887	134777523	CpG: 67	94800
chr1	134690687	134718887	chr1_134690687_134718887	0	+	134776887	134777523	CpG: 67	58000
chr1	134726487	134871087	chr1_134726487_134871087	0	+	134776887	134777523	CpG: 67	0
chr1	134947787	134957287	chr1_134947787_134957287	0	+	134942555	134943286	CpG: 92	4501
chr1	134965587	135012487	chr1_134965587_135012487	0	+	135027657	135028481	CpG: 94	15170
chr1	135048887	135057787	chr1_135048887_135057787	0	+	135060353	135061098	CpG: 84	2566
chr1	135062187	135071087	chr1_135062187_135071087	0	+	135060353	135061098	CpG: 84	1089
chr1	135073887	135208987	chr1_135073887_135208987	0	+	135170671	135170932	CpG: 21	0
chr1	135213187	135231587	chr1_135213187_135231587	0	+	135260005	135260889	CpG: 71	28418
chr1	135238887	135325287	chr1_135238887_135325287	0	+	135260005	135260889	CpG: 71	0
chr1	135328987	135332387	chr1_135328987_135332387	0	+	135319634	135321021	CpG: 153	7966
chr1	135364587	135403287	chr1_135364587_135403287	0	+	135319634	135321021	CpG: 153	43566
chr1	135416587	135423387	chr1_135416587_135423387	0	+	135506329	135507012	CpG: 75	82942
chr1	135424087	135425687	chr1_135424087_135425687	0	+	135506329	135507012	CpG: 75	80642
chr1	135431887	135442887	chr1_135431887_135442887	0	+	135506329	135507012	CpG: 75	63442
chr1	135584687	135591987	chr1_135584687_135591987	0	+	135557464	135558021	CpG: 44	26666
chr1	135610787	135618687	chr1_135610787_135618687	0	+	135557464	135558021	CpG: 44	52766
chr1	135626887	135679687	chr1_135626887_135679687	0	+	135557464	135558021	CpG: 44	68866
chr1	135682087	135688587	chr1_135682087_135688587	0	+	135557464	135558021	CpG: 44	124066
chr1	135689987	135878187	chr1_135689987_135878187	0	+	135975384	135976015	CpG: 62	97197
chr1	135894587	135902087	chr1_135894587_135902087	0	+	135975384	135976015	CpG: 62	73297
chr1	135909587	136017887	chr1_135909587_136017887	0	+	135975384	135976015	CpG: 62	0
chr1	136029287	136240587	chr1_136029287_136240587	0	+	136131281	136131666	CpG: 35	0
chr1	136379387	136386087	chr1_136379387_136386087	0	+	136391091	136391525	CpG: 46	5004
chr1	136431387	136436787	chr1_136431387_136436787	0	+	136452836	136453178	CpG: 33	16049
chr1	136549587	136626987	chr1_136549587_136626987	0	+	136605450	136606000	CpG: 50	0
chr1	136638787	136671087	chr1_136638787_136671087	0	+	136605450	136606000	CpG: 50	32787
chr1	136678187	136679787	chr1_136678187_136679787	0	+	136605450	136606000	CpG: 50	72187
chr1	136747387	136750887	chr1_136747387_136750887	0	+	136852088	136852568	CpG: 47	101201
chr1	136878787	137080287	chr1_136878787_137080287	0	+	136884093	136884650	CpG: 47	0
chr1	137090687	137099887	chr1_137090687_137099887	0	+	137043072	137044143	CpG: 115	46544
chr1	137110987	137127387	chr1_137110987_137127387	0	+	137180108	137180699	CpG: 76	52721
chr1	137136187	137159787	chr1_137136187_137159787	0	+	137180108	137180699	CpG: 76	20321
chr1	137164287	137168987	chr1_137164287_137168987	0	+	137180108	137180699	CpG: 76	11121
chr1	137218587	137219287	chr1_137218587_137219287	0	+	137210173	137210493	CpG: 36	8094
chr1	137252287	137271687	chr1_137252287_137271687	0	+	137271492	137271742	CpG: 22	0
chr1	137400887	137455087	chr1_137400887_137455087	0	+	137429069	137429270	CpG: 19	0
chr1	137456087	137547387	chr1_137456087_137547387	0	+	137481284	137481931	CpG: 48	0
chr1	137551287	137573787	chr1_137551287_137573787	0	+	137584308	137585061	CpG: 80	10521
chr1	137605087	137611987	chr1_137605087_137611987	0	+	137625739	137625956	CpG: 25	13752
chr1	137619687	137634587	chr1_137619687_137634587	0	+	137625739	137625956	CpG: 25	0
chr1	137639587	137644387	chr1_137639587_137644387	0	+	137625739	137625956	CpG: 25	13631
chr1	137671687	137874987	chr1_137671687_137874987	0	+	137715085	137715585	CpG: 60	0
chr1	137882787	137895387	chr1_137882787_137895387	0	+	137947398	137947929	CpG: 55	52011
chr1	137913087	138083487	chr1_137913087_138083487	0	+	137947398	137947929	CpG: 55	0
chr1	138086187	138131487	chr1_138086187_138131487	0	+	138112393	138112693	CpG: 27	0
chr1	138136687	138143387	chr1_138136687_138143387	0	+	138130799	138131240	CpG: 37	5447
chr1	138153687	138158987	chr1_138153687_138158987	0	+	138156346	138157491	CpG: 133	0
chr1	138277487	138282887	chr1_138277487_138282887	0	+	138311799	138312255	CpG: 67	28912
chr1	138645887	138659887	chr1_138645887_138659887	0	+	138685716	138686145	CpG: 34	25829
chr1	138685887	138692287	chr1_138685887_138692287	0	+	138685716	138686145	CpG: 34	0
chr1	138696187	138711387	chr1_138696187_138711387	0	+	138685716	138686145	CpG: 34	10042
chr1	138715087	138737287	chr1_138715087_138737287	0	+	138685716	138686145	CpG: 34	28942
chr1	153497987	153503387	chr1_153497987_153503387	0	+	153418443	153418885	CpG: 38	79102
chr1	153519587	153544787	chr1_153519587_153544787	0	+	153602314	153603055	CpG: 70	57527
chr1	153558087	153570887	chr1_153558087_153570887	0	+	153602314	153603055	CpG: 70	31427
chr1	153657787	153662687	chr1_153657787_153662687	0	+	153602314	153603055	CpG: 70	54732
chr1	153706087	153748587	chr1_153706087_153748587	0	+	153602314	153603055	CpG: 70	103032
chr1	153804587	153806887	chr1_153804587_153806887	0	+	153936746	153937458	CpG: 71	129859
chr1	153810187	153814287	chr1_153810187_153814287	0	+	153936746	153937458	CpG: 71	122459
chr1	154021887	154024387	chr1_154021887_154024387	0	+	153936746	153937458	CpG: 71	84429
chr1	154073787	154084587	chr1_154073787_154084587	0	+	153936746	153937458	CpG: 71	136329
chr1	154358987	154428387	chr1_154358987_154428387	0	+	154472038	154472418	CpG: 35	43651
chr1	154445587	154465487	chr1_154445587_154465487	0	+	154472038	154472418	CpG: 35	6551
chr1	154473787	154489087	chr1_154473787_154489087	0	+	154472038	154472418	CpG: 35	1369
chr1	154495887	154526487	chr1_154495887_154526487	0	+	154472038	154472418	CpG: 35	23469
chr1	154549187	154558887	chr1_154549187_154558887	0	+	154613057	154614391	CpG: 151	54170
chr1	154573487	154584187	chr1_154573487_154584187	0	+	154613057	154614391	CpG: 151	28870
chr1	154596087	154596587	chr1_154596087_154596587	0	+	154613057	154614391	CpG: 151	16470
chr1	154632587	154637487	chr1_154632587_154637487	0	+	154613057	154614391	CpG: 151	18196
chr1	154642387	154652487	chr1_154642387_154652487	0	+	154613057	154614391	CpG: 151	27996
chr1	154660987	154674287	chr1_154660987_154674287	0	+	154613057	154614391	CpG: 151	46596
chr1	154849587	154894687	chr1_154849587_154894687	0	+	154802060	154803381	CpG: 86	46206
chr1	154911487	154930887	chr1_154911487_154930887	0	+	155033065	155033417	CpG: 32	102178
chr1	154937287	154953587	chr1_154937287_154953587	0	+	155033065	155033417	CpG: 32	79478
chr1	154962087	154973887	chr1_154962087_154973887	0	+	155033065	155033417	CpG: 32	59178
chr1	154984187	154994087	chr1_154984187_154994087	0	+	155033065	155033417	CpG: 32	38978
chr1	154998787	155007287	chr1_154998787_155007287	0	+	155033065	155033417	CpG: 32	25778
chr1	155009387	155014687	chr1_155009387_155014687	0	+	155033065	155033417	CpG: 32	18378
chr1	155021987	155023087	chr1_155021987_155023087	0	+	155033065	155033417	CpG: 32	9978
chr1	155213387	155242987	chr1_155213387_155242987	0	+	155272285	155272721	CpG: 46	29298
chr1	155265487	155271787	chr1_155265487_155271787	0	+	155272285	155272721	CpG: 46	498
chr1	155407287	155410987	chr1_155407287_155410987	0	+	155396678	155396967	CpG: 26	10320
chr1	155436187	155438087	chr1_155436187_155438087	0	+	155396678	155396967	CpG: 26	39220
chr1	155452087	155483487	chr1_155452087_155483487	0	+	155396678	155396967	CpG: 26	55120
chr1	155490087	155495687	chr1_155490087_155495687	0	+	155396678	155396967	CpG: 26	93120
chr1	155507587	155523087	chr1_155507587_155523087	0	+	155396678	155396967	CpG: 26	110620
chr1	155525887	155555587	chr1_155525887_155555587	0	+	155396678	155396967	CpG: 26	128920
chr1	155574287	155601387	chr1_155574287_155601387	0	+	155746907	155748196	CpG: 106	145520
chr1	155612887	155617287	chr1_155612887_155617287	0	+	155746907	155748196	CpG: 106	129620
chr1	155736987	155755187	chr1_155736987_155755187	0	+	155746907	155748196	CpG: 106	0
chr1	155799887	155802087	chr1_155799887_155802087	0	+	155755045	155755289	CpG: 23	44598
chr1	155815787	155818087	chr1_155815787_155818087	0	+	155755045	155755289	CpG: 23	60498
chr1	155835887	155844287	chr1_155835887_155844287	0	+	155755045	155755289	CpG: 23	80598
chr1	155967187	155970387	chr1_155967187_155970387	0	+	156051967	156052668	CpG: 58	81580
chr1	156004587	156013987	chr1_156004587_156013987	0	+	156051967	156052668	CpG: 58	37980
chr1	156020187	156026987	chr1_156020187_156026987	0	+	156051967	156052668	CpG: 58	24980
chr1	156038987	156055787	chr1_156038987_156055787	0	+	156051967	156052668	CpG: 58	0
chr1	156245087	156249487	chr1_156245087_156249487	0	+	156051967	156052668	CpG: 58	192419
chr1	156257987	156264987	chr1_156257987_156264987	0	+	156051967	156052668	CpG: 58	205319
chr1	156298587	156327487	chr1_156298587_156327487	0	+	156051967	156052668	CpG: 58	245919
chr1	156473987	156484187	chr1_156473987_156484187	0	+	156646389	156646806	CpG: 33	162202
chr1	156625187	156648087	chr1_156625187_156648087	0	+	156646389	156646806	CpG: 33	0
chr1	156740087	156741087	chr1_156740087_156741087	0	+	156646389	156646806	CpG: 33	93281
chr1	156761187	156764787	chr1_156761187_156764787	0	+	156646389	156646806	CpG: 33	114381
chr1	156841187	156852187	chr1_156841187_156852187	0	+	156930311	156930691	CpG: 40	78124
chr1	156860187	156879687	chr1_156860187_156879687	0	+	156930311	156930691	CpG: 40	50624
chr1	156892787	156934687	chr1_156892787_156934687	0	+	156930311	156930691	CpG: 40	0
chr1	157052987	157108487	chr1_157052987_157108487	0	+	157091221	157092077	CpG: 98	0
chr1	157311687	157323887	chr1_157311687_157323887	0	+	157263979	157264675	CpG: 75	47012
chr1	157339287	157339487	chr1_157339287_157339487	0	+	157405277	157405924	CpG: 76	65790
chr1	157531387	157534487	chr1_157531387_157534487	0	+	157583997	157585112	CpG: 85	49510
chr1	157546587	157575587	chr1_157546587_157575587	0	+	157583997	157585112	CpG: 85	8410
chr1	157621087	157665287	chr1_157621087_157665287	0	+	157659563	157660287	CpG: 70	0
chr1	157666887	157681087	chr1_157666887_157681087	0	+	157659563	157660287	CpG: 70	6600
chr1	157924287	157937887	chr1_157924287_157937887	0	+	157882662	157883516	CpG: 85	40771
chr1	157953587	157960087	chr1_157953587_157960087	0	+	157882662	157883516	CpG: 85	70071
chr1	158098873	158111873	chr1_158098873_158111873	0	+	158134813	158135215	CpG: 44	22940
chr1	158144673	158157573	chr1_158144673_158157573	0	+	158134813	158135215	CpG: 44	9458
chr1	158185973	158189073	chr1_158185973_158189073	0	+	158233248	158233921	CpG: 83	44175
chr1	158254973	158259773	chr1_158254973_158259773	0	+	158233248	158233921	CpG: 83	21052
chr1	158349773	158355873	chr1_158349773_158355873	0	+	158350825	158351319	CpG: 43	0
chr1	158585273	158591773	chr1_158585273_158591773	0	+	158604186	158604547	CpG: 34	12413
chr1	158662473	158701373	chr1_158662473_158701373	0	+	158648468	158649039	CpG: 60	13434
chr1	158705573	158718773	chr1_158705573_158718773	0	+	158648468	158649039	CpG: 60	56534
chr1	158735173	158747873	chr1_158735173_158747873	0	+	158648468	158649039	CpG: 60	86134
chr1	158912073	158913373	chr1_158912073_158913373	0	+	158869093	158870138	CpG: 112	41935
chr1	158968973	158971273	chr1_158968973_158971273	0	+	158869093	158870138	CpG: 112	98835
chr1	158974373	158979673	chr1_158974373_158979673	0	+	158869093	158870138	CpG: 112	104235
chr1	158995473	159059973	chr1_158995473_159059973	0	+	158869093	158870138	CpG: 112	125335
chr1	159397273	159410773	chr1_159397273_159410773	0	+	159341917	159342960	CpG: 129	54313
chr1	159476173	159488873	chr1_159476173_159488873	0	+	159341917	159342960	CpG: 129	133213
chr1	161311373	161312473	chr1_161311373_161312473	0	+	161161912	161162667	CpG: 80	148706
chr1	161318373	161334973	chr1_161318373_161334973	0	+	161161912	161162667	CpG: 80	155706
chr1	161340073	161351773	chr1_161340073_161351773	0	+	161161912	161162667	CpG: 80	177406
chr1	161417873	161422673	chr1_161417873_161422673	0	+	161161912	161162667	CpG: 80	255206
chr1	161476573	161481373	chr1_161476573_161481373	0	+	161161912	161162667	CpG: 80	313906
chr1	161807473	161810873	chr1_161807473_161810873	0	+	162125092	162125541	CpG: 31	314219
chr1	161986873	161998673	chr1_161986873_161998673	0	+	162125092	162125541	CpG: 31	126419
chr1	162054173	162059573	chr1_162054173_162059573	0	+	162125092	162125541	CpG: 31	65519
chr1	162074773	162079973	chr1_162074773_162079973	0	+	162125092	162125541	CpG: 31	45119
chr1	163672373	163681873	chr1_163672373_163681873	0	+	163657577	163657812	CpG: 25	14561
chr1	163885973	163897473	chr1_163885973_163897473	0	+	163899249	163899645	CpG: 38	1776
chr1	164461173	164465373	chr1_164461173_164465373	0	+	164478395	164478840	CpG: 42	13022
chr1	164471073	164476673	chr1_164471073_164476673	0	+	164478395	164478840	CpG: 42	1722
chr1	164556973	164568973	chr1_164556973_164568973	0	+	164500484	164501733	CpG: 108	55240
chr1	164575073	164587473	chr1_164575073_164587473	0	+	164500484	164501733	CpG: 108	73340
chr1	165974673	165981973	chr1_165974673_165981973	0	+	165924564	165925285	CpG: 60	49388
chr1	166042873	166043973	chr1_166042873_166043973	0	+	165924564	165925285	CpG: 60	117588
chr1	166066273	166077673	chr1_166066273_166077673	0	+	166178750	166179046	CpG: 22	101077
chr1	166360673	166401373	chr1_166360673_166401373	0	+	166387797	166388868	CpG: 107	0
chr1	166475273	166487273	chr1_166475273_166487273	0	+	166387797	166388868	CpG: 107	86405
chr1	166743773	166745473	chr1_166743773_166745473	0	+	166387797	166388868	CpG: 107	354905
chr1	166748073	166749573	chr1_166748073_166749573	0	+	166387797	166388868	CpG: 107	359205
chr1	166895673	166904673	chr1_166895673_166904673	0	+	167124042	167124706	CpG: 66	219369
chr1	166989373	167015973	chr1_166989373_167015973	0	+	167124042	167124706	CpG: 66	108069
chr1	167038373	167041973	chr1_167038373_167041973	0	+	167124042	167124706	CpG: 66	82069
chr1	167047573	167089873	chr1_167047573_167089873	0	+	167124042	167124706	CpG: 66	34169
chr1	167106173	167110173	chr1_167106173_167110173	0	+	167124042	167124706	CpG: 66	13869
chr1	167117873	167128973	chr1_167117873_167128973	0	+	167124042	167124706	CpG: 66	0
chr1	167226273	167258073	chr1_167226273_167258073	0	+	167212049	167212698	CpG: 61	13575
chr1	167448973	167472273	chr1_167448973_167472273	0	+	167389710	167391695	CpG: 149	57278
chr1	167481573	167498173	chr1_167481573_167498173	0	+	167564246	167564918	CpG: 53	66073
chr1	167538973	167540273	chr1_167538973_167540273	0	+	167564246	167564918	CpG: 53	23973
chr1	167579773	167621873	chr1_167579773_167621873	0	+	167572478	167572809	CpG: 40	6964
chr1	167647173	167695273	chr1_167647173_167695273	0	+	167693836	167694350	CpG: 53	0
chr1	167719573	167764973	chr1_167719573_167764973	0	+	167775144	167775391	CpG: 24	10171
chr1	167968273	167992473	chr1_167968273_167992473	0	+	167931596	167933716	CpG: 203	34557
chr1	168025173	168025773	chr1_168025173_168025773	0	+	167931596	167933716	CpG: 203	91457
chr1	168027173	168069173	chr1_168027173_168069173	0	+	167931596	167933716	CpG: 203	93457
chr1	168088373	168113073	chr1_168088373_168113073	0	+	168168628	168169096	CpG: 47	55555
chr1	168227673	168233273	chr1_168227673_168233273	0	+	168238972	168239613	CpG: 89	5699
chr1	168317373	168320873	chr1_168317373_168320873	0	+	168309438	168310107	CpG: 67	7266
chr1	168326473	168343073	chr1_168326473_168343073	0	+	168339517	168340192	CpG: 85	0
chr1	168822173	168827473	chr1_168822173_168827473	0	+	168930722	168931994	CpG: 146	103249
chr1	168855873	168858573	chr1_168855873_168858573	0	+	168930722	168931994	CpG: 146	72149
chr1	168908273	168913073	chr1_168908273_168913073	0	+	168930722	168931994	CpG: 146	17649
chr1	168962673	169009273	chr1_168962673_169009273	0	+	168930722	168931994	CpG: 146	30679
chr1	169032473	169060073	chr1_169032473_169060073	0	+	169156506	169156712	CpG: 15	96433
chr1	169060673	169066573	chr1_169060673_169066573	0	+	169156506	169156712	CpG: 15	89933
chr1	169114873	169117173	chr1_169114873_169117173	0	+	169156506	169156712	CpG: 15	39333
chr1	169135673	169149473	chr1_169135673_169149473	0	+	169156506	169156712	CpG: 15	7033
chr1	169153573	169169473	chr1_169153573_169169473	0	+	169156506	169156712	CpG: 15	0
chr1	169191273	169220973	chr1_169191273_169220973	0	+	169213895	169215283	CpG: 145	0
chr1	169269873	169322273	chr1_169269873_169322273	0	+	169280262	169280672	CpG: 43	0
chr1	169355973	169387873	chr1_169355973_169387873	0	+	169324202	169324552	CpG: 24	31421
chr1	169426473	169454973	chr1_169426473_169454973	0	+	169324202	169324552	CpG: 24	101921
chr1	169461273	169464573	chr1_169461273_169464573	0	+	169591345	169591584	CpG: 17	126772
chr1	169484773	169495773	chr1_169484773_169495773	0	+	169591345	169591584	CpG: 17	95572
chr1	169506773	169510673	chr1_169506773_169510673	0	+	169591345	169591584	CpG: 17	80672
chr1	169526173	169556173	chr1_169526173_169556173	0	+	169591345	169591584	CpG: 17	35172
chr1	169672073	169693373	chr1_169672073_169693373	0	+	169733186	169733403	CpG: 37	39813
chr1	169699773	169722573	chr1_169699773_169722573	0	+	169733186	169733403	CpG: 37	10613
chr1	169790373	169812873	chr1_169790373_169812873	0	+	169859920	169860129	CpG: 21	47047
chr1	169821173	169830873	chr1_169821173_169830873	0	+	169859920	169860129	CpG: 21	29047
chr1	169852873	169870073	chr1_169852873_169870073	0	+	169859920	169860129	CpG: 21	0
chr1	170078473	170079873	chr1_170078473_170079873	0	+	169859920	169860129	CpG: 21	218344
chr1	172243973	172262973	chr1_172243973_172262973	0	+	172185516	172185882	CpG: 49	58091
chr1	172421073	172422473	chr1_172421073_172422473	0	+	172519410	172520189	CpG: 88	96937
chr1	172424373	172454473	chr1_172424373_172454473	0	+	172519410	172520189	CpG: 88	64937
chr1	172458873	172470073	chr1_172458873_172470073	0	+	172519410	172520189	CpG: 88	49337
chr1	172480573	172490173	chr1_172480573_172490173	0	+	172519410	172520189	CpG: 88	29237
chr1	172573673	172615073	chr1_172573673_172615073	0	+	172574326	172574791	CpG: 42	0
chr1	172624273	172640273	chr1_172624273_172640273	0	+	172574326	172574791	CpG: 42	49482
chr1	172891173	172902373	chr1_172891173_172902373	0	+	172838750	172839008	CpG: 20	52165
chr1	173086273	173091173	chr1_173086273_173091173	0	+	173080472	173080797	CpG: 26	5476
chr1	173118773	173127073	chr1_173118773_173127073	0	+	173126056	173126286	CpG: 25	0
chr1	173138373	173139173	chr1_173138373_173139173	0	+	173126056	173126286	CpG: 25	12087
chr1	173143473	173156773	chr1_173143473_173156773	0	+	173126056	173126286	CpG: 25	17187
chr1	173164373	173191673	chr1_173164373_173191673	0	+	173177145	173177532	CpG: 34	0
chr1	173200673	173221573	chr1_173200673_173221573	0	+	173200286	173200845	CpG: 40	0
chr1	173286873	173318973	chr1_173286873_173318973	0	+	173290928	173291150	CpG: 16	0
chr1	173336673	173339373	chr1_173336673_173339373	0	+	173341340	173342002	CpG: 69	1967
chr1	173367273	173376573	chr1_173367273_173376573	0	+	173367561	173368084	CpG: 39	0
chr1	173436273	173516873	chr1_173436273_173516873	0	+	173433519	173434331	CpG: 69	1942
chr1	173933673	173960073	chr1_173933673_173960073	0	+	173957129	173957614	CpG: 42	0
chr1	173983973	174004973	chr1_173983973_174004973	0	+	173984132	173984379	CpG: 30	0
chr1	174125073	174149373	chr1_174125073_174149373	0	+	174102709	174102951	CpG: 18	22122
chr1	174168473	174173873	chr1_174168473_174173873	0	+	174102709	174102951	CpG: 18	65522
chr1	174203773	174266373	chr1_174203773_174266373	0	+	174242460	174242763	CpG: 28	0
chr1	174278873	174302073	chr1_174278873_174302073	0	+	174306481	174307478	CpG: 95	4408
chr1	174404073	174443173	chr1_174404073_174443173	0	+	174412099	174412344	CpG: 29	0
chr1	174451673	174495473	chr1_174451673_174495473	0	+	174493092	174493491	CpG: 52	0
chr1	175260673	175280673	chr1_175260673_175280673	0	+	175297312	175297930	CpG: 49	16639
chr1	178797173	178801073	chr1_178797173_178801073	0	+	178743499	178744854	CpG: 95	52319
chr1	178917873	178922973	chr1_178917873_178922973	0	+	178743499	178744854	CpG: 95	173019
chr1	178927373	178953473	chr1_178927373_178953473	0	+	178743499	178744854	CpG: 95	182519
chr1	179256073	179258173	chr1_179256073_179258173	0	+	179252846	179253239	CpG: 37	2834
chr1	179258373	179263173	chr1_179258373_179263173	0	+	179252846	179253239	CpG: 37	5134
chr1	179504273	179523773	chr1_179504273_179523773	0	+	179378404	179378668	CpG: 20	125605
chr1	179568973	179595873	chr1_179568973_179595873	0	+	179726065	179726925	CpG: 76	130192
chr1	179619673	179633073	chr1_179619673_179633073	0	+	179726065	179726925	CpG: 76	92992
chr1	179645273	179649273	chr1_179645273_179649273	0	+	179726065	179726925	CpG: 76	76792
chr1	179666373	179670673	chr1_179666373_179670673	0	+	179726065	179726925	CpG: 76	55392
chr1	180408673	180444773	chr1_180408673_180444773	0	+	180457418	180461026	CpG: 270	12645
chr1	180461673	180465673	chr1_180461673_180465673	0	+	180457418	180461026	CpG: 270	647
chr1	180466273	180510873	chr1_180466273_180510873	0	+	180457418	180461026	CpG: 270	5247
chr1	180529873	180533773	chr1_180529873_180533773	0	+	180457418	180461026	CpG: 270	68847
chr1	180538873	180578773	chr1_180538873_180578773	0	+	180457418	180461026	CpG: 270	77847
chr1	180582673	180585873	chr1_180582673_180585873	0	+	180457418	180461026	CpG: 270	121647
chr1	180595773	180606073	chr1_180595773_180606073	0	+	180457418	180461026	CpG: 270	134747
chr1	180683473	180707173	chr1_180683473_180707173	0	+	180457418	180461026	CpG: 270	222447
chr1	180795273	180812473	chr1_180795273_180812473	0	+	180457418	180461026	CpG: 270	334247
chr1	180834173	180846073	chr1_180834173_180846073	0	+	180457418	180461026	CpG: 270	373147
chr1	180881873	180892973	chr1_180881873_180892973	0	+	180457418	180461026	CpG: 270	420847
chr1	180896373	180939173	chr1_180896373_180939173	0	+	180457418	180461026	CpG: 270	435347
chr1	180956073	180960873	chr1_180956073_180960873	0	+	181447862	181448198	CpG: 30	486989
chr1	180972273	180975473	chr1_180972273_180975473	0	+	181447862	181448198	CpG: 30	472389
chr1	180989673	180996273	chr1_180989673_180996273	0	+	181447862	181448198	CpG: 30	451589
chr1	181003473	181012673	chr1_181003473_181012673	0	+	181447862	181448198	CpG: 30	435189
chr1	181121973	181130973	chr1_181121973_181130973	0	+	181447862	181448198	CpG: 30	316889
chr1	181194973	181195373	chr1_181194973_181195373	0	+	181447862	181448198	CpG: 30	252489
chr1	181203873	181210173	chr1_181203873_181210173	0	+	181447862	181448198	CpG: 30	237689
chr1	181482673	181536473	chr1_181482673_181536473	0	+	181476047	181477016	CpG: 107	5657
chr1	181549473	181592473	chr1_181549473_181592473	0	+	181598015	181598823	CpG: 91	5542
chr1	181624173	181644573	chr1_181624173_181644573	0	+	181598015	181598823	CpG: 91	25350
chr1	181669673	181674773	chr1_181669673_181674773	0	+	181733057	181734169	CpG: 123	58284
chr1	181787573	181806173	chr1_181787573_181806173	0	+	181733057	181734169	CpG: 123	53404
chr1	182087473	182131073	chr1_182087473_182131073	0	+	182125840	182126453	CpG: 56	0
chr1	182136573	182179073	chr1_182136573_182179073	0	+	182186009	182186554	CpG: 58	6936
chr1	182185773	182235973	chr1_182185773_182235973	0	+	182186009	182186554	CpG: 58	0
chr1	182250373	182302973	chr1_182250373_182302973	0	+	182260686	182262998	CpG: 157	0
chr1	182311473	182394873	chr1_182311473_182394873	0	+	182413327	182413708	CpG: 39	18454
chr1	182409473	182425273	chr1_182409473_182425273	0	+	182413327	182413708	CpG: 39	0
chr1	182433473	182470773	chr1_182433473_182470773	0	+	182413327	182413708	CpG: 39	19765
chr1	182506373	182530173	chr1_182506373_182530173	0	+	182498859	182499622	CpG: 76	6751
chr1	182550573	182569673	chr1_182550573_182569673	0	+	182570898	182572012	CpG: 116	1225
chr1	182629073	182639273	chr1_182629073_182639273	0	+	182626726	182627458	CpG: 84	1615
chr1	182699573	182734373	chr1_182699573_182734373	0	+	182707863	182708513	CpG: 54	0
chr1	182771173	182775573	chr1_182771173_182775573	0	+	182780651	182781442	CpG: 72	5078
chr1	182815673	182860073	chr1_182815673_182860073	0	+	182824555	182824929	CpG: 32	0
chr1	182861573	182952973	chr1_182861573_182952973	0	+	182867112	182867323	CpG: 21	0
chr1	182976073	182979173	chr1_182976073_182979173	0	+	183074104	183074436	CpG: 36	94931
chr1	182983273	182999473	chr1_182983273_182999473	0	+	183074104	183074436	CpG: 36	74631
chr1	183156473	183165173	chr1_183156473_183165173	0	+	183140938	183142519	CpG: 122	13954
chr1	183176473	183187773	chr1_183176473_183187773	0	+	183140938	183142519	CpG: 122	33954
chr1	183210573	183230973	chr1_183210573_183230973	0	+	183282508	183283038	CpG: 66	51535
chr1	183238073	183259873	chr1_183238073_183259873	0	+	183282508	183283038	CpG: 66	22635
chr1	183271473	183279173	chr1_183271473_183279173	0	+	183282508	183283038	CpG: 66	3335
chr1	183281573	183398373	chr1_183281573_183398373	0	+	183282508	183283038	CpG: 66	0
chr1	183403973	183419473	chr1_183403973_183419473	0	+	183282508	183283038	CpG: 66	120935
chr1	183447073	183458473	chr1_183447073_183458473	0	+	183282508	183283038	CpG: 66	164035
chr1	183467573	183468673	chr1_183467573_183468673	0	+	183282508	183283038	CpG: 66	184535
chr1	183473473	183500773	chr1_183473473_183500773	0	+	183282508	183283038	CpG: 66	190435
chr1	183555973	183558773	chr1_183555973_183558773	0	+	183771994	183772885	CpG: 119	213221
chr1	183568973	183570773	chr1_183568973_183570773	0	+	183771994	183772885	CpG: 119	201221
chr1	183665173	183686973	chr1_183665173_183686973	0	+	183771994	183772885	CpG: 119	85021
chr1	183687973	183726073	chr1_183687973_183726073	0	+	183771994	183772885	CpG: 119	45921
chr1	183730973	183733773	chr1_183730973_183733773	0	+	183771994	183772885	CpG: 119	38221
chr1	183734873	183748473	chr1_183734873_183748473	0	+	183771994	183772885	CpG: 119	23521
chr1	183784973	183805473	chr1_183784973_183805473	0	+	183771994	183772885	CpG: 119	12088
chr1	183810073	183820973	chr1_183810073_183820973	0	+	183853640	183853844	CpG: 19	32667
chr1	183993173	184082473	chr1_183993173_184082473	0	+	184054785	184055407	CpG: 65	0
chr1	184321173	184329273	chr1_184321173_184329273	0	+	184338793	184339742	CpG: 98	9520
chr1	184403773	184462073	chr1_184403773_184462073	0	+	184447129	184447951	CpG: 79	0
chr1	184490473	184627573	chr1_184490473_184627573	0	+	184447129	184447951	CpG: 79	42522
chr1	184657673	184657773	chr1_184657673_184657773	0	+	184694023	184694281	CpG: 42	36250
chr1	184676373	184686973	chr1_184676373_184686973	0	+	184694023	184694281	CpG: 42	7050
chr1	184739573	184740573	chr1_184739573_184740573	0	+	184694023	184694281	CpG: 42	45292
chr1	184759473	184770673	chr1_184759473_184770673	0	+	184694023	184694281	CpG: 42	65192
chr1	184782673	184829473	chr1_184782673_184829473	0	+	184694023	184694281	CpG: 42	88392
chr1	184835373	184851673	chr1_184835373_184851673	0	+	184694023	184694281	CpG: 42	141092
chr1	184876673	184891173	chr1_184876673_184891173	0	+	184694023	184694281	CpG: 42	182392
chr1	184906873	184921773	chr1_184906873_184921773	0	+	184694023	184694281	CpG: 42	212592
chr1	185327810	185340310	chr1_185327810_185340310	0	+	185857191	185858416	CpG: 106	516881
chr1	185380210	185383810	chr1_185380210_185383810	0	+	185857191	185858416	CpG: 106	473381
chr1	185416710	185418910	chr1_185416710_185418910	0	+	185857191	185858416	CpG: 106	438281
chr1	185530510	185539610	chr1_185530510_185539610	0	+	185857191	185858416	CpG: 106	317581
chr1	185699910	185711810	chr1_185699910_185711810	0	+	185857191	185858416	CpG: 106	145381
chr1	185817010	185821810	chr1_185817010_185821810	0	+	185857191	185858416	CpG: 106	35381
chr1	186082210	186093810	chr1_186082210_186093810	0	+	185857191	185858416	CpG: 106	223794
chr1	186533510	186538110	chr1_186533510_186538110	0	+	186542364	186542683	CpG: 27	4254
chr1	186545910	186550210	chr1_186545910_186550210	0	+	186551594	186551849	CpG: 23	1384
chr1	186635810	186640210	chr1_186635810_186640210	0	+	186634648	186635052	CpG: 43	758
chr1	186645510	186721210	chr1_186645510_186721210	0	+	186669379	186669874	CpG: 53	0
chr1	186728710	186730710	chr1_186728710_186730710	0	+	186706440	186707045	CpG: 66	21665
chr1	186781610	186784310	chr1_186781610_186784310	0	+	186780254	186780749	CpG: 42	861
chr1	186787110	186806010	chr1_186787110_186806010	0	+	186780254	186780749	CpG: 42	6361
chr1	186887310	186894610	chr1_186887310_186894610	0	+	186780254	186780749	CpG: 42	106561
chr1	186931410	186937710	chr1_186931410_186937710	0	+	187027810	187028288	CpG: 52	90100
chr1	187174310	187175710	chr1_187174310_187175710	0	+	187165020	187165308	CpG: 19	9002
chr1	187275210	187280810	chr1_187275210_187280810	0	+	187278815	187279540	CpG: 74	0
chr1	187394910	187401210	chr1_187394910_187401210	0	+	187278815	187279540	CpG: 74	115370
chr1	188229310	188242410	chr1_188229310_188242410	0	+	188528159	188528404	CpG: 23	285749
chr1	188395710	188414310	chr1_188395710_188414310	0	+	188528159	188528404	CpG: 23	113849
chr1	188776310	188782010	chr1_188776310_188782010	0	+	188791268	188792185	CpG: 77	9258
chr1	188819410	188836110	chr1_188819410_188836110	0	+	188791268	188792185	CpG: 77	27225
chr1	188855210	188864710	chr1_188855210_188864710	0	+	188791268	188792185	CpG: 77	63025
chr1	189139010	189150710	chr1_189139010_189150710	0	+	189039347	189039679	CpG: 41	99331
chr1	189487810	189491310	chr1_189487810_189491310	0	+	189432876	189433561	CpG: 73	54249
chr1	190646910	190654410	chr1_190646910_190654410	0	+	190831111	190831837	CpG: 69	176701
chr1	190698710	190706110	chr1_190698710_190706110	0	+	190831111	190831837	CpG: 69	125001
chr1	190732710	190739410	chr1_190732710_190739410	0	+	190831111	190831837	CpG: 69	91701
chr1	190876910	190878010	chr1_190876910_190878010	0	+	190831111	190831837	CpG: 69	45073
chr1	190899910	190905310	chr1_190899910_190905310	0	+	190831111	190831837	CpG: 69	68073
chr1	191041410	191052410	chr1_191041410_191052410	0	+	191167193	191167861	CpG: 75	114783
chr1	191140710	191173010	chr1_191140710_191173010	0	+	191167193	191167861	CpG: 75	0
chr1	191175510	191177310	chr1_191175510_191177310	0	+	191167193	191167861	CpG: 75	7649
chr1	191221410	191232410	chr1_191221410_191232410	0	+	191167193	191167861	CpG: 75	53549
chr1	191239310	191253910	chr1_191239310_191253910	0	+	191167193	191167861	CpG: 75	71449
chr1	191279610	191285210	chr1_191279610_191285210	0	+	191167193	191167861	CpG: 75	111749
chr1	191295910	191297910	chr1_191295910_191297910	0	+	191167193	191167861	CpG: 75	128049
chr1	191397110	191414010	chr1_191397110_191414010	0	+	191511793	191512318	CpG: 51	97783
chr1	191430310	191446310	chr1_191430310_191446310	0	+	191511793	191512318	CpG: 51	65483
chr1	191551210	191567310	chr1_191551210_191567310	0	+	191551805	191552712	CpG: 103	0
chr1	191571810	191579410	chr1_191571810_191579410	0	+	191551805	191552712	CpG: 103	19098
chr1	191579910	191605610	chr1_191579910_191605610	0	+	191551805	191552712	CpG: 103	27198
chr1	191612310	191644910	chr1_191612310_191644910	0	+	191551805	191552712	CpG: 103	59598
chr1	191654510	191664810	chr1_191654510_191664810	0	+	191745769	191746277	CpG: 68	80959
chr1	191688710	191752910	chr1_191688710_191752910	0	+	191745769	191746277	CpG: 68	0
chr1	191790810	191819310	chr1_191790810_191819310	0	+	191745769	191746277	CpG: 68	44533
chr1	191881910	191882510	chr1_191881910_191882510	0	+	191993104	191993480	CpG: 33	110594
chr1	191889110	191914310	chr1_191889110_191914310	0	+	191993104	191993480	CpG: 33	78794
chr1	191995510	192005610	chr1_191995510_192005610	0	+	191996622	191997078	CpG: 32	0
chr1	192067910	192087610	chr1_192067910_192087610	0	+	191998793	191999473	CpG: 58	68437
chr1	192096710	192107710	chr1_192096710_192107710	0	+	191998793	191999473	CpG: 58	97237
chr1	192113210	192122410	chr1_192113210_192122410	0	+	191998793	191999473	CpG: 58	113737
chr1	192150210	192152310	chr1_192150210_192152310	0	+	191998793	191999473	CpG: 58	150737
chr1	192161210	192170110	chr1_192161210_192170110	0	+	191998793	191999473	CpG: 58	161737
chr1	192197010	192296910	chr1_192197010_192296910	0	+	191998793	191999473	CpG: 58	197537
chr1	192304310	192350310	chr1_192304310_192350310	0	+	192506016	192506218	CpG: 17	155706
chr1	192357710	192409310	chr1_192357710_192409310	0	+	192506016	192506218	CpG: 17	96706
chr1	192413510	192416510	chr1_192413510_192416510	0	+	192506016	192506218	CpG: 17	89506
chr1	192424010	192428910	chr1_192424010_192428910	0	+	192506016	192506218	CpG: 17	77106
chr1	192447810	192527010	chr1_192447810_192527010	0	+	192506016	192506218	CpG: 17	0
chr1	192531910	192597810	chr1_192531910_192597810	0	+	192506016	192506218	CpG: 17	25692
chr1	192602610	192639810	chr1_192602610_192639810	0	+	192735372	192735810	CpG: 37	95562
chr1	192649410	192697410	chr1_192649410_192697410	0	+	192735372	192735810	CpG: 37	37962
chr1	192701310	192714210	chr1_192701310_192714210	0	+	192735372	192735810	CpG: 37	21162
chr1	192718910	192721110	chr1_192718910_192721110	0	+	192735372	192735810	CpG: 37	14262
chr1	192734810	192740810	chr1_192734810_192740810	0	+	192735372	192735810	CpG: 37	0
chr1	192767310	192811110	chr1_192767310_192811110	0	+	192802127	192803330	CpG: 112	0
chr1	192812210	192828910	chr1_192812210_192828910	0	+	192802127	192803330	CpG: 112	8880
chr1	192881010	192887210	chr1_192881010_192887210	0	+	192886526	192887234	CpG: 62	0
chr1	192892110	192944110	chr1_192892110_192944110	0	+	192921735	192922555	CpG: 68	0
chr1	192955310	192980710	chr1_192955310_192980710	0	+	192949775	192950039	CpG: 27	5271
chr1	192986210	193030110	chr1_192986210_193030110	0	+	193006302	193008249	CpG: 149	0
chr1	193064610	193135610	chr1_193064610_193135610	0	+	193141670	193142022	CpG: 48	6060
chr1	193145510	193173310	chr1_193145510_193173310	0	+	193149725	193150359	CpG: 61	0
chr1	193250810	193272710	chr1_193250810_193272710	0	+	193219957	193221680	CpG: 177	29130
chr1	193274910	193323110	chr1_193274910_193323110	0	+	193219957	193221680	CpG: 177	53230
chr1	193341110	193341410	chr1_193341110_193341410	0	+	193398834	193399970	CpG: 118	57424
chr1	193447710	193457610	chr1_193447710_193457610	0	+	193398834	193399970	CpG: 118	47740
chr1	193532710	193534010	chr1_193532710_193534010	0	+	193541613	193543014	CpG: 128	7603
chr1	193607610	193651810	chr1_193607610_193651810	0	+	193645128	193645850	CpG: 77	0
chr1	193657110	193666810	chr1_193657110_193666810	0	+	193645128	193645850	CpG: 77	11260
chr1	193670110	193678010	chr1_193670110_193678010	0	+	193645128	193645850	CpG: 77	24260
chr1	193678310	193679510	chr1_193678310_193679510	0	+	193645128	193645850	CpG: 77	32460
chr1	193684510	193733110	chr1_193684510_193733110	0	+	193730475	193731576	CpG: 126	0
chr1	193745510	193789210	chr1_193745510_193789210	0	+	193730475	193731576	CpG: 126	13934
chr1	193796610	193804910	chr1_193796610_193804910	0	+	193809114	193809379	CpG: 25	4204
chr1	193875657	193894557	chr1_193875657_193894557	0	+	193916148	193916632	CpG: 49	21591
chr1	193909957	193914157	chr1_193909957_193914157	0	+	193916148	193916632	CpG: 49	1991
chr1	194020857	194053357	chr1_194020857_194053357	0	+	194014547	194014968	CpG: 58	5889
chr1	194067557	194084757	chr1_194067557_194084757	0	+	194014547	194014968	CpG: 58	52589
chr1	194088157	194120457	chr1_194088157_194120457	0	+	194014547	194014968	CpG: 58	73189
chr1	194172857	194193357	chr1_194172857_194193357	0	+	194014547	194014968	CpG: 58	157889
chr1	194226457	194229257	chr1_194226457_194229257	0	+	194014547	194014968	CpG: 58	211489
chr1	194236357	194296657	chr1_194236357_194296657	0	+	194014547	194014968	CpG: 58	221389
chr1	194301357	194353857	chr1_194301357_194353857	0	+	194596834	194597332	CpG: 53	242977
chr1	194406357	194417957	chr1_194406357_194417957	0	+	194596834	194597332	CpG: 53	178877
chr1	194426257	194437657	chr1_194426257_194437657	0	+	194596834	194597332	CpG: 53	159177
chr1	194440657	194466157	chr1_194440657_194466157	0	+	194596834	194597332	CpG: 53	130677
chr1	194481957	194502757	chr1_194481957_194502757	0	+	194596834	194597332	CpG: 53	94077
chr1	194535257	194546457	chr1_194535257_194546457	0	+	194596834	194597332	CpG: 53	50377
chr1	194556357	194584157	chr1_194556357_194584157	0	+	194596834	194597332	CpG: 53	12677
chr1	194599357	194612557	chr1_194599357_194612557	0	+	194596834	194597332	CpG: 53	2025
chr1	194621457	194633357	chr1_194621457_194633357	0	+	194596834	194597332	CpG: 53	24125
chr1	194648257	194676557	chr1_194648257_194676557	0	+	194659782	194659986	CpG: 15	0
chr1	194908457	194932457	chr1_194908457_194932457	0	+	194956013	194956571	CpG: 59	23556
chr1	194986857	195011157	chr1_194986857_195011157	0	+	194999564	194999995	CpG: 36	0
chr1	195038457	195047657	chr1_195038457_195047657	0	+	194999564	194999995	CpG: 36	38462
chr1	195052557	195059457	chr1_195052557_195059457	0	+	194999564	194999995	CpG: 36	52562
chr1	195067857	195069457	chr1_195067857_195069457	0	+	194999564	194999995	CpG: 36	67862
chr1	195089257	195090657	chr1_195089257_195090657	0	+	194999564	194999995	CpG: 36	89262
chr1	195095857	195117857	chr1_195095857_195117857	0	+	194999564	194999995	CpG: 36	95862
chr1	195137457	195240357	chr1_195137457_195240357	0	+	194999564	194999995	CpG: 36	137462
chr1	195246257	195249757	chr1_195246257_195249757	0	+	194999564	194999995	CpG: 36	246262
chr1	195258057	195268157	chr1_195258057_195268157	0	+	194999564	194999995	CpG: 36	258062
chr1	195275857	195292757	chr1_195275857_195292757	0	+	194999564	194999995	CpG: 36	275862
chr1	195322057	195339057	chr1_195322057_195339057	0	+	194999564	194999995	CpG: 36	322062
chr1	195348657	195349757	chr1_195348657_195349757	0	+	194999564	194999995	CpG: 36	348662
chr1	195351057	195351357	chr1_195351057_195351357	0	+	194999564	194999995	CpG: 36	351062
chr1	195396857	195399157	chr1_195396857_195399157	0	+	194999564	194999995	CpG: 36	396862
chr1	195438357	195444957	chr1_195438357_195444957	0	+	194999564	194999995	CpG: 36	438362
chr1	195502157	195504257	chr1_195502157_195504257	0	+	194999564	194999995	CpG: 36	502162
chr1	195541957	195548857	chr1_195541957_195548857	0	+	194999564	194999995	CpG: 36	541962
chr1	195554957	195558657	chr1_195554957_195558657	0	+	194999564	194999995	CpG: 36	554962
chr1	196446057	196456157	chr1_196446057_196456157	0	+	196445854	196447070	CpG: 112	0
chr1	196464857	196475857	chr1_196464857_196475857	0	+	196445854	196447070	CpG: 112	17787
chr1	196503957	196532357	chr1_196503957_196532357	0	+	196445854	196447070	CpG: 112	56887
chr1	196661157	196663457	chr1_196661157_196663457	0	+	196802467	196803025	CpG: 70	139010
chr10	3010584	3025184	chr10_3010584_3025184	0	+	3134203	3135100	CpG: 90	109019
chr10	3154284	3181084	chr10_3154284_3181084	0	+	3134203	3135100	CpG: 90	19184
chr10	3219684	3224384	chr10_3219684_3224384	0	+	3134203	3135100	CpG: 90	84584
chr10	3243684	3243984	chr10_3243684_3243984	0	+	3134203	3135100	CpG: 90	108584
chr10	3270984	3273584	chr10_3270984_3273584	0	+	3134203	3135100	CpG: 90	135884
chr10	3461384	3464784	chr10_3461384_3464784	0	+	3134203	3135100	CpG: 90	326284
chr10	5329484	5332084	chr10_5329484_5332084	0	+	5633618	5634270	CpG: 56	301534
chr10	5774484	5788084	chr10_5774484_5788084	0	+	5913679	5914395	CpG: 72	125595
chr10	6195484	6200784	chr10_6195484_6200784	0	+	6079764	6080194	CpG: 40	115290
chr10	6218584	6220484	chr10_6218584_6220484	0	+	6079764	6080194	CpG: 40	138390
chr10	6232884	6237084	chr10_6232884_6237084	0	+	6372598	6373361	CpG: 69	135514
chr10	6242084	6245884	chr10_6242084_6245884	0	+	6372598	6373361	CpG: 69	126714
chr10	6482284	6488584	chr10_6482284_6488584	0	+	6372598	6373361	CpG: 69	108923
chr10	6622884	6635184	chr10_6622884_6635184	0	+	6605533	6606271	CpG: 66	16613
chr10	6770884	6783684	chr10_6770884_6783684	0	+	6605533	6606271	CpG: 66	164613
chr10	6802684	6808584	chr10_6802684_6808584	0	+	6979374	6980302	CpG: 78	170790
chr10	7217484	7226584	chr10_7217484_7226584	0	+	7309492	7310449	CpG: 126	82908
chr10	7551642	7569242	chr10_7551642_7569242	0	+	7587137	7587548	CpG: 47	17895
chr10	7922142	7945442	chr10_7922142_7945442	0	+	7675144	7676706	CpG: 156	245436
chr10	8002042	8013542	chr10_8002042_8013542	0	+	8237703	8238584	CpG: 80	224161
chr10	8015842	8022842	chr10_8015842_8022842	0	+	8237703	8238584	CpG: 80	214861
chr10	12526142	12531242	chr10_12526142_12531242	0	+	12588749	12589455	CpG: 82	57507
chr10	12545242	12563142	chr10_12545242_12563142	0	+	12588749	12589455	CpG: 82	25607
chr10	12726442	12730542	chr10_12726442_12730542	0	+	12728107	12728926	CpG: 73	0
chr10	12733342	12738142	chr10_12733342_12738142	0	+	12728107	12728926	CpG: 73	4416
chr10	12844442	12850142	chr10_12844442_12850142	0	+	12810338	12811105	CpG: 72	33337
chr10	12987742	12993742	chr10_12987742_12993742	0	+	13043675	13043919	CpG: 22	49933
chr10	13183042	13190342	chr10_13183042_13190342	0	+	13193551	13194328	CpG: 79	3209
chr10	18185042	18186542	chr10_18185042_18186542	0	+	18251272	18251567	CpG: 21	64730
chr10	19571742	19572842	chr10_19571742_19572842	0	+	19570315	19571516	CpG: 109	226
chr10	19832642	19844742	chr10_19832642_19844742	0	+	19868239	19869155	CpG: 106	23497
chr10	19894342	19898842	chr10_19894342_19898842	0	+	19868239	19869155	CpG: 106	25187
chr10	19954342	19960042	chr10_19954342_19960042	0	+	20031752	20032959	CpG: 132	71710
chr10	19973142	19977742	chr10_19973142_19977742	0	+	20031752	20032959	CpG: 132	54010
chr10	20169742	20173642	chr10_20169742_20173642	0	+	20067477	20067844	CpG: 50	101898
chr10	20198342	20205942	chr10_20198342_20205942	0	+	20067477	20067844	CpG: 50	130498
chr10	20220042	20222642	chr10_20220042_20222642	0	+	20067477	20067844	CpG: 50	152198
chr10	20242842	20243442	chr10_20242842_20243442	0	+	20067477	20067844	CpG: 50	174998
chr10	20845742	20851942	chr10_20845742_20851942	0	+	20878782	20881122	CpG: 164	26840
chr10	20868642	20868742	chr10_20868642_20868742	0	+	20878782	20881122	CpG: 164	10040
chr10	20868842	20876442	chr10_20868842_20876442	0	+	20878782	20881122	CpG: 164	2340
chr10	20896642	20901442	chr10_20896642_20901442	0	+	20878782	20881122	CpG: 164	15520
chr10	21109642	21126642	chr10_21109642_21126642	0	+	21015720	21016453	CpG: 77	93189
chr10	21237942	21241242	chr10_21237942_21241242	0	+	21015720	21016453	CpG: 77	221489
chr10	21317742	21325542	chr10_21317742_21325542	0	+	21602055	21602375	CpG: 25	276513
chr10	21395242	21397142	chr10_21395242_21397142	0	+	21602055	21602375	CpG: 25	204913
chr10	21402742	21403842	chr10_21402742_21403842	0	+	21602055	21602375	CpG: 25	198213
chr10	21893142	21933942	chr10_21893142_21933942	0	+	21879734	21879953	CpG: 16	13189
chr10	21998342	22104542	chr10_21998342_22104542	0	+	21993127	21994073	CpG: 70	4269
chr10	22275842	22296142	chr10_22275842_22296142	0	+	22365062	22365311	CpG: 29	68920
chr10	22324142	22339942	chr10_22324142_22339942	0	+	22365062	22365311	CpG: 29	25120
chr10	22351242	22351742	chr10_22351242_22351742	0	+	22365062	22365311	CpG: 29	13320
chr10	22418342	22423542	chr10_22418342_22423542	0	+	22450472	22451831	CpG: 142	26930
chr10	22449342	22451842	chr10_22449342_22451842	0	+	22450472	22451831	CpG: 142	0
chr10	22802142	22806842	chr10_22802142_22806842	0	+	23068271	23068476	CpG: 21	261429
chr10	24415942	24427142	chr10_24415942_24427142	0	+	24431511	24432235	CpG: 73	4369
chr10	24457242	24463442	chr10_24457242_24463442	0	+	24431511	24432235	CpG: 73	25007
chr10	24838042	24841142	chr10_24838042_24841142	0	+	25016525	25017028	CpG: 62	175383
chr10	24841342	24841442	chr10_24841342_24841442	0	+	25016525	25017028	CpG: 62	175083
chr10	36037442	36043542	chr10_36037442_36043542	0	+	36226681	36227483	CpG: 75	183139
chr10	38870842	38904542	chr10_38870842_38904542	0	+	38853688	38854092	CpG: 35	16750
chr10	38974342	38980942	chr10_38974342_38980942	0	+	39089352	39090266	CpG: 101	108410
chr10	39096242	39101642	chr10_39096242_39101642	0	+	39089352	39090266	CpG: 101	5976
chr10	39150942	39159942	chr10_39150942_39159942	0	+	39089352	39090266	CpG: 101	60676
chr10	39178342	39188442	chr10_39178342_39188442	0	+	39089352	39090266	CpG: 101	88076
chr10	39208242	39279842	chr10_39208242_39279842	0	+	39089352	39090266	CpG: 101	117976
chr10	39299542	39374642	chr10_39299542_39374642	0	+	39450929	39452940	CpG: 197	76287
chr10	39678642	39684542	chr10_39678642_39684542	0	+	39646557	39646887	CpG: 31	31755
chr10	39707242	39708842	chr10_39707242_39708842	0	+	39744659	39745085	CpG: 35	35817
chr10	39749042	39752942	chr10_39749042_39752942	0	+	39744659	39745085	CpG: 35	3957
chr10	39824942	39834542	chr10_39824942_39834542	0	+	39861565	39862244	CpG: 76	27023
chr10	40224242	40227242	chr10_40224242_40227242	0	+	40068846	40069966	CpG: 117	154276
chr10	40229842	40238142	chr10_40229842_40238142	0	+	40068846	40069966	CpG: 117	159876
chr10	40312942	40320842	chr10_40312942_40320842	0	+	40402959	40403463	CpG: 49	82117
chr10	40358342	40373542	chr10_40358342_40373542	0	+	40402959	40403463	CpG: 49	29417
chr10	40443642	40445142	chr10_40443642_40445142	0	+	40402959	40403463	CpG: 49	40179
chr10	40446542	40449742	chr10_40446542_40449742	0	+	40402959	40403463	CpG: 49	43079
chr10	40529642	40534442	chr10_40529642_40534442	0	+	40603150	40604332	CpG: 133	68708
chr10	40700242	40706342	chr10_40700242_40706342	0	+	40790609	40791395	CpG: 63	84267
chr10	40722042	40729942	chr10_40722042_40729942	0	+	40790609	40791395	CpG: 63	60667
chr10	40789842	40794142	chr10_40789842_40794142	0	+	40790609	40791395	CpG: 63	0
chr10	40814142	40820542	chr10_40814142_40820542	0	+	40791968	40792171	CpG: 20	21971
chr10	40887342	40889942	chr10_40887342_40889942	0	+	40791968	40792171	CpG: 20	95171
chr10	40908942	40926242	chr10_40908942_40926242	0	+	41022660	41023125	CpG: 37	96418
chr10	40936942	40971242	chr10_40936942_40971242	0	+	41022660	41023125	CpG: 37	51418
chr10	41188342	41210642	chr10_41188342_41210642	0	+	41209851	41210609	CpG: 69	0
chr10	41265042	41266142	chr10_41265042_41266142	0	+	41238663	41239776	CpG: 130	25266
chr10	41274942	41281342	chr10_41274942_41281342	0	+	41238663	41239776	CpG: 130	35166
chr10	41288342	41298142	chr10_41288342_41298142	0	+	41238663	41239776	CpG: 130	48566
chr10	41353742	41361042	chr10_41353742_41361042	0	+	41238663	41239776	CpG: 130	113966
chr10	41364342	41365042	chr10_41364342_41365042	0	+	41238663	41239776	CpG: 130	124566
chr10	41374942	41378442	chr10_41374942_41378442	0	+	41238663	41239776	CpG: 130	135166
chr10	41466042	41473742	chr10_41466042_41473742	0	+	41529262	41529488	CpG: 18	55520
chr10	41628342	41657042	chr10_41628342_41657042	0	+	41607095	41607504	CpG: 52	20838
chr10	41664742	41675542	chr10_41664742_41675542	0	+	41607095	41607504	CpG: 52	57238
chr10	41714442	41719642	chr10_41714442_41719642	0	+	41737839	41738316	CpG: 42	18197
chr10	41856842	41866942	chr10_41856842_41866942	0	+	41916788	41917674	CpG: 66	49846
chr10	41922542	41930242	chr10_41922542_41930242	0	+	41916788	41917674	CpG: 66	4868
chr10	41935242	41953342	chr10_41935242_41953342	0	+	41916788	41917674	CpG: 66	17568
chr10	41956642	41959942	chr10_41956642_41959942	0	+	41994537	41998359	CpG: 332	34595
chr10	41976042	41987042	chr10_41976042_41987042	0	+	41994537	41998359	CpG: 332	7495
chr10	42023842	42050342	chr10_42023842_42050342	0	+	41994537	41998359	CpG: 332	25483
chr10	42143442	42146442	chr10_42143442_42146442	0	+	42198039	42198464	CpG: 39	51597
chr10	42245742	42263142	chr10_42245742_42263142	0	+	42221644	42222524	CpG: 91	23218
chr10	42269142	42281642	chr10_42269142_42281642	0	+	42292577	42292882	CpG: 24	10935
chr10	42337642	42355142	chr10_42337642_42355142	0	+	42352015	42352262	CpG: 24	0
chr10	42584642	42600342	chr10_42584642_42600342	0	+	42481273	42482128	CpG: 88	102514
chr10	42635242	42664342	chr10_42635242_42664342	0	+	42740866	42741900	CpG: 108	76524
chr10	42675442	42695342	chr10_42675442_42695342	0	+	42740866	42741900	CpG: 108	45524
chr10	42712742	42728442	chr10_42712742_42728442	0	+	42740866	42741900	CpG: 108	12424
chr10	42746142	42779942	chr10_42746142_42779942	0	+	42740866	42741900	CpG: 108	4242
chr10	42795742	42803042	chr10_42795742_42803042	0	+	42740866	42741900	CpG: 108	53842
chr10	42820942	42824542	chr10_42820942_42824542	0	+	42892964	42894905	CpG: 154	68422
chr10	42828542	42829442	chr10_42828542_42829442	0	+	42892964	42894905	CpG: 154	63522
chr10	42830642	42837142	chr10_42830642_42837142	0	+	42892964	42894905	CpG: 154	55822
chr10	43130242	43139142	chr10_43130242_43139142	0	+	43176081	43176343	CpG: 18	36939
chr10	43148242	43170842	chr10_43148242_43170842	0	+	43176081	43176343	CpG: 18	5239
chr10	43174542	43177842	chr10_43174542_43177842	0	+	43176081	43176343	CpG: 18	0
chr10	43232242	43235742	chr10_43232242_43235742	0	+	43231127	43231451	CpG: 29	791
chr10	43241842	43254042	chr10_43241842_43254042	0	+	43260300	43260932	CpG: 56	6258
chr10	43259142	43270642	chr10_43259142_43270642	0	+	43260300	43260932	CpG: 56	0
chr10	43276142	43279342	chr10_43276142_43279342	0	+	43260300	43260932	CpG: 56	15210
chr10	43381642	43416042	chr10_43381642_43416042	0	+	43298145	43299404	CpG: 106	82238
chr10	43424642	43426542	chr10_43424642_43426542	0	+	43298145	43299404	CpG: 106	125238
chr10	43481742	43483642	chr10_43481742_43483642	0	+	43621107	43621675	CpG: 53	137465
chr10	43498242	43501042	chr10_43498242_43501042	0	+	43621107	43621675	CpG: 53	120065
chr10	43552742	43568442	chr10_43552742_43568442	0	+	43621107	43621675	CpG: 53	52665
chr10	43643242	43656442	chr10_43643242_43656442	0	+	43621107	43621675	CpG: 53	21567
chr10	43715342	43731542	chr10_43715342_43731542	0	+	43723294	43724261	CpG: 109	0
chr10	43783442	43799342	chr10_43783442_43799342	0	+	43723294	43724261	CpG: 109	59181
chr10	43887242	43890542	chr10_43887242_43890542	0	+	43868327	43868908	CpG: 47	18334
chr10	44103242	44157842	chr10_44103242_44157842	0	+	44178356	44178699	CpG: 33	20514
chr10	44315142	44318342	chr10_44315142_44318342	0	+	44249234	44249615	CpG: 32	65527
chr10	44846242	44883742	chr10_44846242_44883742	0	+	44878032	44878318	CpG: 23	0
chr10	44978442	44988642	chr10_44978442_44988642	0	+	45009107	45009602	CpG: 64	20465
chr10	51741142	51752542	chr10_51741142_51752542	0	+	51742206	51742800	CpG: 52	0
chr10	53193942	53197842	chr10_53193942_53197842	0	+	53099058	53099759	CpG: 80	94183
chr10	57155342	57167542	chr10_57155342_57167542	0	+	57205995	57206825	CpG: 84	38453
chr10	58052513	58085513	chr10_58052513_58085513	0	+	57960611	57960936	CpG: 35	91577
chr10	58091813	58107013	chr10_58091813_58107013	0	+	57960611	57960936	CpG: 35	130877
chr10	58114013	58131513	chr10_58114013_58131513	0	+	58275006	58276847	CpG: 168	143493
chr10	58137413	58148213	chr10_58137413_58148213	0	+	58275006	58276847	CpG: 168	126793
chr10	58199213	58254213	chr10_58199213_58254213	0	+	58275006	58276847	CpG: 168	20793
chr10	58384713	58397513	chr10_58384713_58397513	0	+	58275006	58276847	CpG: 168	107866
chr10	58515613	58556513	chr10_58515613_58556513	0	+	58684022	58685535	CpG: 138	127509
chr10	58563813	58603513	chr10_58563813_58603513	0	+	58684022	58685535	CpG: 138	80509
chr10	58749813	58766313	chr10_58749813_58766313	0	+	58785774	58786670	CpG: 86	19461
chr10	58770013	58772413	chr10_58770013_58772413	0	+	58785774	58786670	CpG: 86	13361
chr10	58886413	58892213	chr10_58886413_58892213	0	+	58858366	58858607	CpG: 25	27806
chr10	58899213	58919213	chr10_58899213_58919213	0	+	58858366	58858607	CpG: 25	40606
chr10	59147613	59150213	chr10_59147613_59150213	0	+	59165094	59165547	CpG: 40	14881
chr10	59238013	59257013	chr10_59238013_59257013	0	+	59165094	59165547	CpG: 40	72466
chr10	59260913	59282013	chr10_59260913_59282013	0	+	59342097	59342729	CpG: 75	60084
chr10	59285513	59295313	chr10_59285513_59295313	0	+	59342097	59342729	CpG: 75	46784
chr10	59297313	59420213	chr10_59297313_59420213	0	+	59342097	59342729	CpG: 75	0
chr10	59426213	59457113	chr10_59426213_59457113	0	+	59465528	59466041	CpG: 53	8415
chr10	59525713	59683713	chr10_59525713_59683713	0	+	59569128	59570546	CpG: 104	0
chr10	59700913	59801713	chr10_59700913_59801713	0	+	59740205	59740695	CpG: 49	0
chr10	59806213	60043513	chr10_59806213_60043513	0	+	59809575	59809807	CpG: 26	0
chr10	60052213	60298813	chr10_60052213_60298813	0	+	60148695	60149089	CpG: 29	0
chr10	60299713	60526613	chr10_60299713_60526613	0	+	60293294	60294558	CpG: 142	5155
chr10	60528513	60567513	chr10_60528513_60567513	0	+	60552067	60552335	CpG: 22	0
chr10	60608613	60639013	chr10_60608613_60639013	0	+	60609019	60609424	CpG: 43	0
chr10	60644713	60749613	chr10_60644713_60749613	0	+	60708639	60708851	CpG: 20	0
chr10	60759013	60866813	chr10_60759013_60866813	0	+	60845891	60846436	CpG: 55	0
chr10	60879913	60886313	chr10_60879913_60886313	0	+	60881105	60881430	CpG: 33	0
chr10	60888313	60897613	chr10_60888313_60897613	0	+	60881105	60881430	CpG: 33	6883
chr10	60903713	60905513	chr10_60903713_60905513	0	+	60914920	60915694	CpG: 74	9407
chr10	60924313	60975913	chr10_60924313_60975913	0	+	60938356	60938985	CpG: 61	0
chr10	60984513	61039113	chr10_60984513_61039113	0	+	61057878	61058143	CpG: 33	18765
chr10	61042913	61075213	chr10_61042913_61075213	0	+	61057878	61058143	CpG: 33	0
chr10	61083713	61105113	chr10_61083713_61105113	0	+	61088247	61088995	CpG: 72	0
chr10	61154613	61229813	chr10_61154613_61229813	0	+	61158188	61159451	CpG: 144	0
chr10	61233713	61259613	chr10_61233713_61259613	0	+	61245869	61247113	CpG: 113	0
chr10	61288913	61297713	chr10_61288913_61297713	0	+	61245869	61247113	CpG: 113	41800
chr10	61302113	61368813	chr10_61302113_61368813	0	+	61245869	61247113	CpG: 113	55000
chr10	61377813	61424213	chr10_61377813_61424213	0	+	61440797	61442050	CpG: 108	16584
chr10	61427113	61516913	chr10_61427113_61516913	0	+	61440797	61442050	CpG: 108	0
chr10	61517613	61517913	chr10_61517613_61517913	0	+	61573452	61573843	CpG: 49	55539
chr10	61519513	61540313	chr10_61519513_61540313	0	+	61573452	61573843	CpG: 49	33139
chr10	61543313	61575513	chr10_61543313_61575513	0	+	61573452	61573843	CpG: 49	0
chr10	61616413	61633213	chr10_61616413_61633213	0	+	61596372	61596636	CpG: 28	19777
chr10	61635213	61701513	chr10_61635213_61701513	0	+	61693397	61694235	CpG: 71	0
chr10	61709213	61808413	chr10_61709213_61808413	0	+	61732464	61732729	CpG: 20	0
chr10	61812013	61898413	chr10_61812013_61898413	0	+	61802673	61803182	CpG: 42	8831
chr10	61906213	61914013	chr10_61906213_61914013	0	+	61912176	61912754	CpG: 54	0
chr10	61971113	61974913	chr10_61971113_61974913	0	+	61949036	61950082	CpG: 88	21031
chr10	61982113	62003213	chr10_61982113_62003213	0	+	61949036	61950082	CpG: 88	32031
chr10	62025213	62026313	chr10_62025213_62026313	0	+	62040656	62041323	CpG: 75	14343
chr10	62044113	62054113	chr10_62044113_62054113	0	+	62040656	62041323	CpG: 75	2790
chr10	62126713	62129513	chr10_62126713_62129513	0	+	62113347	62114460	CpG: 104	12253
chr10	62171313	62177113	chr10_62171313_62177113	0	+	62188453	62189001	CpG: 75	11340
chr10	62409313	62417513	chr10_62409313_62417513	0	+	62409599	62409994	CpG: 54	0
chr10	62428513	62459613	chr10_62428513_62459613	0	+	62442925	62443558	CpG: 69	0
chr10	62511513	62534913	chr10_62511513_62534913	0	+	62485769	62487041	CpG: 134	24472
chr10	63109213	63110913	chr10_63109213_63110913	0	+	63046362	63046623	CpG: 19	62590
chr10	66173913	66205213	chr10_66173913_66205213	0	+	66558928	66560220	CpG: 138	353715
chr10	66354813	66368213	chr10_66354813_66368213	0	+	66558928	66560220	CpG: 138	190715
chr10	66485313	66502413	chr10_66485313_66502413	0	+	66558928	66560220	CpG: 138	56515
chr10	66781013	66799513	chr10_66781013_66799513	0	+	66747512	66748245	CpG: 86	32768
chr10	66836613	66841513	chr10_66836613_66841513	0	+	66747512	66748245	CpG: 86	88368
chr10	66920313	66954113	chr10_66920313_66954113	0	+	66998019	67000488	CpG: 177	43906
chr10	66985113	66993613	chr10_66985113_66993613	0	+	66998019	67000488	CpG: 177	4406
chr10	66999413	67028013	chr10_66999413_67028013	0	+	66998019	67000488	CpG: 177	0
chr10	67049113	67054313	chr10_67049113_67054313	0	+	67010788	67012000	CpG: 150	37113
chr10	67073013	67076913	chr10_67073013_67076913	0	+	67010788	67012000	CpG: 150	61013
chr10	67104813	67122913	chr10_67104813_67122913	0	+	67010788	67012000	CpG: 150	92813
chr10	67161413	67170613	chr10_67161413_67170613	0	+	67010788	67012000	CpG: 150	149413
chr10	67171513	67185813	chr10_67171513_67185813	0	+	67010788	67012000	CpG: 150	159513
chr10	67186713	67196513	chr10_67186713_67196513	0	+	67010788	67012000	CpG: 150	174713
chr10	67558813	67561613	chr10_67558813_67561613	0	+	67504181	67504482	CpG: 20	54331
chr10	67823913	67832413	chr10_67823913_67832413	0	+	67739747	67740059	CpG: 29	83854
chr10	68609113	68621513	chr10_68609113_68621513	0	+	68675335	68676471	CpG: 86	53822
chr10	68649413	68652513	chr10_68649413_68652513	0	+	68675335	68676471	CpG: 86	22822
chr10	68673613	68712413	chr10_68673613_68712413	0	+	68675335	68676471	CpG: 86	0
chr10	68761713	68781513	chr10_68761713_68781513	0	+	68732690	68733024	CpG: 26	28689
chr10	68802013	68804013	chr10_68802013_68804013	0	+	68815533	68815834	CpG: 29	11520
chr10	68809213	68817213	chr10_68809213_68817213	0	+	68815533	68815834	CpG: 29	0
chr10	68823613	68826213	chr10_68823613_68826213	0	+	68815533	68815834	CpG: 29	7779
chr10	69039713	69041213	chr10_69039713_69041213	0	+	68861161	68862294	CpG: 98	177419
chr10	69056813	69060513	chr10_69056813_69060513	0	+	68861161	68862294	CpG: 98	194519
chr10	69130413	69138413	chr10_69130413_69138413	0	+	69284957	69285172	CpG: 17	146544
chr10	69168513	69188913	chr10_69168513_69188913	0	+	69284957	69285172	CpG: 17	96044
chr10	69261513	69262913	chr10_69261513_69262913	0	+	69284957	69285172	CpG: 17	22044
chr10	69282813	69283313	chr10_69282813_69283313	0	+	69284957	69285172	CpG: 17	1644
chr10	69283413	69296113	chr10_69283413_69296113	0	+	69284957	69285172	CpG: 17	0
chr10	69376113	69387313	chr10_69376113_69387313	0	+	69456843	69457170	CpG: 24	69530
chr10	69506013	69509713	chr10_69506013_69509713	0	+	69456843	69457170	CpG: 24	48843
chr10	69566113	69578513	chr10_69566113_69578513	0	+	69559417	69560760	CpG: 111	5353
chr10	69615813	69637313	chr10_69615813_69637313	0	+	69651752	69652288	CpG: 43	14439
chr10	69687913	69688613	chr10_69687913_69688613	0	+	69707671	69708278	CpG: 53	19058
chr10	69773713	69779013	chr10_69773713_69779013	0	+	69707671	69708278	CpG: 53	65435
chr10	69884213	69886613	chr10_69884213_69886613	0	+	70061365	70062904	CpG: 185	174752
chr10	69890413	69894613	chr10_69890413_69894613	0	+	70061365	70062904	CpG: 185	166752
chr10	70364913	70370813	chr10_70364913_70370813	0	+	70621770	70622808	CpG: 95	250957
chr10	70377313	70386013	chr10_70377313_70386013	0	+	70621770	70622808	CpG: 95	235757
chr10	70391213	70401513	chr10_70391213_70401513	0	+	70621770	70622808	CpG: 95	220257
chr10	70403513	70406813	chr10_70403513_70406813	0	+	70621770	70622808	CpG: 95	214957
chr10	70506613	70531013	chr10_70506613_70531013	0	+	70621770	70622808	CpG: 95	90757
chr10	70566213	70573413	chr10_70566213_70573413	0	+	70621770	70622808	CpG: 95	48357
chr10	70651113	70682613	chr10_70651113_70682613	0	+	70700385	70700921	CpG: 65	17772
chr10	70691313	70695513	chr10_70691313_70695513	0	+	70700385	70700921	CpG: 65	4872
chr10	70783013	70791413	chr10_70783013_70791413	0	+	70807237	70807854	CpG: 68	15824
chr10	70931213	70937313	chr10_70931213_70937313	0	+	70844174	70844547	CpG: 28	86666
chr10	70939413	70939713	chr10_70939413_70939713	0	+	70844174	70844547	CpG: 28	94866
chr10	70940313	70948813	chr10_70940313_70948813	0	+	70844174	70844547	CpG: 28	95766
chr10	74382813	74478313	chr10_74382813_74478313	0	+	74388221	74388474	CpG: 19	0
chr10	74497313	74529513	chr10_74497313_74529513	0	+	74499711	74500045	CpG: 31	0
chr10	74537413	74541513	chr10_74537413_74541513	0	+	74523129	74524954	CpG: 188	12459
chr10	74546413	74548713	chr10_74546413_74548713	0	+	74523129	74524954	CpG: 188	21459
chr10	74557113	74568213	chr10_74557113_74568213	0	+	74523129	74524954	CpG: 188	32159
chr10	74571713	74650113	chr10_74571713_74650113	0	+	74674649	74675192	CpG: 63	24536
chr10	74758113	74804913	chr10_74758113_74804913	0	+	74779627	74780455	CpG: 84	0
chr10	74811213	74816013	chr10_74811213_74816013	0	+	74779627	74780455	CpG: 84	30758
chr10	74902213	74912613	chr10_74902213_74912613	0	+	74979793	74980335	CpG: 44	67180
chr10	74935113	74947113	chr10_74935113_74947113	0	+	74979793	74980335	CpG: 44	32680
chr10	74967013	74985613	chr10_74967013_74985613	0	+	74979793	74980335	CpG: 44	0
chr10	75014213	75056513	chr10_75014213_75056513	0	+	75022594	75023100	CpG: 51	0
chr10	75064013	75073613	chr10_75064013_75073613	0	+	75022594	75023100	CpG: 51	40913
chr10	75097913	75219113	chr10_75097913_75219113	0	+	75130049	75130821	CpG: 71	0
chr10	75232813	75241313	chr10_75232813_75241313	0	+	75226822	75227261	CpG: 47	5552
chr10	75258013	75260313	chr10_75258013_75260313	0	+	75226822	75227261	CpG: 47	30752
chr10	75290113	75303913	chr10_75290113_75303913	0	+	75299936	75300260	CpG: 22	0
chr10	75313313	75333813	chr10_75313313_75333813	0	+	75322417	75323085	CpG: 53	0
chr10	75353213	75417813	chr10_75353213_75417813	0	+	75355971	75356336	CpG: 38	0
chr10	75453613	75464113	chr10_75453613_75464113	0	+	75495233	75495599	CpG: 46	31120
chr10	75465213	75467813	chr10_75465213_75467813	0	+	75495233	75495599	CpG: 46	27420
chr10	75574613	75585713	chr10_75574613_75585713	0	+	75495233	75495599	CpG: 46	79014
chr10	75664213	75699613	chr10_75664213_75699613	0	+	75700500	75700898	CpG: 30	887
chr10	75707613	75765713	chr10_75707613_75765713	0	+	75700500	75700898	CpG: 30	6715
chr10	75777913	75781213	chr10_75777913_75781213	0	+	75807506	75808314	CpG: 88	26293
chr10	75816513	75822513	chr10_75816513_75822513	0	+	75807506	75808314	CpG: 88	8199
chr10	75828013	75856713	chr10_75828013_75856713	0	+	75837706	75837980	CpG: 20	0
chr10	75861813	75901813	chr10_75861813_75901813	0	+	75905040	75905836	CpG: 77	3227
chr10	75915313	75931613	chr10_75915313_75931613	0	+	75931420	75931943	CpG: 49	0
chr10	75944113	75977313	chr10_75944113_75977313	0	+	75931420	75931943	CpG: 49	12170
chr10	75994113	76018513	chr10_75994113_76018513	0	+	75994074	75994473	CpG: 42	0
chr10	76021113	76120013	chr10_76021113_76120013	0	+	76059079	76059530	CpG: 37	0
chr10	76126213	76199713	chr10_76126213_76199713	0	+	76086025	76086241	CpG: 23	39972
chr10	76215913	76300013	chr10_76215913_76300013	0	+	76424375	76424877	CpG: 59	124362
chr10	76304813	76326913	chr10_76304813_76326913	0	+	76424375	76424877	CpG: 59	97462
chr10	76365113	76370713	chr10_76365113_76370713	0	+	76424375	76424877	CpG: 59	53662
chr10	76424213	76562413	chr10_76424213_76562413	0	+	76424375	76424877	CpG: 59	0
chr10	76572413	76579913	chr10_76572413_76579913	0	+	76628294	76628927	CpG: 52	48381
chr10	76593313	76736813	chr10_76593313_76736813	0	+	76628294	76628927	CpG: 52	0
chr10	76754813	76828113	chr10_76754813_76828113	0	+	76728527	76728745	CpG: 17	26068
chr10	76831413	76872313	chr10_76831413_76872313	0	+	76880515	76881279	CpG: 87	8202
chr10	76878813	76997713	chr10_76878813_76997713	0	+	76880515	76881279	CpG: 87	0
chr10	76999013	77074713	chr10_76999013_77074713	0	+	77044322	77044870	CpG: 57	0
chr10	77085513	77116713	chr10_77085513_77116713	0	+	77084824	77085609	CpG: 85	0
chr10	77120213	77221213	chr10_77120213_77221213	0	+	77127014	77127332	CpG: 26	0
chr10	77256313	77423313	chr10_77256313_77423313	0	+	77364832	77365282	CpG: 45	0
chr10	77425913	77477213	chr10_77425913_77477213	0	+	77441017	77441571	CpG: 55	0
chr10	77490313	77539913	chr10_77490313_77539913	0	+	77497172	77497438	CpG: 24	0
chr10	77549013	77817213	chr10_77549013_77817213	0	+	77632191	77632621	CpG: 37	0
chr10	77824713	77827113	chr10_77824713_77827113	0	+	77814654	77815270	CpG: 73	9443
chr10	77827713	77949913	chr10_77827713_77949913	0	+	77875374	77875866	CpG: 55	0
chr10	77960713	77983013	chr10_77960713_77983013	0	+	77944743	77945117	CpG: 30	15596
chr10	78035413	78065013	chr10_78035413_78065013	0	+	78037446	78037784	CpG: 24	0
chr10	78986613	79023313	chr10_78986613_79023313	0	+	78996117	78996659	CpG: 42	0
chr10	79035913	79330813	chr10_79035913_79330813	0	+	79075026	79075237	CpG: 18	0
chr10	79336013	79629413	chr10_79336013_79629413	0	+	79337000	79337458	CpG: 62	0
chr10	79637313	80050313	chr10_79637313_80050313	0	+	79642039	79642421	CpG: 42	0
chr10	80055413	80121213	chr10_80055413_80121213	0	+	80065550	80065943	CpG: 49	0
chr10	80127613	80272613	chr10_80127613_80272613	0	+	80138522	80139608	CpG: 101	0
chr10	80285813	80593713	chr10_80285813_80593713	0	+	80288999	80289982	CpG: 95	0
chr10	80600013	80684613	chr10_80600013_80684613	0	+	80598764	80600912	CpG: 194	0
chr10	80691213	80898413	chr10_80691213_80898413	0	+	80695768	80696047	CpG: 32	0
chr10	80912713	81117713	chr10_80912713_81117713	0	+	80926952	80927486	CpG: 39	0
chr10	82204313	82216213	chr10_82204313_82216213	0	+	82226107	82227066	CpG: 87	9894
chr10	82279313	82289413	chr10_82279313_82289413	0	+	82274701	82275120	CpG: 50	4193
chr10	82296213	82300013	chr10_82296213_82300013	0	+	82274701	82275120	CpG: 50	21093
chr10	82309413	82323913	chr10_82309413_82323913	0	+	82321736	82322175	CpG: 40	0
chr10	82338013	82343913	chr10_82338013_82343913	0	+	82322964	82323436	CpG: 43	14577
chr10	82352213	82361213	chr10_82352213_82361213	0	+	82322964	82323436	CpG: 43	28777
chr10	82379613	82423813	chr10_82379613_82423813	0	+	82417108	82417416	CpG: 35	0
chr10	82437013	82597313	chr10_82437013_82597313	0	+	82447909	82448621	CpG: 67	0
chr10	82602213	82674813	chr10_82602213_82674813	0	+	82654036	82654458	CpG: 32	0
chr10	82694413	82697813	chr10_82694413_82697813	0	+	82654036	82654458	CpG: 32	39955
chr10	82721713	82730113	chr10_82721713_82730113	0	+	82654036	82654458	CpG: 32	67255
chr10	82801313	82809513	chr10_82801313_82809513	0	+	82799899	82800722	CpG: 86	591
chr10	82818113	82825913	chr10_82818113_82825913	0	+	82822753	82823565	CpG: 79	0
chr10	82942113	82944113	chr10_82942113_82944113	0	+	83006505	83007097	CpG: 65	62392
chr10	82955613	82967213	chr10_82955613_82967213	0	+	83006505	83007097	CpG: 65	39292
chr10	83053613	83057113	chr10_83053613_83057113	0	+	83006505	83007097	CpG: 65	46516
chr10	83068613	83111113	chr10_83068613_83111113	0	+	83111206	83111662	CpG: 50	93
chr10	83166713	83198613	chr10_83166713_83198613	0	+	83185419	83185974	CpG: 50	0
chr10	83201513	83214913	chr10_83201513_83214913	0	+	83185419	83185974	CpG: 50	15539
chr10	83276513	83290313	chr10_83276513_83290313	0	+	83185419	83185974	CpG: 50	90539
chr10	83315613	83329813	chr10_83315613_83329813	0	+	83185419	83185974	CpG: 50	129639
chr10	83347613	83354413	chr10_83347613_83354413	0	+	83185419	83185974	CpG: 50	161639
chr10	83371913	83379113	chr10_83371913_83379113	0	+	83185419	83185974	CpG: 50	185939
chr10	83403013	83412413	chr10_83403013_83412413	0	+	83185419	83185974	CpG: 50	217039
chr10	83435413	83441013	chr10_83435413_83441013	0	+	83185419	83185974	CpG: 50	249439
chr10	83444313	83445313	chr10_83444313_83445313	0	+	83185419	83185974	CpG: 50	258339
chr10	83445513	83446413	chr10_83445513_83446413	0	+	83185419	83185974	CpG: 50	259539
chr10	83446813	83447313	chr10_83446813_83447313	0	+	83185419	83185974	CpG: 50	260839
chr10	83449113	83449513	chr10_83449113_83449513	0	+	83185419	83185974	CpG: 50	263139
chr10	83451413	83464813	chr10_83451413_83464813	0	+	83185419	83185974	CpG: 50	265439
chr10	83525413	83534113	chr10_83525413_83534113	0	+	83185419	83185974	CpG: 50	339439
chr10	83657313	83657813	chr10_83657313_83657813	0	+	83902968	83904200	CpG: 113	245155
chr10	83698813	83704013	chr10_83698813_83704013	0	+	83902968	83904200	CpG: 113	198955
chr10	83766513	83788513	chr10_83766513_83788513	0	+	83902968	83904200	CpG: 113	114455
chr10	83796013	83797513	chr10_83796013_83797513	0	+	83902968	83904200	CpG: 113	105455
chr10	83818313	83822213	chr10_83818313_83822213	0	+	83902968	83904200	CpG: 113	80755
chr10	83834013	83835913	chr10_83834013_83835913	0	+	83902968	83904200	CpG: 113	67055
chr10	83853813	83907513	chr10_83853813_83907513	0	+	83902968	83904200	CpG: 113	0
chr10	83937413	83945513	chr10_83937413_83945513	0	+	83902968	83904200	CpG: 113	33213
chr10	83948413	83953713	chr10_83948413_83953713	0	+	83996512	83997073	CpG: 63	42799
chr10	83991613	84009313	chr10_83991613_84009313	0	+	83996512	83997073	CpG: 63	0
chr10	84024913	84032313	chr10_84024913_84032313	0	+	84039018	84040205	CpG: 82	6705
chr10	84068913	84077213	chr10_84068913_84077213	0	+	84084975	84085421	CpG: 38	7762
chr10	84176713	84187813	chr10_84176713_84187813	0	+	84217584	84217821	CpG: 32	29771
chr10	84200713	84253213	chr10_84200713_84253213	0	+	84217584	84217821	CpG: 32	0
chr10	84262113	84300313	chr10_84262113_84300313	0	+	84222830	84223073	CpG: 25	39040
chr10	84310613	84350713	chr10_84310613_84350713	0	+	84380259	84380718	CpG: 46	29546
chr10	84364013	84372713	chr10_84364013_84372713	0	+	84380259	84380718	CpG: 46	7546
chr10	84464713	84505013	chr10_84464713_84505013	0	+	84565165	84565983	CpG: 77	60152
chr10	84693913	84713013	chr10_84693913_84713013	0	+	84646996	84648235	CpG: 167	45678
chr10	84714613	84736213	chr10_84714613_84736213	0	+	84646996	84648235	CpG: 167	66378
chr10	84759213	84770913	chr10_84759213_84770913	0	+	84849491	84851001	CpG: 133	78578
chr10	84816913	84832513	chr10_84816913_84832513	0	+	84849491	84851001	CpG: 133	16978
chr10	84845913	84885913	chr10_84845913_84885913	0	+	84849491	84851001	CpG: 133	0
chr10	84895113	84910813	chr10_84895113_84910813	0	+	84851103	84851304	CpG: 15	43809
chr10	84916213	84922013	chr10_84916213_84922013	0	+	84851103	84851304	CpG: 15	64909
chr10	84924513	84947813	chr10_84924513_84947813	0	+	84851103	84851304	CpG: 15	73209
chr10	84959513	84976413	chr10_84959513_84976413	0	+	85061390	85061613	CpG: 23	84977
chr10	85004413	85041713	chr10_85004413_85041713	0	+	85061390	85061613	CpG: 23	19677
chr10	85049213	85052113	chr10_85049213_85052113	0	+	85061390	85061613	CpG: 23	9277
chr10	85056613	85057613	chr10_85056613_85057613	0	+	85061390	85061613	CpG: 23	3777
chr10	85089313	85115213	chr10_85089313_85115213	0	+	85061390	85061613	CpG: 23	27700
chr10	85124813	85131013	chr10_85124813_85131013	0	+	85061390	85061613	CpG: 23	63200
chr10	85133313	85133813	chr10_85133313_85133813	0	+	85061390	85061613	CpG: 23	71700
chr10	85134013	85134313	chr10_85134013_85134313	0	+	85061390	85061613	CpG: 23	72400
chr10	85134813	85204213	chr10_85134813_85204213	0	+	85061390	85061613	CpG: 23	73200
chr10	85221313	85260513	chr10_85221313_85260513	0	+	85292075	85292396	CpG: 35	31562
chr10	85284013	85295813	chr10_85284013_85295813	0	+	85292075	85292396	CpG: 35	0
chr10	85398313	85413913	chr10_85398313_85413913	0	+	85420148	85420629	CpG: 43	6235
chr10	85425913	85439013	chr10_85425913_85439013	0	+	85420148	85420629	CpG: 43	5284
chr10	85515013	85515413	chr10_85515013_85515413	0	+	85484515	85485162	CpG: 80	29851
chr10	85521713	85537513	chr10_85521713_85537513	0	+	85484515	85485162	CpG: 80	36551
chr10	85571713	85585713	chr10_85571713_85585713	0	+	85484515	85485162	CpG: 80	86551
chr10	85592613	85626413	chr10_85592613_85626413	0	+	85484515	85485162	CpG: 80	107451
chr10	85629313	85647413	chr10_85629313_85647413	0	+	85763009	85763582	CpG: 52	115596
chr10	85689813	85715313	chr10_85689813_85715313	0	+	85763009	85763582	CpG: 52	47696
chr10	85723913	85728913	chr10_85723913_85728913	0	+	85763009	85763582	CpG: 52	34096
chr10	85733513	85745513	chr10_85733513_85745513	0	+	85763009	85763582	CpG: 52	17496
chr10	85751413	85772813	chr10_85751413_85772813	0	+	85763009	85763582	CpG: 52	0
chr10	85775713	85797013	chr10_85775713_85797013	0	+	85763009	85763582	CpG: 52	12131
chr10	85800613	85832613	chr10_85800613_85832613	0	+	85763009	85763582	CpG: 52	37031
chr10	85877513	85879213	chr10_85877513_85879213	0	+	85763009	85763582	CpG: 52	113931
chr10	85987313	86003413	chr10_85987313_86003413	0	+	86148208	86148543	CpG: 37	144795
chr10	86266713	86278213	chr10_86266713_86278213	0	+	86241760	86242276	CpG: 49	24437
chr10	86293313	86319213	chr10_86293313_86319213	0	+	86241760	86242276	CpG: 49	51037
chr10	86325713	86336913	chr10_86325713_86336913	0	+	86371484	86371863	CpG: 31	34571
chr10	86389713	86394313	chr10_86389713_86394313	0	+	86371484	86371863	CpG: 31	17850
chr10	86396913	86414413	chr10_86396913_86414413	0	+	86371484	86371863	CpG: 31	25050
chr10	86473413	86479413	chr10_86473413_86479413	0	+	86521128	86521356	CpG: 25	41715
chr10	87851513	87858613	chr10_87851513_87858613	0	+	87841817	87842500	CpG: 85	9013
chr10	88081513	88085613	chr10_88081513_88085613	0	+	88193352	88193895	CpG: 36	107739
chr10	88216413	88229513	chr10_88216413_88229513	0	+	88194020	88194835	CpG: 78	21578
chr10	88274513	88281013	chr10_88274513_88281013	0	+	88289226	88289637	CpG: 37	8213
chr10	90367913	90373213	chr10_90367913_90373213	0	+	90432648	90432892	CpG: 29	59435
chr10	90399613	90411013	chr10_90399613_90411013	0	+	90432648	90432892	CpG: 29	21635
chr10	90424113	90433613	chr10_90424113_90433613	0	+	90432648	90432892	CpG: 29	0
chr10	90780313	90787813	chr10_90780313_90787813	0	+	90644244	90644756	CpG: 55	135557
chr10	92547213	92550713	chr10_92547213_92550713	0	+	92623185	92624411	CpG: 135	72472
chr10	92879613	92894213	chr10_92879613_92894213	0	+	92916115	92916633	CpG: 50	21902
chr10	92940313	92960513	chr10_92940313_92960513	0	+	92916115	92916633	CpG: 50	23680
chr10	93216513	93224213	chr10_93216513_93224213	0	+	93296415	93297137	CpG: 78	72202
chr10	93816113	93823213	chr10_93816113_93823213	0	+	93774629	93775220	CpG: 50	40893
chr10	93840013	93880913	chr10_93840013_93880913	0	+	93774629	93775220	CpG: 50	64793
chr10	93882713	93885613	chr10_93882713_93885613	0	+	93977441	93978283	CpG: 102	91828
chr10	93890213	93890513	chr10_93890213_93890513	0	+	93977441	93978283	CpG: 102	86928
chr10	93987313	93993213	chr10_93987313_93993213	0	+	93977441	93978283	CpG: 102	9030
chr10	94027013	94060513	chr10_94027013_94060513	0	+	93977441	93978283	CpG: 102	48730
chr10	94072113	94085313	chr10_94072113_94085313	0	+	94151041	94151871	CpG: 95	65728
chr10	94262113	94265413	chr10_94262113_94265413	0	+	94151041	94151871	CpG: 95	110242
chr10	94277213	94283113	chr10_94277213_94283113	0	+	94406234	94408200	CpG: 185	123121
chr10	94288613	94293413	chr10_94288613_94293413	0	+	94406234	94408200	CpG: 185	112821
chr10	94443413	94455013	chr10_94443413_94455013	0	+	94406234	94408200	CpG: 185	35213
chr10	94483513	94487913	chr10_94483513_94487913	0	+	94406234	94408200	CpG: 185	75313
chr10	94535313	94540213	chr10_94535313_94540213	0	+	94406234	94408200	CpG: 185	127113
chr10	94548013	94552313	chr10_94548013_94552313	0	+	94406234	94408200	CpG: 185	139813
chr10	94641213	94644613	chr10_94641213_94644613	0	+	94786122	94786636	CpG: 43	141509
chr10	94649413	94664413	chr10_94649413_94664413	0	+	94786122	94786636	CpG: 43	121709
chr10	94664613	94668813	chr10_94664613_94668813	0	+	94786122	94786636	CpG: 43	117309
chr10	94877713	94880413	chr10_94877713_94880413	0	+	94877020	94879729	CpG: 210	0
chr10	94885913	94889513	chr10_94885913_94889513	0	+	94877020	94879729	CpG: 210	6184
chr10	95056313	95078513	chr10_95056313_95078513	0	+	95025879	95026991	CpG: 117	29322
chr10	95085613	95088113	chr10_95085613_95088113	0	+	95025879	95026991	CpG: 117	58622
chr10	95116613	95124113	chr10_95116613_95124113	0	+	95025879	95026991	CpG: 117	89622
chr10	95132913	95147213	chr10_95132913_95147213	0	+	95025879	95026991	CpG: 117	105922
chr10	95192213	95194513	chr10_95192213_95194513	0	+	95025879	95026991	CpG: 117	165222
chr10	95220413	95225613	chr10_95220413_95225613	0	+	95403194	95403966	CpG: 88	177581
chr10	95352013	95357813	chr10_95352013_95357813	0	+	95403194	95403966	CpG: 88	45381
chr10	95751213	95755913	chr10_95751213_95755913	0	+	96079118	96080418	CpG: 128	323205
chr10	95871513	95872413	chr10_95871513_95872413	0	+	96079118	96080418	CpG: 128	206705
chr10	107934625	107949525	chr10_107934625_107949525	0	+	107769199	107770364	CpG: 152	164261
chr10	110744925	110771325	chr10_110744925_110771325	0	+	110735490	110735896	CpG: 41	9029
chr10	110829425	110832625	chr10_110829425_110832625	0	+	110910024	110910882	CpG: 95	77399
chr10	111090025	111093025	chr10_111090025_111093025	0	+	110943193	110943953	CpG: 84	146072
chr10	114606625	114610725	chr10_114606625_114610725	0	+	114688114	114688741	CpG: 58	77389
chr10	115808825	115819025	chr10_115808825_115819025	0	+	115855156	115855453	CpG: 20	36131
chr10	115874425	115882325	chr10_115874425_115882325	0	+	115855156	115855453	CpG: 20	18972
chr10	116137325	116142225	chr10_116137325_116142225	0	+	116018223	116019225	CpG: 120	118100
chr10	116187925	116193025	chr10_116187925_116193025	0	+	116018223	116019225	CpG: 120	168700
chr10	116197425	116198625	chr10_116197425_116198625	0	+	116018223	116019225	CpG: 120	178200
chr10	116205225	116207725	chr10_116205225_116207725	0	+	116386794	116387655	CpG: 112	179069
chr10	116211425	116215125	chr10_116211425_116215125	0	+	116386794	116387655	CpG: 112	171669
chr10	116265325	116266525	chr10_116265325_116266525	0	+	116386794	116387655	CpG: 112	120269
chr10	116340925	116363325	chr10_116340925_116363325	0	+	116386794	116387655	CpG: 112	23469
chr10	116373725	116376725	chr10_116373725_116376725	0	+	116386794	116387655	CpG: 112	10069
chr10	116404725	116417325	chr10_116404725_116417325	0	+	116386794	116387655	CpG: 112	17070
chr10	116429925	116435925	chr10_116429925_116435925	0	+	116386794	116387655	CpG: 112	42270
chr10	116436425	116461625	chr10_116436425_116461625	0	+	116500350	116500952	CpG: 59	38725
chr10	116636425	116642925	chr10_116636425_116642925	0	+	116661113	116661605	CpG: 59	18188
chr10	116655325	116677025	chr10_116655325_116677025	0	+	116661113	116661605	CpG: 59	0
chr10	116724225	116731125	chr10_116724225_116731125	0	+	116661113	116661605	CpG: 59	62620
chr10	116958625	116970125	chr10_116958625_116970125	0	+	117066272	117067046	CpG: 76	96147
chr10	116980725	116986625	chr10_116980725_116986625	0	+	117066272	117067046	CpG: 76	79647
chr10	117007825	117033525	chr10_117007825_117033525	0	+	117066272	117067046	CpG: 76	32747
chr10	117040625	117055025	chr10_117040625_117055025	0	+	117066272	117067046	CpG: 76	11247
chr10	117070725	117096625	chr10_117070725_117096625	0	+	117066272	117067046	CpG: 76	3679
chr10	117147925	117157125	chr10_117147925_117157125	0	+	117146930	117147988	CpG: 109	0
chr10	117165725	117181825	chr10_117165725_117181825	0	+	117183193	117183542	CpG: 52	1368
chr10	117363025	117384225	chr10_117363025_117384225	0	+	117282858	117283447	CpG: 71	79578
chr10	117388425	117396625	chr10_117388425_117396625	0	+	117282858	117283447	CpG: 71	104978
chr10	117400325	117416325	chr10_117400325_117416325	0	+	117282858	117283447	CpG: 71	116878
chr10	117420425	117432725	chr10_117420425_117432725	0	+	117282858	117283447	CpG: 71	136978
chr10	117448525	117461225	chr10_117448525_117461225	0	+	117578598	117579352	CpG: 80	117373
chr10	117490725	117502625	chr10_117490725_117502625	0	+	117578598	117579352	CpG: 80	75973
chr10	117937925	117950925	chr10_117937925_117950925	0	+	118305038	118306542	CpG: 155	354113
chr10	118174125	118176325	chr10_118174125_118176325	0	+	118305038	118306542	CpG: 155	128713
chr10	118412725	118418525	chr10_118412725_118418525	0	+	118305038	118306542	CpG: 155	106183
chr10	118473125	118475025	chr10_118473125_118475025	0	+	118305038	118306542	CpG: 155	166583
chr10	118715725	118717125	chr10_118715725_118717125	0	+	118676254	118677449	CpG: 135	38276
chr10	119002125	119004725	chr10_119002125_119004725	0	+	118890466	118891808	CpG: 145	110317
chr10	119418325	119424525	chr10_119418325_119424525	0	+	119526678	119526926	CpG: 20	102153
chr10	119431525	119434525	chr10_119431525_119434525	0	+	119526678	119526926	CpG: 20	92153
chr10	119495025	119526025	chr10_119495025_119526025	0	+	119526678	119526926	CpG: 20	653
chr10	119638125	119642425	chr10_119638125_119642425	0	+	119638346	119639024	CpG: 65	0
chr10	119700925	119720925	chr10_119700925_119720925	0	+	119664054	119664630	CpG: 54	36295
chr10	119815225	119816825	chr10_119815225_119816825	0	+	119851707	119851954	CpG: 20	34882
chr10	119820625	119826825	chr10_119820625_119826825	0	+	119851707	119851954	CpG: 20	24882
chr10	119976625	119976825	chr10_119976625_119976825	0	+	119989495	119990244	CpG: 61	12670
chr10	119982225	119989825	chr10_119982225_119989825	0	+	119989495	119990244	CpG: 61	0
chr10	119993925	119997125	chr10_119993925_119997125	0	+	119989495	119990244	CpG: 61	3681
chr10	120625625	120654125	chr10_120625625_120654125	0	+	120747287	120748080	CpG: 78	93162
chr10	120667125	120673025	chr10_120667125_120673025	0	+	120747287	120748080	CpG: 78	74262
chr10	120684725	120711625	chr10_120684725_120711625	0	+	120747287	120748080	CpG: 78	35662
chr10	120747325	120752125	chr10_120747325_120752125	0	+	120747287	120748080	CpG: 78	0
chr10	120756325	120761125	chr10_120756325_120761125	0	+	120747287	120748080	CpG: 78	8245
chr10	120802525	120878625	chr10_120802525_120878625	0	+	120802022	120802704	CpG: 67	0
chr10	120880325	120894525	chr10_120880325_120894525	0	+	120912559	120913850	CpG: 113	18034
chr10	120898425	120907625	chr10_120898425_120907625	0	+	120912559	120913850	CpG: 113	4934
chr10	120942625	120949025	chr10_120942625_120949025	0	+	120912559	120913850	CpG: 113	28775
chr10	120984125	120994225	chr10_120984125_120994225	0	+	121023298	121023566	CpG: 21	29073
chr10	121014725	121022925	chr10_121014725_121022925	0	+	121023298	121023566	CpG: 21	373
chr10	121041025	121045025	chr10_121041025_121045025	0	+	121043074	121043288	CpG: 18	0
chr10	121131225	121132325	chr10_121131225_121132325	0	+	121176706	121177220	CpG: 45	44381
chr10	121137925	121189225	chr10_121137925_121189225	0	+	121176706	121177220	CpG: 45	0
chr10	121385525	121388025	chr10_121385525_121388025	0	+	121484429	121484956	CpG: 78	96404
chr10	121389825	121391225	chr10_121389825_121391225	0	+	121484429	121484956	CpG: 78	93204
chr10	121456925	121466125	chr10_121456925_121466125	0	+	121484429	121484956	CpG: 78	18304
chr10	122172425	122187225	chr10_122172425_122187225	0	+	122239331	122239668	CpG: 28	52106
chr10	122234725	122240425	chr10_122234725_122240425	0	+	122239331	122239668	CpG: 28	0
chr10	122254625	122303725	chr10_122254625_122303725	0	+	122239331	122239668	CpG: 28	14957
chr10	122308925	122318825	chr10_122308925_122318825	0	+	122239331	122239668	CpG: 28	69257
chr10	122514525	122517625	chr10_122514525_122517625	0	+	122513081	122513626	CpG: 59	899
chr10	125446825	125450825	chr10_125446825_125450825	0	+	125403141	125403977	CpG: 97	42848
chr10	125903525	125909725	chr10_125903525_125909725	0	+	126338007	126338510	CpG: 54	428282
chr10	126159025	126168025	chr10_126159025_126168025	0	+	126338007	126338510	CpG: 54	169982
chr10	126179525	126181325	chr10_126179525_126181325	0	+	126338007	126338510	CpG: 54	156682
chr10	126283525	126285325	chr10_126283525_126285325	0	+	126338007	126338510	CpG: 54	52682
chr10	126347425	126465325	chr10_126347425_126465325	0	+	126365392	126365692	CpG: 29	0
chr10	126478925	126501525	chr10_126478925_126501525	0	+	126478020	126479290	CpG: 93	0
chr10	126514125	126540225	chr10_126514125_126540225	0	+	126518582	126518786	CpG: 26	0
chr10	126547725	126577225	chr10_126547725_126577225	0	+	126558089	126558339	CpG: 20	0
chr10	126596825	126617725	chr10_126596825_126617725	0	+	126602036	126603314	CpG: 135	0
chr10	126620225	126649025	chr10_126620225_126649025	0	+	126625568	126625913	CpG: 37	0
chr10	126661025	126703825	chr10_126661025_126703825	0	+	126676351	126676576	CpG: 20	0
chr10	126721525	126750825	chr10_126721525_126750825	0	+	126725748	126726230	CpG: 37	0
chr10	126755625	126775825	chr10_126755625_126775825	0	+	126763388	126764303	CpG: 77	0
chr10	126781725	126809425	chr10_126781725_126809425	0	+	126817443	126817709	CpG: 50	8018
chr10	126833025	126839225	chr10_126833025_126839225	0	+	126817443	126817709	CpG: 50	15316
chr10	126921225	127060425	chr10_126921225_127060425	0	+	126948744	126949177	CpG: 38	0
chr10	127066325	127105925	chr10_127066325_127105925	0	+	127103546	127104241	CpG: 65	0
chr10	127133825	127172925	chr10_127133825_127172925	0	+	127176681	127177096	CpG: 44	3756
chr10	127178425	127211325	chr10_127178425_127211325	0	+	127176681	127177096	CpG: 44	1329
chr10	127246825	127250825	chr10_127246825_127250825	0	+	127176681	127177096	CpG: 44	69729
chr10	127269825	127304125	chr10_127269825_127304125	0	+	127176681	127177096	CpG: 44	92729
chr10	127322925	127334225	chr10_127322925_127334225	0	+	127472334	127473366	CpG: 95	138109
chr10	127551425	127584825	chr10_127551425_127584825	0	+	127533817	127534541	CpG: 82	16884
chr10	127675425	127694625	chr10_127675425_127694625	0	+	127669126	127669491	CpG: 46	5934
chr10	127715525	127725425	chr10_127715525_127725425	0	+	127707415	127707827	CpG: 38	7698
chr10	127726425	127756525	chr10_127726425_127756525	0	+	127740189	127740511	CpG: 23	0
chr10	127814425	127841425	chr10_127814425_127841425	0	+	127813800	127814597	CpG: 83	0
chr10	127844325	127853825	chr10_127844325_127853825	0	+	127846804	127847008	CpG: 18	0
chr10	127868425	127879125	chr10_127868425_127879125	0	+	127895620	127896514	CpG: 95	16495
chr10	127905925	127935825	chr10_127905925_127935825	0	+	127896707	127896916	CpG: 19	9009
chr10	127944925	127964225	chr10_127944925_127964225	0	+	127962116	127962856	CpG: 58	0
chr10	128018425	128026325	chr10_128018425_128026325	0	+	128026651	128027625	CpG: 81	326
chr10	128218325	128221925	chr10_128218325_128221925	0	+	128242043	128242814	CpG: 71	20118
chr10	128226625	128245025	chr10_128226625_128245025	0	+	128242043	128242814	CpG: 71	0
chr10	128320325	128330225	chr10_128320325_128330225	0	+	128328121	128328733	CpG: 57	0
chr10	128346625	128365025	chr10_128346625_128365025	0	+	128346937	128347405	CpG: 66	0
chr10	128367525	128408425	chr10_128367525_128408425	0	+	128370671	128371267	CpG: 42	0
chr10	128431925	128462725	chr10_128431925_128462725	0	+	128370671	128371267	CpG: 42	60658
chr11	3009300	3027200	chr11_3009300_3027200	0	+	3023326	3023771	CpG: 40	0
chr11	3028400	3030700	chr11_3028400_3030700	0	+	3023326	3023771	CpG: 40	4629
chr11	3031100	3031900	chr11_3031100_3031900	0	+	3023326	3023771	CpG: 40	7329
chr11	3032100	3032800	chr11_3032100_3032800	0	+	3023326	3023771	CpG: 40	8329
chr11	3036000	3043000	chr11_3036000_3043000	0	+	3023326	3023771	CpG: 40	12229
chr11	3043800	3044600	chr11_3043800_3044600	0	+	3023326	3023771	CpG: 40	20029
chr11	3045100	3046100	chr11_3045100_3046100	0	+	3023326	3023771	CpG: 40	21329
chr11	3046300	3049800	chr11_3046300_3049800	0	+	3023326	3023771	CpG: 40	22529
chr11	3052100	3062600	chr11_3052100_3062600	0	+	3023326	3023771	CpG: 40	28329
chr11	3063200	3073500	chr11_3063200_3073500	0	+	3093000	3093702	CpG: 54	19500
chr11	3074000	3092700	chr11_3074000_3092700	0	+	3093000	3093702	CpG: 54	300
chr11	3093100	3101100	chr11_3093100_3101100	0	+	3093000	3093702	CpG: 54	0
chr11	3185100	3204100	chr11_3185100_3204100	0	+	3188699	3188940	CpG: 19	0
chr11	3206800	3207600	chr11_3206800_3207600	0	+	3189168	3191064	CpG: 164	15736
chr11	3229800	3320100	chr11_3229800_3320100	0	+	3231819	3232499	CpG: 72	0
chr11	3382700	3462400	chr11_3382700_3462400	0	+	3417028	3417264	CpG: 21	0
chr11	3475800	3516500	chr11_3475800_3516500	0	+	3528954	3529567	CpG: 45	12454
chr11	3602000	3679500	chr11_3602000_3679500	0	+	3605403	3605647	CpG: 25	0
chr11	3686700	3716900	chr11_3686700_3716900	0	+	3674667	3675011	CpG: 40	11689
chr11	3727400	3836100	chr11_3727400_3836100	0	+	3763609	3763860	CpG: 28	0
chr11	3868600	3904300	chr11_3868600_3904300	0	+	3897988	3898822	CpG: 79	0
chr11	3906400	3906800	chr11_3906400_3906800	0	+	3897988	3898822	CpG: 79	7578
chr11	3908000	3917500	chr11_3908000_3917500	0	+	3897988	3898822	CpG: 79	9178
chr11	3923400	4067200	chr11_3923400_4067200	0	+	3996557	3996908	CpG: 35	0
chr11	4067800	4101000	chr11_4067800_4101000	0	+	4086645	4087206	CpG: 65	0
chr11	4103500	4142700	chr11_4103500_4142700	0	+	4118126	4118617	CpG: 46	0
chr11	4147200	4202100	chr11_4147200_4202100	0	+	4166615	4167109	CpG: 56	0
chr11	4207200	4215000	chr11_4207200_4215000	0	+	4166615	4167109	CpG: 56	40091
chr11	4246100	4248100	chr11_4246100_4248100	0	+	4166615	4167109	CpG: 56	78991
chr11	4354900	4391400	chr11_4354900_4391400	0	+	4494215	4494955	CpG: 79	102815
chr11	4505300	4531100	chr11_4505300_4531100	0	+	4537624	4537922	CpG: 26	6524
chr11	4556700	4600200	chr11_4556700_4600200	0	+	4537624	4537922	CpG: 26	18778
chr11	4616500	4670600	chr11_4616500_4670600	0	+	4645941	4646990	CpG: 100	0
chr11	4683900	4694200	chr11_4683900_4694200	0	+	4645941	4646990	CpG: 100	36910
chr11	4725900	4736900	chr11_4725900_4736900	0	+	4748799	4749790	CpG: 93	11899
chr11	4770600	4876100	chr11_4770600_4876100	0	+	4795285	4795836	CpG: 43	0
chr11	4887100	4900600	chr11_4887100_4900600	0	+	4886843	4887277	CpG: 48	0
chr11	4909700	4965400	chr11_4909700_4965400	0	+	4957948	4958538	CpG: 69	0
chr11	4998500	5017100	chr11_4998500_5017100	0	+	4998463	4999699	CpG: 132	0
chr11	5022600	5149700	chr11_5022600_5149700	0	+	5051987	5052562	CpG: 56	0
chr11	5167500	5176100	chr11_5167500_5176100	0	+	5161165	5162090	CpG: 86	5410
chr11	5328800	5348000	chr11_5328800_5348000	0	+	5343963	5345418	CpG: 145	0
chr11	5362200	5426100	chr11_5362200_5426100	0	+	5420601	5421785	CpG: 88	0
chr11	5431700	5471000	chr11_5431700_5471000	0	+	5441746	5442352	CpG: 72	0
chr11	5530300	5545700	chr11_5530300_5545700	0	+	5607310	5607802	CpG: 63	61610
chr11	5584000	5591400	chr11_5584000_5591400	0	+	5607310	5607802	CpG: 63	15910
chr11	5606500	5621400	chr11_5606500_5621400	0	+	5607310	5607802	CpG: 63	0
chr11	5628100	5631200	chr11_5628100_5631200	0	+	5640731	5641335	CpG: 68	9531
chr11	5634600	5640800	chr11_5634600_5640800	0	+	5640731	5641335	CpG: 68	0
chr11	5676400	5978400	chr11_5676400_5978400	0	+	5677611	5677826	CpG: 14	0
chr11	5980700	5991800	chr11_5980700_5991800	0	+	5964999	5966088	CpG: 113	14612
chr11	5997300	6011100	chr11_5997300_6011100	0	+	5964999	5966088	CpG: 113	31212
chr11	6017100	6031900	chr11_6017100_6031900	0	+	5964999	5966088	CpG: 113	51012
chr11	6082500	6089100	chr11_6082500_6089100	0	+	6099828	6100404	CpG: 55	10728
chr11	6106800	6138500	chr11_6106800_6138500	0	+	6099828	6100404	CpG: 55	6396
chr11	6151800	6181900	chr11_6151800_6181900	0	+	6167410	6167899	CpG: 35	0
chr11	6196900	6200400	chr11_6196900_6200400	0	+	6191323	6192278	CpG: 99	4622
chr11	6235500	6250600	chr11_6235500_6250600	0	+	6289597	6289973	CpG: 29	38997
chr11	6254800	6279200	chr11_6254800_6279200	0	+	6289597	6289973	CpG: 29	10397
chr11	6289600	6308000	chr11_6289600_6308000	0	+	6289597	6289973	CpG: 29	0
chr11	6376700	6391100	chr11_6376700_6391100	0	+	6374941	6375780	CpG: 83	920
chr11	6408400	6426900	chr11_6408400_6426900	0	+	6428551	6428935	CpG: 37	1651
chr11	6483300	6506700	chr11_6483300_6506700	0	+	6505466	6505771	CpG: 30	0
chr11	6515700	6526700	chr11_6515700_6526700	0	+	6525743	6526397	CpG: 61	0
chr11	6537200	6566400	chr11_6537200_6566400	0	+	6525743	6526397	CpG: 61	10803
chr11	6569600	6636900	chr11_6569600_6636900	0	+	6525743	6526397	CpG: 61	43203
chr11	6662400	6684200	chr11_6662400_6684200	0	+	6525743	6526397	CpG: 61	136003
chr11	6685800	6701100	chr11_6685800_6701100	0	+	6525743	6526397	CpG: 61	159403
chr11	6714500	6717600	chr11_6714500_6717600	0	+	6525743	6526397	CpG: 61	188103
chr11	6744300	6764000	chr11_6744300_6764000	0	+	6963698	6964253	CpG: 51	199698
chr11	6766700	6771500	chr11_6766700_6771500	0	+	6963698	6964253	CpG: 51	192198
chr11	6777800	6805700	chr11_6777800_6805700	0	+	6963698	6964253	CpG: 51	157998
chr11	6886600	6901800	chr11_6886600_6901800	0	+	6963698	6964253	CpG: 51	61898
chr11	6958400	7014800	chr11_6958400_7014800	0	+	6963698	6964253	CpG: 51	0
chr11	7019900	7032700	chr11_7019900_7032700	0	+	6963698	6964253	CpG: 51	55647
chr11	7038700	7100900	chr11_7038700_7100900	0	+	7113337	7114113	CpG: 107	12437
chr11	7106100	7117700	chr11_7106100_7117700	0	+	7113337	7114113	CpG: 107	0
chr11	7133700	7134400	chr11_7133700_7134400	0	+	7113337	7114113	CpG: 107	19587
chr11	7137500	7143800	chr11_7137500_7143800	0	+	7113337	7114113	CpG: 107	23387
chr11	7349200	7376300	chr11_7349200_7376300	0	+	7113337	7114113	CpG: 107	235087
chr11	7973400	7989200	chr11_7973400_7989200	0	+	8524303	8524842	CpG: 60	535103
chr11	8294500	8338400	chr11_8294500_8338400	0	+	8524303	8524842	CpG: 60	185903
chr11	8377200	8381500	chr11_8377200_8381500	0	+	8524303	8524842	CpG: 60	142803
chr11	8391400	8402500	chr11_8391400_8402500	0	+	8524303	8524842	CpG: 60	121803
chr11	8412900	8430000	chr11_8412900_8430000	0	+	8524303	8524842	CpG: 60	94303
chr11	8447200	8465800	chr11_8447200_8465800	0	+	8524303	8524842	CpG: 60	58503
chr11	8490000	8497500	chr11_8490000_8497500	0	+	8524303	8524842	CpG: 60	26803
chr11	8501800	8506400	chr11_8501800_8506400	0	+	8524303	8524842	CpG: 60	17903
chr11	8515100	8518500	chr11_8515100_8518500	0	+	8524303	8524842	CpG: 60	5803
chr11	8536900	8544300	chr11_8536900_8544300	0	+	8524303	8524842	CpG: 60	12058
chr11	8557800	8601000	chr11_8557800_8601000	0	+	8564112	8564652	CpG: 59	0
chr11	8609800	8619000	chr11_8609800_8619000	0	+	8564112	8564652	CpG: 59	45148
chr11	8694600	8721900	chr11_8694600_8721900	0	+	8564112	8564652	CpG: 59	129948
chr11	8725900	8733000	chr11_8725900_8733000	0	+	8564112	8564652	CpG: 59	161248
chr11	8733800	8756300	chr11_8733800_8756300	0	+	8910917	8911326	CpG: 41	154617
chr11	8841100	8851500	chr11_8841100_8851500	0	+	8910917	8911326	CpG: 41	59417
chr11	8885800	8905300	chr11_8885800_8905300	0	+	8910917	8911326	CpG: 41	5617
chr11	9017400	9036100	chr11_9017400_9036100	0	+	9050403	9050649	CpG: 25	14303
chr11	9049400	9059000	chr11_9049400_9059000	0	+	9050403	9050649	CpG: 25	0
chr11	9063800	9065700	chr11_9063800_9065700	0	+	9050403	9050649	CpG: 25	13151
chr11	11440600	11469900	chr11_11440600_11469900	0	+	11361982	11362329	CpG: 45	78271
chr11	11589700	11599500	chr11_11589700_11599500	0	+	11585307	11586484	CpG: 132	3216
chr11	11611900	11616500	chr11_11611900_11616500	0	+	11585307	11586484	CpG: 132	25416
chr11	11627600	11661000	chr11_11627600_11661000	0	+	11585307	11586484	CpG: 132	41116
chr11	11665100	11667200	chr11_11665100_11667200	0	+	11708713	11709134	CpG: 51	41513
chr11	11674000	11680900	chr11_11674000_11680900	0	+	11708713	11709134	CpG: 51	27813
chr11	11684700	11694000	chr11_11684700_11694000	0	+	11708713	11709134	CpG: 51	14713
chr11	11772500	11790400	chr11_11772500_11790400	0	+	11708713	11709134	CpG: 51	63366
chr11	11845000	11849700	chr11_11845000_11849700	0	+	11925557	11926335	CpG: 87	75857
chr11	11861400	11873600	chr11_11861400_11873600	0	+	11925557	11926335	CpG: 87	51957
chr11	11931600	11959900	chr11_11931600_11959900	0	+	11936492	11938111	CpG: 134	0
chr11	12101600	12106900	chr11_12101600_12106900	0	+	11936492	11938111	CpG: 134	163489
chr11	12125900	12149700	chr11_12125900_12149700	0	+	11936492	11938111	CpG: 134	187789
chr11	12290300	12300500	chr11_12290300_12300500	0	+	12364571	12364927	CpG: 48	64071
chr11	17349400	17351000	chr11_17349400_17351000	0	+	17157530	17157811	CpG: 33	191589
chr11	19431800	19437400	chr11_19431800_19437400	0	+	19819958	19820597	CpG: 64	382558
chr11	19447400	19450800	chr11_19447400_19450800	0	+	19819958	19820597	CpG: 64	369158
chr11	19451100	19471500	chr11_19451100_19471500	0	+	19819958	19820597	CpG: 64	348458
chr11	19502400	19507700	chr11_19502400_19507700	0	+	19819958	19820597	CpG: 64	312258
chr11	19517200	19524400	chr11_19517200_19524400	0	+	19819958	19820597	CpG: 64	295558
chr11	19559200	19565100	chr11_19559200_19565100	0	+	19819958	19820597	CpG: 64	254858
chr11	19599900	19611300	chr11_19599900_19611300	0	+	19819958	19820597	CpG: 64	208658
chr11	19627400	19629900	chr11_19627400_19629900	0	+	19819958	19820597	CpG: 64	190058
chr11	19635300	19695900	chr11_19635300_19695900	0	+	19819958	19820597	CpG: 64	124058
chr11	19697600	19708200	chr11_19697600_19708200	0	+	19819958	19820597	CpG: 64	111758
chr11	19711300	19756800	chr11_19711300_19756800	0	+	19819958	19820597	CpG: 64	63158
chr11	19769400	19783700	chr11_19769400_19783700	0	+	19819958	19820597	CpG: 64	36258
chr11	19798500	19810700	chr11_19798500_19810700	0	+	19819958	19820597	CpG: 64	9258
chr11	19816800	19852000	chr11_19816800_19852000	0	+	19819958	19820597	CpG: 64	0
chr11	19860100	19890500	chr11_19860100_19890500	0	+	19920720	19921265	CpG: 49	30220
chr11	19893100	19902400	chr11_19893100_19902400	0	+	19920720	19921265	CpG: 49	18320
chr11	19907700	19917800	chr11_19907700_19917800	0	+	19920720	19921265	CpG: 49	2920
chr11	19920600	19962900	chr11_19920600_19962900	0	+	19920720	19921265	CpG: 49	0
chr11	20015600	20019200	chr11_20015600_20019200	0	+	20012373	20013196	CpG: 83	2404
chr11	20024100	20042400	chr11_20024100_20042400	0	+	20012373	20013196	CpG: 83	10904
chr11	20137700	20147000	chr11_20137700_20147000	0	+	20148924	20149715	CpG: 95	1924
chr11	20187900	20194800	chr11_20187900_20194800	0	+	20232040	20233107	CpG: 84	37240
chr11	20196800	20258500	chr11_20196800_20258500	0	+	20232040	20233107	CpG: 84	0
chr11	20263100	20286800	chr11_20263100_20286800	0	+	20232040	20233107	CpG: 84	29993
chr11	20293500	20311300	chr11_20293500_20311300	0	+	20355182	20355493	CpG: 22	43882
chr11	20314400	20388400	chr11_20314400_20388400	0	+	20355182	20355493	CpG: 22	0
chr11	20395600	20421700	chr11_20395600_20421700	0	+	20432165	20432556	CpG: 28	10465
chr11	20443100	20448800	chr11_20443100_20448800	0	+	20442502	20443773	CpG: 126	0
chr11	20460800	20471000	chr11_20460800_20471000	0	+	20442502	20443773	CpG: 126	17027
chr11	20481400	20486900	chr11_20481400_20486900	0	+	20442502	20443773	CpG: 126	37627
chr11	20508600	20509200	chr11_20508600_20509200	0	+	20531788	20532573	CpG: 71	22588
chr11	20542300	20549600	chr11_20542300_20549600	0	+	20531788	20532573	CpG: 71	9727
chr11	20553600	20577000	chr11_20553600_20577000	0	+	20531788	20532573	CpG: 71	21027
chr11	20707500	20716300	chr11_20707500_20716300	0	+	20730503	20731352	CpG: 94	14203
chr11	20719000	20729600	chr11_20719000_20729600	0	+	20730503	20731352	CpG: 94	903
chr11	20744600	20779800	chr11_20744600_20779800	0	+	20730503	20731352	CpG: 94	13248
chr11	20789300	20849100	chr11_20789300_20849100	0	+	20730503	20731352	CpG: 94	57948
chr11	20853000	20858900	chr11_20853000_20858900	0	+	20730503	20731352	CpG: 94	121648
chr11	20903000	20910800	chr11_20903000_20910800	0	+	20991240	20991963	CpG: 71	80440
chr11	20925500	20966300	chr11_20925500_20966300	0	+	20991240	20991963	CpG: 71	24940
chr11	21063700	21070600	chr11_21063700_21070600	0	+	21138587	21139666	CpG: 96	67987
chr11	21321800	21329200	chr11_21321800_21329200	0	+	21270445	21271492	CpG: 94	50308
chr11	21403500	21410200	chr11_21403500_21410200	0	+	21471827	21472473	CpG: 48	61627
chr11	21895600	21901600	chr11_21895600_21901600	0	+	21896658	21897046	CpG: 44	0
chr11	22282800	22289400	chr11_22282800_22289400	0	+	22186519	22187127	CpG: 67	95673
chr11	22334600	22343100	chr11_22334600_22343100	0	+	22412239	22412876	CpG: 67	69139
chr11	22455700	22506400	chr11_22455700_22506400	0	+	22412239	22412876	CpG: 67	42824
chr11	22520700	22540400	chr11_22520700_22540400	0	+	22412239	22412876	CpG: 67	107824
chr11	22623700	22666000	chr11_22623700_22666000	0	+	22758860	22759999	CpG: 122	92860
chr11	22679200	22707800	chr11_22679200_22707800	0	+	22758860	22759999	CpG: 122	51060
chr11	22713600	22733000	chr11_22713600_22733000	0	+	22758860	22759999	CpG: 122	25860
chr11	22749400	22780100	chr11_22749400_22780100	0	+	22758860	22759999	CpG: 122	0
chr11	22790000	22792000	chr11_22790000_22792000	0	+	22760385	22760709	CpG: 25	29291
chr11	22793000	22799400	chr11_22793000_22799400	0	+	22760385	22760709	CpG: 25	32291
chr11	22824000	22834100	chr11_22824000_22834100	0	+	22871974	22872993	CpG: 76	37874
chr11	22972600	22991600	chr11_22972600_22991600	0	+	22967721	22968189	CpG: 47	4411
chr11	22996700	22999900	chr11_22996700_22999900	0	+	22967721	22968189	CpG: 47	28511
chr11	23071300	23073900	chr11_23071300_23073900	0	+	23155140	23156357	CpG: 93	81240
chr11	23395800	23419500	chr11_23395800_23419500	0	+	23397515	23397931	CpG: 49	0
chr11	23722100	23722600	chr11_23722100_23722600	0	+	23670520	23671541	CpG: 101	50559
chr11	23732700	23754900	chr11_23732700_23754900	0	+	23794646	23795356	CpG: 56	39746
chr11	23940500	23950300	chr11_23940500_23950300	0	+	23976383	23977912	CpG: 109	26083
chr11	23983600	23986800	chr11_23983600_23986800	0	+	23981328	23982155	CpG: 60	1445
chr11	23999300	24048400	chr11_23999300_24048400	0	+	24064174	24064882	CpG: 52	15774
chr11	24052000	24064700	chr11_24052000_24064700	0	+	24064174	24064882	CpG: 52	0
chr11	24085900	24126000	chr11_24085900_24126000	0	+	24064174	24064882	CpG: 52	21018
chr11	24146300	24170500	chr11_24146300_24170500	0	+	24064174	24064882	CpG: 52	81418
chr11	24176600	24187800	chr11_24176600_24187800	0	+	24064174	24064882	CpG: 52	111718
chr11	24199100	24220200	chr11_24199100_24220200	0	+	24064174	24064882	CpG: 52	134218
chr11	24232800	24244500	chr11_24232800_24244500	0	+	24064174	24064882	CpG: 52	167918
chr11	24320200	24328900	chr11_24320200_24328900	0	+	24064174	24064882	CpG: 52	255318
chr11	28537526	28541426	chr11_28537526_28541426	0	+	28483291	28483837	CpG: 57	53689
chr11	29147426	29149726	chr11_29147426_29149726	0	+	29147060	29147529	CpG: 45	0
chr11	29166126	29170126	chr11_29166126_29170126	0	+	29147060	29147529	CpG: 45	18597
chr11	29233226	29242226	chr11_29233226_29242226	0	+	29273357	29274184	CpG: 100	31131
chr11	29657726	29664626	chr11_29657726_29664626	0	+	29724791	29725496	CpG: 75	60165
chr11	29679026	29701726	chr11_29679026_29701726	0	+	29724791	29725496	CpG: 75	23065
chr11	29717126	29726526	chr11_29717126_29726526	0	+	29724791	29725496	CpG: 75	0
chr11	29756826	29767226	chr11_29756826_29767226	0	+	29724791	29725496	CpG: 75	31330
chr11	30000026	30005626	chr11_30000026_30005626	0	+	29925815	29926104	CpG: 26	73922
chr11	30253426	30256826	chr11_30253426_30256826	0	+	30167515	30168545	CpG: 104	84881
chr11	30304726	30306726	chr11_30304726_30306726	0	+	30167515	30168545	CpG: 104	136181
chr11	31248526	31305826	chr11_31248526_31305826	0	+	31268610	31270299	CpG: 128	0
chr11	31398726	31403626	chr11_31398726_31403626	0	+	31271323	31271818	CpG: 38	126908
chr11	31429126	31436026	chr11_31429126_31436026	0	+	31571346	31572009	CpG: 59	135320
chr11	31463326	31466626	chr11_31463326_31466626	0	+	31571346	31572009	CpG: 59	104720
chr11	31516726	31551526	chr11_31516726_31551526	0	+	31571346	31572009	CpG: 59	19820
chr11	31557326	31574826	chr11_31557326_31574826	0	+	31571346	31572009	CpG: 59	0
chr11	31579226	31677826	chr11_31579226_31677826	0	+	31571346	31572009	CpG: 59	7217
chr11	31701026	31757926	chr11_31701026_31757926	0	+	31770662	31771460	CpG: 58	12736
chr11	31839326	31866326	chr11_31839326_31866326	0	+	31865601	31866053	CpG: 43	0
chr11	31899926	31906626	chr11_31899926_31906626	0	+	31865601	31866053	CpG: 43	33873
chr11	31910326	31931426	chr11_31910326_31931426	0	+	31865601	31866053	CpG: 43	44273
chr11	31937826	31971826	chr11_31937826_31971826	0	+	31865601	31866053	CpG: 43	71773
chr11	31973026	31973726	chr11_31973026_31973726	0	+	31865601	31866053	CpG: 43	106973
chr11	31975626	31983426	chr11_31975626_31983426	0	+	31865601	31866053	CpG: 43	109573
chr11	31999126	32007026	chr11_31999126_32007026	0	+	32105054	32105668	CpG: 47	98028
chr11	32015026	32048626	chr11_32015026_32048626	0	+	32105054	32105668	CpG: 47	56428
chr11	32084726	32325426	chr11_32084726_32325426	0	+	32105054	32105668	CpG: 47	0
chr11	32336026	32338226	chr11_32336026_32338226	0	+	32354567	32356177	CpG: 126	16341
chr11	32348526	32352226	chr11_32348526_32352226	0	+	32354567	32356177	CpG: 126	2341
chr11	32432826	32445126	chr11_32432826_32445126	0	+	32432758	32433545	CpG: 85	0
chr11	32446126	32534726	chr11_32446126_32534726	0	+	32542317	32543180	CpG: 75	7591
chr11	32634426	32635126	chr11_32634426_32635126	0	+	32626473	32626688	CpG: 14	7738
chr11	32639826	32774426	chr11_32639826_32774426	0	+	32626473	32626688	CpG: 14	13138
chr11	32783126	32822726	chr11_32783126_32822726	0	+	32626473	32626688	CpG: 14	156438
chr11	32833026	32917226	chr11_32833026_32917226	0	+	33022877	33023337	CpG: 40	105651
chr11	32975426	32986326	chr11_32975426_32986326	0	+	33022877	33023337	CpG: 40	36551
chr11	32994626	33046226	chr11_32994626_33046226	0	+	33022877	33023337	CpG: 40	0
chr11	33097626	33132226	chr11_33097626_33132226	0	+	33100452	33104334	CpG: 304	0
chr11	33469426	33527426	chr11_33469426_33527426	0	+	33580415	33580640	CpG: 18	52989
chr11	33541326	33552726	chr11_33541326_33552726	0	+	33580415	33580640	CpG: 18	27689
chr11	33587826	33588326	chr11_33587826_33588326	0	+	33580415	33580640	CpG: 18	7186
chr11	33589326	33671326	chr11_33589326_33671326	0	+	33580415	33580640	CpG: 18	8686
chr11	33687026	33701926	chr11_33687026_33701926	0	+	33743429	33743784	CpG: 43	41503
chr11	33704826	33707326	chr11_33704826_33707326	0	+	33743429	33743784	CpG: 43	36103
chr11	33708626	33735326	chr11_33708626_33735326	0	+	33743429	33743784	CpG: 43	8103
chr11	33738726	33764926	chr11_33738726_33764926	0	+	33743429	33743784	CpG: 43	0
chr11	33770826	33773826	chr11_33770826_33773826	0	+	33743429	33743784	CpG: 43	27042
chr11	33800526	33874526	chr11_33800526_33874526	0	+	33743429	33743784	CpG: 43	56742
chr11	33888826	33922426	chr11_33888826_33922426	0	+	33743429	33743784	CpG: 43	145042
chr11	33929626	33938826	chr11_33929626_33938826	0	+	33743429	33743784	CpG: 43	185842
chr11	33957926	33978826	chr11_33957926_33978826	0	+	33743429	33743784	CpG: 43	214142
chr11	33998726	34010726	chr11_33998726_34010726	0	+	33743429	33743784	CpG: 43	254942
chr11	34018526	34022226	chr11_34018526_34022226	0	+	33743429	33743784	CpG: 43	274742
chr11	34031226	34061326	chr11_34031226_34061326	0	+	33743429	33743784	CpG: 43	287442
chr11	34069026	34082626	chr11_34069026_34082626	0	+	33743429	33743784	CpG: 43	325242
chr11	34093926	34209726	chr11_34093926_34209726	0	+	33743429	33743784	CpG: 43	350142
chr11	34210026	34231426	chr11_34210026_34231426	0	+	34646864	34647412	CpG: 43	415438
chr11	34239926	34245226	chr11_34239926_34245226	0	+	34646864	34647412	CpG: 43	401638
chr11	34254526	34275126	chr11_34254526_34275126	0	+	34646864	34647412	CpG: 43	371738
chr11	34301526	34325126	chr11_34301526_34325126	0	+	34646864	34647412	CpG: 43	321738
chr11	34512522	34524222	chr11_34512522_34524222	0	+	34646864	34647412	CpG: 43	122642
chr11	34748422	34755722	chr11_34748422_34755722	0	+	34646864	34647412	CpG: 43	101010
chr11	34813922	34819022	chr11_34813922_34819022	0	+	34934498	34935508	CpG: 83	115476
chr11	34897822	34898022	chr11_34897822_34898022	0	+	34934498	34935508	CpG: 83	36476
chr11	34932722	34942022	chr11_34932722_34942022	0	+	34934498	34935508	CpG: 83	0
chr11	34947522	34951722	chr11_34947522_34951722	0	+	34934498	34935508	CpG: 83	12014
chr11	34951922	34970922	chr11_34951922_34970922	0	+	34934498	34935508	CpG: 83	16414
chr11	34980222	34985422	chr11_34980222_34985422	0	+	34934498	34935508	CpG: 83	44714
chr11	35025022	35029622	chr11_35025022_35029622	0	+	34934498	34935508	CpG: 83	89514
chr11	35036122	35076822	chr11_35036122_35076822	0	+	34934498	34935508	CpG: 83	100614
chr11	35080822	35151922	chr11_35080822_35151922	0	+	34934498	34935508	CpG: 83	145314
chr11	35156022	35167522	chr11_35156022_35167522	0	+	34934498	34935508	CpG: 83	220514
chr11	35179322	35226022	chr11_35179322_35226022	0	+	34934498	34935508	CpG: 83	243814
chr11	35236922	35272122	chr11_35236922_35272122	0	+	35521434	35521635	CpG: 19	249312
chr11	35279322	35297722	chr11_35279322_35297722	0	+	35521434	35521635	CpG: 19	223712
chr11	35306322	35343922	chr11_35306322_35343922	0	+	35521434	35521635	CpG: 19	177512
chr11	35361522	35522522	chr11_35361522_35522522	0	+	35521434	35521635	CpG: 19	0
chr11	35528422	35560022	chr11_35528422_35560022	0	+	35521434	35521635	CpG: 19	6787
chr11	35607522	35613922	chr11_35607522_35613922	0	+	35611013	35612177	CpG: 99	0
chr11	35616222	35624622	chr11_35616222_35624622	0	+	35611013	35612177	CpG: 99	4045
chr11	35656722	35722922	chr11_35656722_35722922	0	+	35647780	35648143	CpG: 35	8579
chr11	35729922	35748422	chr11_35729922_35748422	0	+	35793424	35794214	CpG: 89	45002
chr11	35752422	35863022	chr11_35752422_35863022	0	+	35793424	35794214	CpG: 89	0
chr11	35880722	35940922	chr11_35880722_35940922	0	+	35953000	35953235	CpG: 17	12078
chr11	35968122	35990722	chr11_35968122_35990722	0	+	35953000	35953235	CpG: 17	14887
chr11	36007322	36012122	chr11_36007322_36012122	0	+	35953000	35953235	CpG: 17	54087
chr11	36032922	36042622	chr11_36032922_36042622	0	+	35953000	35953235	CpG: 17	79687
chr11	36112022	36123922	chr11_36112022_36123922	0	+	35953000	35953235	CpG: 17	158787
chr11	36130422	36141622	chr11_36130422_36141622	0	+	35953000	35953235	CpG: 17	177187
chr11	36239022	36256722	chr11_36239022_36256722	0	+	35953000	35953235	CpG: 17	285787
chr11	36352022	36354722	chr11_36352022_36354722	0	+	35953000	35953235	CpG: 17	398787
chr11	36358822	36365622	chr11_36358822_36365622	0	+	35953000	35953235	CpG: 17	405587
chr11	42968922	42981422	chr11_42968922_42981422	0	+	43247184	43247481	CpG: 31	265762
chr11	43126922	43129922	chr11_43126922_43129922	0	+	43247184	43247481	CpG: 31	117262
chr11	43164322	43175722	chr11_43164322_43175722	0	+	43247184	43247481	CpG: 31	71462
chr11	43252222	43264822	chr11_43252222_43264822	0	+	43247184	43247481	CpG: 31	4741
chr11	43290922	43295522	chr11_43290922_43295522	0	+	43304409	43304683	CpG: 22	8887
chr11	43338922	43346322	chr11_43338922_43346322	0	+	43341964	43342989	CpG: 93	0
chr11	43358922	43486122	chr11_43358922_43486122	0	+	43495372	43496200	CpG: 108	9250
chr11	43572922	43592322	chr11_43572922_43592322	0	+	43580467	43580765	CpG: 29	0
chr11	43633322	43651022	chr11_43633322_43651022	0	+	43649938	43650175	CpG: 26	0
chr11	43700922	43708522	chr11_43700922_43708522	0	+	43649938	43650175	CpG: 26	50747
chr11	43739522	43753322	chr11_43739522_43753322	0	+	43649938	43650175	CpG: 26	89347
chr11	43904122	43916522	chr11_43904122_43916522	0	+	43649938	43650175	CpG: 26	253947
chr11	43921922	43924722	chr11_43921922_43924722	0	+	43649938	43650175	CpG: 26	271747
chr11	44312722	44316222	chr11_44312722_44316222	0	+	44332190	44332804	CpG: 89	15968
chr11	44581622	44589822	chr11_44581622_44589822	0	+	44433837	44434148	CpG: 21	147474
chr11	44601122	44610622	chr11_44601122_44610622	0	+	44433837	44434148	CpG: 21	166974
chr11	45329822	45341022	chr11_45329822_45341022	0	+	45665203	45666046	CpG: 84	324181
chr11	45344022	45353822	chr11_45344022_45353822	0	+	45665203	45666046	CpG: 84	311381
chr11	45359022	45361322	chr11_45359022_45361322	0	+	45665203	45666046	CpG: 84	303881
chr11	45382022	45396322	chr11_45382022_45396322	0	+	45665203	45666046	CpG: 84	268881
chr11	45446422	45484322	chr11_45446422_45484322	0	+	45665203	45666046	CpG: 84	180881
chr11	45624122	45645122	chr11_45624122_45645122	0	+	45665203	45666046	CpG: 84	20081
chr11	45703222	45708722	chr11_45703222_45708722	0	+	45665203	45666046	CpG: 84	37176
chr11	45730022	45756622	chr11_45730022_45756622	0	+	45757812	45758627	CpG: 94	1190
chr11	45832522	45846522	chr11_45832522_45846522	0	+	45869521	45869852	CpG: 31	22999
chr11	45881222	45884022	chr11_45881222_45884022	0	+	45869521	45869852	CpG: 31	11370
chr11	45885022	45885422	chr11_45885022_45885422	0	+	45869521	45869852	CpG: 31	15170
chr11	45893322	45904622	chr11_45893322_45904622	0	+	45869521	45869852	CpG: 31	23470
chr11	45905022	45905322	chr11_45905022_45905322	0	+	45869521	45869852	CpG: 31	35170
chr11	45909322	45980022	chr11_45909322_45980022	0	+	45979696	45980103	CpG: 36	0
chr11	45995522	46096022	chr11_45995522_46096022	0	+	45979696	45980103	CpG: 36	15419
chr11	46112622	46127022	chr11_46112622_46127022	0	+	46125166	46125960	CpG: 62	0
chr11	46185322	46189422	chr11_46185322_46189422	0	+	46125166	46125960	CpG: 62	59362
chr11	46203822	46207022	chr11_46203822_46207022	0	+	46250417	46251156	CpG: 67	43395
chr11	46211922	46221722	chr11_46211922_46221722	0	+	46250417	46251156	CpG: 67	28695
chr11	46338822	46346022	chr11_46338822_46346022	0	+	46250417	46251156	CpG: 67	87666
chr11	48503322	48514922	chr11_48503322_48514922	0	+	48567175	48567380	CpG: 16	52253
chr11	48910022	48920222	chr11_48910022_48920222	0	+	48982620	48983138	CpG: 51	62398
chr11	48967922	48975722	chr11_48967922_48975722	0	+	48982620	48983138	CpG: 51	6898
chr11	48983922	48986622	chr11_48983922_48986622	0	+	48982620	48983138	CpG: 51	784
chr11	48993622	49000722	chr11_48993622_49000722	0	+	48982620	48983138	CpG: 51	10484
chr11	49073122	49081022	chr11_49073122_49081022	0	+	49063980	49064361	CpG: 32	8761
chr11	49091522	49094622	chr11_49091522_49094622	0	+	49063980	49064361	CpG: 32	27161
chr11	49096122	49100822	chr11_49096122_49100822	0	+	49063980	49064361	CpG: 32	31761
chr11	49240122	49244722	chr11_49240122_49244722	0	+	49063980	49064361	CpG: 32	175761
chr11	49308122	49312122	chr11_49308122_49312122	0	+	49423234	49423831	CpG: 51	111112
chr11	49414422	49473422	chr11_49414422_49473422	0	+	49423234	49423831	CpG: 51	0
chr11	49477122	49478122	chr11_49477122_49478122	0	+	49447493	49447903	CpG: 30	29219
chr11	49540722	49552622	chr11_49540722_49552622	0	+	49525524	49526459	CpG: 109	14263
chr11	49581522	49582422	chr11_49581522_49582422	0	+	49607663	49608494	CpG: 57	25241
chr11	49587222	49594822	chr11_49587222_49594822	0	+	49607663	49608494	CpG: 57	12841
chr11	49603122	49613422	chr11_49603122_49613422	0	+	49607663	49608494	CpG: 57	0
chr11	49653822	49666322	chr11_49653822_49666322	0	+	49659901	49660774	CpG: 72	0
chr11	49688422	49799822	chr11_49688422_49799822	0	+	49715084	49715762	CpG: 100	0
chr11	49827022	49839622	chr11_49827022_49839622	0	+	49838410	49839256	CpG: 97	0
chr11	49900722	49985722	chr11_49900722_49985722	0	+	49944771	49945223	CpG: 60	0
chr11	50005522	50088722	chr11_50005522_50088722	0	+	50023779	50024443	CpG: 58	0
chr11	50161122	50185222	chr11_50161122_50185222	0	+	50172593	50173367	CpG: 73	0
chr11	50200622	50220822	chr11_50200622_50220822	0	+	50190401	50192099	CpG: 143	8523
chr11	50234922	50237722	chr11_50234922_50237722	0	+	50244138	50244673	CpG: 54	6416
chr11	50239122	50256822	chr11_50239122_50256822	0	+	50244138	50244673	CpG: 54	0
chr11	50274122	50366622	chr11_50274122_50366622	0	+	50244138	50244673	CpG: 54	29449
chr11	50376522	50506122	chr11_50376522_50506122	0	+	50415201	50417039	CpG: 156	0
chr11	50511722	50623722	chr11_50511722_50623722	0	+	50640948	50641322	CpG: 36	17226
chr11	50662222	50679722	chr11_50662222_50679722	0	+	50664508	50665173	CpG: 80	0
chr11	50739522	50756322	chr11_50739522_50756322	0	+	50729217	50729747	CpG: 46	9775
chr11	50790222	50792122	chr11_50790222_50792122	0	+	50729217	50729747	CpG: 46	60475
chr11	50798222	50809322	chr11_50798222_50809322	0	+	50872774	50872998	CpG: 25	63452
chr11	50827422	50841422	chr11_50827422_50841422	0	+	50872774	50872998	CpG: 25	31352
chr11	50845422	50881022	chr11_50845422_50881022	0	+	50872774	50872998	CpG: 25	0
chr11	51066522	51068122	chr11_51066522_51068122	0	+	51076372	51077232	CpG: 91	8250
chr11	51098822	51143722	chr11_51098822_51143722	0	+	51103269	51103966	CpG: 96	0
chr11	51152522	51170522	chr11_51152522_51170522	0	+	51103269	51103966	CpG: 96	48556
chr11	51180522	51335322	chr11_51180522_51335322	0	+	51397998	51398512	CpG: 54	62676
chr11	51337722	51357322	chr11_51337722_51357322	0	+	51397998	51398512	CpG: 54	40676
chr11	51362622	51409122	chr11_51362622_51409122	0	+	51397998	51398512	CpG: 54	0
chr11	51434622	51495622	chr11_51434622_51495622	0	+	51449117	51449549	CpG: 51	0
chr11	51579922	51591022	chr11_51579922_51591022	0	+	51577105	51577348	CpG: 22	2574
chr11	51600922	51674922	chr11_51600922_51674922	0	+	51669829	51671991	CpG: 146	0
chr11	51677322	51698822	chr11_51677322_51698822	0	+	51669829	51671991	CpG: 146	5331
chr11	51705222	51766422	chr11_51705222_51766422	0	+	51781068	51781399	CpG: 46	14646
chr11	51769222	51777022	chr11_51769222_51777022	0	+	51781068	51781399	CpG: 46	4046
chr11	51968322	51995222	chr11_51968322_51995222	0	+	51981286	51981637	CpG: 33	0
chr11	52067522	52114922	chr11_52067522_52114922	0	+	52096136	52096891	CpG: 80	0
chr11	52130022	52161322	chr11_52130022_52161322	0	+	52127726	52127949	CpG: 18	2073
chr11	52167822	52192322	chr11_52167822_52192322	0	+	52174006	52175368	CpG: 111	0
chr11	52195122	52225422	chr11_52195122_52225422	0	+	52209835	52210325	CpG: 52	0
chr11	52230122	52336822	chr11_52230122_52336822	0	+	52209835	52210325	CpG: 52	19797
chr11	52344222	52373622	chr11_52344222_52373622	0	+	52209835	52210325	CpG: 52	133897
chr11	52382822	52407022	chr11_52382822_52407022	0	+	52578020	52578775	CpG: 91	170998
chr11	52414522	52416022	chr11_52414522_52416022	0	+	52578020	52578775	CpG: 91	161998
chr11	52424722	52484122	chr11_52424722_52484122	0	+	52578020	52578775	CpG: 91	93898
chr11	52489822	52533622	chr11_52489822_52533622	0	+	52578020	52578775	CpG: 91	44398
chr11	52546822	52552822	chr11_52546822_52552822	0	+	52578020	52578775	CpG: 91	25198
chr11	52556922	52607722	chr11_52556922_52607722	0	+	52578020	52578775	CpG: 91	0
chr11	52626122	52643622	chr11_52626122_52643622	0	+	52578020	52578775	CpG: 91	47347
chr11	52653922	52696522	chr11_52653922_52696522	0	+	52578020	52578775	CpG: 91	75147
chr11	52699222	52717622	chr11_52699222_52717622	0	+	52578020	52578775	CpG: 91	120447
chr11	52719822	52725022	chr11_52719822_52725022	0	+	52578020	52578775	CpG: 91	141047
chr11	52754922	52784722	chr11_52754922_52784722	0	+	52578020	52578775	CpG: 91	176147
chr11	52806622	52992122	chr11_52806622_52992122	0	+	53113120	53114264	CpG: 124	120998
chr11	52997122	53005622	chr11_52997122_53005622	0	+	53113120	53114264	CpG: 124	107498
chr11	53030222	53074822	chr11_53030222_53074822	0	+	53113120	53114264	CpG: 124	38298
chr11	53263022	53302122	chr11_53263022_53302122	0	+	53270555	53271049	CpG: 49	0
chr11	53307722	53375722	chr11_53307722_53375722	0	+	53333248	53333772	CpG: 58	0
chr11	53417422	53479922	chr11_53417422_53479922	0	+	53449742	53450000	CpG: 33	0
chr11	53537322	53544822	chr11_53537322_53544822	0	+	53520214	53520913	CpG: 67	16409
chr11	53547822	53549522	chr11_53547822_53549522	0	+	53520214	53520913	CpG: 67	26909
chr11	53557222	53657322	chr11_53557222_53657322	0	+	53583398	53584159	CpG: 93	0
chr11	53684422	53690622	chr11_53684422_53690622	0	+	53672526	53672920	CpG: 40	11502
chr11	53701522	53706022	chr11_53701522_53706022	0	+	53704581	53705563	CpG: 82	0
chr11	53713022	53770922	chr11_53713022_53770922	0	+	53704581	53705563	CpG: 82	7459
chr11	53797422	53827622	chr11_53797422_53827622	0	+	53793052	53793998	CpG: 91	3424
chr11	53835722	53856122	chr11_53835722_53856122	0	+	53841196	53842078	CpG: 70	0
chr11	53861822	53887022	chr11_53861822_53887022	0	+	53841196	53842078	CpG: 70	19744
chr11	53913322	53947222	chr11_53913322_53947222	0	+	53914297	53914874	CpG: 59	0
chr11	53957422	53976422	chr11_53957422_53976422	0	+	53914297	53914874	CpG: 59	42548
chr11	53985722	53992522	chr11_53985722_53992522	0	+	53914297	53914874	CpG: 59	70848
chr11	53995822	53998722	chr11_53995822_53998722	0	+	53914297	53914874	CpG: 59	80948
chr11	54004222	54015522	chr11_54004222_54015522	0	+	53914297	53914874	CpG: 59	89348
chr11	54015722	54020722	chr11_54015722_54020722	0	+	54117411	54117970	CpG: 49	96689
chr11	54026522	54042722	chr11_54026522_54042722	0	+	54117411	54117970	CpG: 49	74689
chr11	54047422	54056222	chr11_54047422_54056222	0	+	54117411	54117970	CpG: 49	61189
chr11	54062722	54068222	chr11_54062722_54068222	0	+	54117411	54117970	CpG: 49	49189
chr11	54076122	54085822	chr11_54076122_54085822	0	+	54117411	54117970	CpG: 49	31589
chr11	54097622	54105822	chr11_54097622_54105822	0	+	54117411	54117970	CpG: 49	11589
chr11	54112522	54161422	chr11_54112522_54161422	0	+	54117411	54117970	CpG: 49	0
chr11	54527522	54537022	chr11_54527522_54537022	0	+	54600534	54601450	CpG: 96	63512
chr11	54607722	54651622	chr11_54607722_54651622	0	+	54600534	54601450	CpG: 96	6272
chr11	54663322	54672222	chr11_54663322_54672222	0	+	54674080	54674425	CpG: 28	1858
chr11	54693822	54706222	chr11_54693822_54706222	0	+	54716274	54716535	CpG: 21	10052
chr11	54716722	54777622	chr11_54716722_54777622	0	+	54769245	54769806	CpG: 56	0
chr11	54786522	54864722	chr11_54786522_54864722	0	+	54846752	54847009	CpG: 27	0
chr11	54877522	54879022	chr11_54877522_54879022	0	+	54846752	54847009	CpG: 27	30513
chr11	54889222	55215222	chr11_54889222_55215222	0	+	54911518	54911789	CpG: 28	0
chr11	55223422	55242422	chr11_55223422_55242422	0	+	55274436	55274791	CpG: 35	32014
chr11	55248622	55264422	chr11_55248622_55264422	0	+	55274436	55274791	CpG: 35	10014
chr11	55324322	55373922	chr11_55324322_55373922	0	+	55283139	55283664	CpG: 74	40658
chr11	55381522	55403122	chr11_55381522_55403122	0	+	55283139	55283664	CpG: 74	97858
chr11	55405522	55414622	chr11_55405522_55414622	0	+	55283139	55283664	CpG: 74	121858
chr11	55445922	55449722	chr11_55445922_55449722	0	+	55283139	55283664	CpG: 74	162258
chr11	55459722	55517522	chr11_55459722_55517522	0	+	55283139	55283664	CpG: 74	176058
chr11	55573122	55587122	chr11_55573122_55587122	0	+	55283139	55283664	CpG: 74	289458
chr11	55604522	55606922	chr11_55604522_55606922	0	+	55283139	55283664	CpG: 74	320858
chr11	55628022	55637522	chr11_55628022_55637522	0	+	55283139	55283664	CpG: 74	344358
chr11	55691022	55692722	chr11_55691022_55692722	0	+	55283139	55283664	CpG: 74	407358
chr11	55708522	55717722	chr11_55708522_55717722	0	+	55283139	55283664	CpG: 74	424858
chr11	55733522	55742522	chr11_55733522_55742522	0	+	55283139	55283664	CpG: 74	449858
chr11	55777822	55792222	chr11_55777822_55792222	0	+	56272837	56273100	CpG: 24	480615
chr11	55812522	55816722	chr11_55812522_55816722	0	+	56272837	56273100	CpG: 24	456115
chr11	56559822	56565922	chr11_56559822_56565922	0	+	56272837	56273100	CpG: 24	286722
chr11	56789822	56790622	chr11_56789822_56790622	0	+	56272837	56273100	CpG: 24	516722
chr11	56800622	56806022	chr11_56800622_56806022	0	+	57331737	57332375	CpG: 64	525715
chr11	56818422	56841922	chr11_56818422_56841922	0	+	57331737	57332375	CpG: 64	489815
chr11	56843922	56847522	chr11_56843922_56847522	0	+	57331737	57332375	CpG: 64	484215
chr11	56857722	56863622	chr11_56857722_56863622	0	+	57331737	57332375	CpG: 64	468115
chr11	56881422	56891922	chr11_56881422_56891922	0	+	57331737	57332375	CpG: 64	439815
chr11	56895322	56935522	chr11_56895322_56935522	0	+	57331737	57332375	CpG: 64	396215
chr11	56943122	56944522	chr11_56943122_56944522	0	+	57331737	57332375	CpG: 64	387215
chr11	56952922	56975422	chr11_56952922_56975422	0	+	57331737	57332375	CpG: 64	356315
chr11	57020922	57075622	chr11_57020922_57075622	0	+	57331737	57332375	CpG: 64	256115
chr11	57096922	57099222	chr11_57096922_57099222	0	+	57331737	57332375	CpG: 64	232515
chr11	57102422	57117022	chr11_57102422_57117022	0	+	57331737	57332375	CpG: 64	214715
chr11	57119922	57127622	chr11_57119922_57127622	0	+	57331737	57332375	CpG: 64	204115
chr11	57212822	57227822	chr11_57212822_57227822	0	+	57331737	57332375	CpG: 64	103915
chr11	57239522	57248922	chr11_57239522_57248922	0	+	57331737	57332375	CpG: 64	82815
chr11	57336122	57422122	chr11_57336122_57422122	0	+	57372760	57372980	CpG: 17	0
chr11	57426822	57565522	chr11_57426822_57565522	0	+	57458455	57459237	CpG: 74	0
chr11	57577722	57607922	chr11_57577722_57607922	0	+	57614987	57615936	CpG: 88	7065
chr11	57617522	57635422	chr11_57617522_57635422	0	+	57614987	57615936	CpG: 88	1586
chr11	57643122	57699122	chr11_57643122_57699122	0	+	57642926	57643177	CpG: 28	0
chr11	57706622	57718822	chr11_57706622_57718822	0	+	57650467	57650757	CpG: 29	55865
chr11	57724422	57811322	chr11_57724422_57811322	0	+	57822117	57822329	CpG: 21	10795
chr11	57815022	57815622	chr11_57815022_57815622	0	+	57822117	57822329	CpG: 21	6495
chr11	57834022	57843322	chr11_57834022_57843322	0	+	57822713	57823594	CpG: 133	10428
chr11	57872022	57891722	chr11_57872022_57891722	0	+	57911230	57911644	CpG: 33	19508
chr11	57923122	57943922	chr11_57923122_57943922	0	+	57917281	57918207	CpG: 79	4915
chr11	57960922	57962022	chr11_57960922_57962022	0	+	57981659	57982114	CpG: 64	19637
chr11	58090722	58093422	chr11_58090722_58093422	0	+	58116297	58116546	CpG: 20	22875
chr11	58100522	58107422	chr11_58100522_58107422	0	+	58116297	58116546	CpG: 20	8875
chr11	58109722	58139622	chr11_58109722_58139622	0	+	58116297	58116546	CpG: 20	0
chr11	58142022	58201922	chr11_58142022_58201922	0	+	58143631	58144390	CpG: 57	0
chr11	58231422	58239722	chr11_58231422_58239722	0	+	58143631	58144390	CpG: 57	87032
chr11	58241922	58249322	chr11_58241922_58249322	0	+	58143631	58144390	CpG: 57	97532
chr11	58272522	58292722	chr11_58272522_58292722	0	+	58143631	58144390	CpG: 57	128132
chr11	58293422	58294122	chr11_58293422_58294122	0	+	58143631	58144390	CpG: 57	149032
chr11	58418422	58433722	chr11_58418422_58433722	0	+	58453976	58454264	CpG: 26	20254
chr11	58438422	58458622	chr11_58438422_58458622	0	+	58453976	58454264	CpG: 26	0
chr11	58472622	58485422	chr11_58472622_58485422	0	+	58453976	58454264	CpG: 26	18358
chr11	58608522	58614322	chr11_58608522_58614322	0	+	58660639	58660877	CpG: 19	46317
chr11	58660322	58669622	chr11_58660322_58669622	0	+	58660639	58660877	CpG: 19	0
chr11	58743522	58754822	chr11_58743522_58754822	0	+	58751889	58752251	CpG: 49	0
chr11	58767022	58769522	chr11_58767022_58769522	0	+	58767396	58768561	CpG: 85	0
chr11	58769922	58786722	chr11_58769922_58786722	0	+	58775297	58775717	CpG: 46	0
chr11	58789122	58956922	chr11_58789122_58956922	0	+	58790775	58791100	CpG: 31	0
chr11	58962122	59008122	chr11_58962122_59008122	0	+	58976812	58977272	CpG: 48	0
chr11	59014222	59035022	chr11_59014222_59035022	0	+	59015790	59016302	CpG: 45	0
chr11	59046122	59245822	chr11_59046122_59245822	0	+	59063222	59063532	CpG: 30	0
chr11	59258122	59274622	chr11_59258122_59274622	0	+	59263371	59264193	CpG: 66	0
chr11	59292022	59327522	chr11_59292022_59327522	0	+	59319510	59320307	CpG: 61	0
chr11	59332822	59391622	chr11_59332822_59391622	0	+	59319510	59320307	CpG: 61	12515
chr11	59440722	59503122	chr11_59440722_59503122	0	+	59475649	59476518	CpG: 94	0
chr11	59503922	59525922	chr11_59503922_59525922	0	+	59475649	59476518	CpG: 94	27404
chr11	59531822	59581922	chr11_59531822_59581922	0	+	59600692	59601240	CpG: 51	18770
chr11	59586922	59634022	chr11_59586922_59634022	0	+	59600692	59601240	CpG: 51	0
chr11	59662722	59731122	chr11_59662722_59731122	0	+	59661477	59661909	CpG: 63	813
chr11	59735022	59756522	chr11_59735022_59756522	0	+	59777352	59777744	CpG: 29	20830
chr11	59762122	60108822	chr11_59762122_60108822	0	+	59777352	59777744	CpG: 29	0
chr11	60129522	60234122	chr11_60129522_60234122	0	+	60166157	60166622	CpG: 43	0
chr11	60251522	60352922	chr11_60251522_60352922	0	+	60267970	60268397	CpG: 35	0
chr11	60387622	60447022	chr11_60387622_60447022	0	+	60388882	60389169	CpG: 21	0
chr11	60515222	60562122	chr11_60515222_60562122	0	+	60540343	60540766	CpG: 47	0
chr11	60571622	60581322	chr11_60571622_60581322	0	+	60590290	60591269	CpG: 70	8968
chr11	60588122	60593422	chr11_60588122_60593422	0	+	60590290	60591269	CpG: 70	0
chr11	60655922	60685322	chr11_60655922_60685322	0	+	60691758	60692671	CpG: 115	6436
chr11	60715422	60726122	chr11_60715422_60726122	0	+	60726953	60727451	CpG: 73	831
chr11	60730822	60797122	chr11_60730822_60797122	0	+	60745010	60745864	CpG: 76	0
chr11	60802422	60867222	chr11_60802422_60867222	0	+	60835707	60836756	CpG: 118	0
chr11	60868922	60990922	chr11_60868922_60990922	0	+	60882681	60882927	CpG: 20	0
chr11	61000822	61081222	chr11_61000822_61081222	0	+	61080370	61080995	CpG: 50	0
chr11	61086322	61092322	chr11_61086322_61092322	0	+	61080370	61080995	CpG: 50	5327
chr11	61120522	61134622	chr11_61120522_61134622	0	+	61155939	61156443	CpG: 59	21317
[truncated: 13,154 more rows]
