# Supplementary material for: Genome-wide distribution of 5-formylcytosine in embryonic stem cells is associated with transcription and depends on thymine DNA glycosylase
Source: Genome Biol. 2012 Aug 17;13(8):R69. doi: 10.1186/gb-2012-13-8-r69 (PMC3491369; doi:10.1186/gb-2012-13-8-r69)
Supplement: Additional file 2 — Genomic coordinates of 5fC-, 5hmC- and 5mC-enriched regions in wild type and knockdown. These bed files report the genomic positions of the regions enriched in 5fC, 5hmC and 5mC. The reported regions are the intersection of the enrichment between two replicates. For each region, the position of the nearest CGI is also shown (where multiple CGIs have the same distance, only the first one is reported). The columns in these files are: 1) chrom (chromosome); 2) start (enriched region start); 3) end (enriched region end); 4) name (ID for enriched region); 5, value (unused column); 6) strand (strand (always +)); 7) cgi_start (nearest CGI start); 8, cgi_end (nearest CGI end); 9) cgi_id (CGI ID (from UCSC genome browser table cpgIslandExt.bed)); 10) cgi_dist (distance of CGI from enriched region (0 if overlapping)). The files in the zipped directory are: fc.enriched.cgi.bed (regions enriched in 5fC in wild-type); fc_sirna_ctrl.enriched.cgi.bed (regions enriched in 5fC in siRNA control); fc_tdg_vs_ctrl.enriched.cgi.bed (regions enriched in 5fC in TDG KD relative to siRNA control); hmc.enriched.cgi.bed (regions enriched in 5hmC wild-type); mc.enriched.cgi.bed (regions enriched in mC wild type). [file gb-2012-13-8-r69-S2.ZIP › additional_files2/fc_tdg_vs_ctrl.enriched.cgi.bed]

chrom	start	end	name	value	strand	cgi_start	cgi_end	cgi_id	cgi_dist
chr1	9535500	9536400	chr1_9535500_9536400	0	+	9535350	9536349	CpG: 97	0
chr1	13771400	13773300	chr1_13771400_13773300	0	+	13650312	13650813	CpG: 49	120587
chr1	36146638	36148838	chr1_36146638_36148838	0	+	36160382	36161031	CpG: 46	11544
chr1	36376838	36378738	chr1_36376838_36378738	0	+	36364461	36365058	CpG: 61	11780
chr1	36606238	36607038	chr1_36606238_36607038	0	+	36603755	36604135	CpG: 38	2103
chr1	39764338	39766138	chr1_39764338_39766138	0	+	39707286	39708060	CpG: 72	56278
chr1	54958438	54959838	chr1_54958438_54959838	0	+	54982569	54983461	CpG: 106	22731
chr1	63104238	63105838	chr1_63104238_63105838	0	+	63160059	63160923	CpG: 77	54221
chr1	74323938	74325538	chr1_74323938_74325538	0	+	74331037	74331709	CpG: 61	5499
chr1	74959138	74960138	chr1_74959138_74960138	0	+	74947129	74947558	CpG: 48	11580
chr1	75168538	75173238	chr1_75168538_75173238	0	+	75165132	75165516	CpG: 42	3022
chr1	75239838	75243838	chr1_75239838_75243838	0	+	75248328	75248539	CpG: 17	4490
chr1	75383638	75386038	chr1_75383638_75386038	0	+	75384560	75385679	CpG: 107	0
chr1	79953538	79955738	chr1_79953538_79955738	0	+	79854768	79855581	CpG: 90	97957
chr1	84984538	84991638	chr1_84984538_84991638	0	+	84931147	84931629	CpG: 47	52909
chr1	85071938	85112038	chr1_85071938_85112038	0	+	84931147	84931629	CpG: 47	140309
chr1	85160038	85164538	chr1_85160038_85164538	0	+	84931147	84931629	CpG: 47	228409
chr1	87792787	87795287	chr1_87792787_87795287	0	+	87791049	87791481	CpG: 43	1306
chr1	89428787	89429187	chr1_89428787_89429187	0	+	89406115	89407132	CpG: 101	21655
chr1	89442787	89445087	chr1_89442787_89445087	0	+	89406115	89407132	CpG: 101	35655
chr1	89832787	89834687	chr1_89832787_89834687	0	+	89904782	89905176	CpG: 45	70095
chr1	90106987	90112387	chr1_90106987_90112387	0	+	90101904	90102374	CpG: 58	4613
chr1	90124887	90151787	chr1_90124887_90151787	0	+	90173788	90174279	CpG: 49	22001
chr1	90156487	90165487	chr1_90156487_90165487	0	+	90173788	90174279	CpG: 49	8301
chr1	90169487	90176787	chr1_90169487_90176787	0	+	90173788	90174279	CpG: 49	0
chr1	90192187	90201387	chr1_90192187_90201387	0	+	90173788	90174279	CpG: 49	17908
chr1	91494587	91495887	chr1_91494587_91495887	0	+	91476829	91478375	CpG: 183	16212
chr1	91499087	91500287	chr1_91499087_91500287	0	+	91476829	91478375	CpG: 183	20712
chr1	92104787	92107387	chr1_92104787_92107387	0	+	91889508	91889777	CpG: 24	215010
chr1	92848387	92849887	chr1_92848387_92849887	0	+	92895094	92895719	CpG: 79	45207
chr1	93192187	93195587	chr1_93192187_93195587	0	+	93194472	93195371	CpG: 68	0
chr1	94361487	94363487	chr1_94361487_94363487	0	+	94370037	94370541	CpG: 61	6550
chr1	94696687	94699087	chr1_94696687_94699087	0	+	94727823	94728130	CpG: 23	28736
chr1	94739587	94746587	chr1_94739587_94746587	0	+	94745011	94745360	CpG: 29	0
chr1	95056187	95061387	chr1_95056187_95061387	0	+	95073174	95073508	CpG: 34	11787
chr1	95078487	95085487	chr1_95078487_95085487	0	+	95073174	95073508	CpG: 34	4979
chr1	95152187	95154387	chr1_95152187_95154387	0	+	95132278	95133084	CpG: 96	19103
chr1	120690887	120693487	chr1_120690887_120693487	0	+	120733971	120734610	CpG: 46	40484
chr1	120732587	120735087	chr1_120732587_120735087	0	+	120733971	120734610	CpG: 46	0
chr1	120995587	120998887	chr1_120995587_120998887	0	+	120949975	120950360	CpG: 34	45227
chr1	121926587	121929687	chr1_121926587_121929687	0	+	121970256	121970508	CpG: 28	40569
chr1	130190287	130191187	chr1_130190287_130191187	0	+	130140676	130141549	CpG: 84	48738
chr1	133952887	133953987	chr1_133952887_133953987	0	+	133964202	133964825	CpG: 68	10215
chr1	134022187	134026587	chr1_134022187_134026587	0	+	134035882	134036137	CpG: 33	9295
chr1	135175387	135177787	chr1_135175387_135177787	0	+	135170671	135170932	CpG: 21	4455
chr1	135253187	135263687	chr1_135253187_135263687	0	+	135260005	135260889	CpG: 71	0
chr1	137741787	137745087	chr1_137741787_137745087	0	+	137715085	137715585	CpG: 60	26202
chr1	138646387	138649287	chr1_138646387_138649287	0	+	138685716	138686145	CpG: 34	36429
chr1	154484987	154485987	chr1_154484987_154485987	0	+	154472038	154472418	CpG: 35	12569
chr1	156051887	156052987	chr1_156051887_156052987	0	+	156051967	156052668	CpG: 58	0
chr1	157083687	157086087	chr1_157083687_157086087	0	+	157091221	157092077	CpG: 98	5134
chr1	168092873	168094973	chr1_168092873_168094973	0	+	168168628	168169096	CpG: 47	73655
chr1	173504273	173512773	chr1_173504273_173512773	0	+	173433519	173434331	CpG: 69	69942
chr1	174208373	174209473	chr1_174208373_174209473	0	+	174242460	174242763	CpG: 28	32987
chr1	180846073	180847473	chr1_180846073_180847473	0	+	180457418	180461026	CpG: 270	385047
chr1	182107173	182109773	chr1_182107173_182109773	0	+	182125840	182126453	CpG: 56	16067
chr1	182340473	182347173	chr1_182340473_182347173	0	+	182413327	182413708	CpG: 39	66154
chr1	182625173	182627773	chr1_182625173_182627773	0	+	182626726	182627458	CpG: 84	0
chr1	182696873	182698673	chr1_182696873_182698673	0	+	182707863	182708513	CpG: 54	9190
chr1	182902673	182903673	chr1_182902673_182903673	0	+	182872374	182873070	CpG: 57	29603
chr1	183301373	183303073	chr1_183301373_183303073	0	+	183282508	183283038	CpG: 66	18335
chr1	184439173	184440373	chr1_184439173_184440373	0	+	184447129	184447951	CpG: 79	6756
chr1	184691573	184694173	chr1_184691573_184694173	0	+	184694023	184694281	CpG: 42	0
chr1	190809010	190813910	chr1_190809010_190813910	0	+	190831111	190831837	CpG: 69	17201
chr1	193110310	193112110	chr1_193110310_193112110	0	+	193141670	193142022	CpG: 48	29560
chr1	193770110	193771910	chr1_193770110_193771910	0	+	193809114	193809379	CpG: 25	37204
chr10	3052884	3054784	chr10_3052884_3054784	0	+	3134203	3135100	CpG: 90	79419
chr10	22024142	22028142	chr10_22024142_22028142	0	+	21993127	21994073	CpG: 70	30069
chr10	22041642	22044342	chr10_22041642_22044342	0	+	21993127	21994073	CpG: 70	47569
chr10	39366542	39367242	chr10_39366542_39367242	0	+	39450929	39452940	CpG: 197	83687
chr10	43228942	43231442	chr10_43228942_43231442	0	+	43230136	43230340	CpG: 16	0
chr10	58090013	58094013	chr10_58090013_58094013	0	+	57960611	57960936	CpG: 35	129077
chr10	58754413	58759313	chr10_58754413_58759313	0	+	58785774	58786670	CpG: 86	26461
chr10	59693913	59696613	chr10_59693913_59696613	0	+	59681506	59682210	CpG: 77	11703
chr10	59762913	59763813	chr10_59762913_59763813	0	+	59766071	59766285	CpG: 15	2258
chr10	59798613	59799313	chr10_59798613_59799313	0	+	59809575	59809807	CpG: 26	10262
chr10	59871213	59872813	chr10_59871213_59872813	0	+	59809575	59809807	CpG: 26	61406
chr10	60066513	60070913	chr10_60066513_60070913	0	+	60148695	60149089	CpG: 29	77782
chr10	60099613	60101413	chr10_60099613_60101413	0	+	60148695	60149089	CpG: 29	47282
chr10	60240213	60243513	chr10_60240213_60243513	0	+	60215335	60215693	CpG: 27	24520
chr10	60393113	60393513	chr10_60393113_60393513	0	+	60293294	60294558	CpG: 142	98555
chr10	60406113	60407213	chr10_60406113_60407213	0	+	60293294	60294558	CpG: 142	111555
chr10	60422713	60427713	chr10_60422713_60427713	0	+	60552067	60552335	CpG: 22	124354
chr10	60565713	60566913	chr10_60565713_60566913	0	+	60552067	60552335	CpG: 22	13378
chr10	60690213	60692413	chr10_60690213_60692413	0	+	60708639	60708851	CpG: 20	16226
chr10	60715013	60716713	chr10_60715013_60716713	0	+	60708639	60708851	CpG: 20	6162
chr10	61317513	61319113	chr10_61317513_61319113	0	+	61245869	61247113	CpG: 113	70400
chr10	61325613	61328913	chr10_61325613_61328913	0	+	61245869	61247113	CpG: 113	78500
chr10	61569313	61573613	chr10_61569313_61573613	0	+	61573452	61573843	CpG: 49	0
chr10	61817913	61819513	chr10_61817913_61819513	0	+	61802673	61803182	CpG: 42	14731
chr10	67559513	67561413	chr10_67559513_67561413	0	+	67504181	67504482	CpG: 20	55031
chr10	74384413	74385713	chr10_74384413_74385713	0	+	74388221	74388474	CpG: 19	2508
chr10	74387113	74392613	chr10_74387113_74392613	0	+	74388221	74388474	CpG: 19	0
chr10	74398813	74402913	chr10_74398813_74402913	0	+	74388221	74388474	CpG: 19	10339
chr10	74472413	74477313	chr10_74472413_74477313	0	+	74454147	74454472	CpG: 25	17941
chr10	75953213	75954213	chr10_75953213_75954213	0	+	75931420	75931943	CpG: 49	21270
chr10	76321913	76324113	chr10_76321913_76324113	0	+	76424375	76424877	CpG: 59	100262
chr10	77025213	77026913	chr10_77025213_77026913	0	+	77044322	77044870	CpG: 57	17409
chr10	77287513	77290313	chr10_77287513_77290313	0	+	77364832	77365282	CpG: 45	74519
chr10	77356113	77358713	chr10_77356113_77358713	0	+	77364832	77365282	CpG: 45	6119
chr10	77374613	77376913	chr10_77374613_77376913	0	+	77364832	77365282	CpG: 45	9331
chr10	79199813	79205913	chr10_79199813_79205913	0	+	79202058	79202338	CpG: 26	0
chr10	79321413	79324113	chr10_79321413_79324113	0	+	79316817	79318094	CpG: 143	3319
chr10	79487913	79489913	chr10_79487913_79489913	0	+	79476363	79476683	CpG: 23	11230
chr10	79593113	79594213	chr10_79593113_79594213	0	+	79594169	79594979	CpG: 76	0
chr10	79643013	79649513	chr10_79643013_79649513	0	+	79649397	79649717	CpG: 26	0
chr10	79701213	79705713	chr10_79701213_79705713	0	+	79712058	79712297	CpG: 25	6345
chr10	79785313	79788513	chr10_79785313_79788513	0	+	79785744	79786579	CpG: 64	0
chr10	79796313	79798013	chr10_79796313_79798013	0	+	79798227	79798434	CpG: 15	214
chr10	79855013	79858413	chr10_79855013_79858413	0	+	79858041	79858366	CpG: 23	0
chr10	79871413	79875913	chr10_79871413_79875913	0	+	79869458	79869659	CpG: 18	1754
chr10	79901313	79902513	chr10_79901313_79902513	0	+	79895795	79896958	CpG: 98	4355
chr10	79996813	79999913	chr10_79996813_79999913	0	+	80023681	80024632	CpG: 88	23768
chr10	80013713	80018313	chr10_80013713_80018313	0	+	80023681	80024632	CpG: 88	5368
chr10	80110013	80113713	chr10_80110013_80113713	0	+	80118852	80119075	CpG: 32	5139
chr10	80169813	80181013	chr10_80169813_80181013	0	+	80165285	80165607	CpG: 30	4206
chr10	80246113	80249213	chr10_80246113_80249213	0	+	80260431	80261794	CpG: 146	11218
chr10	80266013	80270013	chr10_80266013_80270013	0	+	80269774	80270395	CpG: 65	0
chr10	80322713	80329513	chr10_80322713_80329513	0	+	80317711	80318488	CpG: 80	4225
chr10	80361313	80363213	chr10_80361313_80363213	0	+	80362880	80363749	CpG: 79	0
chr10	80371813	80377313	chr10_80371813_80377313	0	+	80380618	80381048	CpG: 56	3305
chr10	80397513	80400513	chr10_80397513_80400513	0	+	80394938	80395194	CpG: 18	2319
chr10	80463513	80465213	chr10_80463513_80465213	0	+	80477626	80477887	CpG: 20	12413
chr10	80489813	80496313	chr10_80489813_80496313	0	+	80493857	80494410	CpG: 43	0
chr10	80508913	80518313	chr10_80508913_80518313	0	+	80522620	80523050	CpG: 39	4307
chr10	80639513	80641013	chr10_80639513_80641013	0	+	80639201	80639800	CpG: 70	0
chr10	80708913	80716713	chr10_80708913_80716713	0	+	80720011	80720602	CpG: 51	3298
chr10	80724613	80728013	chr10_80724613_80728013	0	+	80729347	80729719	CpG: 38	1334
chr10	80735613	80737713	chr10_80735613_80737713	0	+	80729347	80729719	CpG: 38	5894
chr10	80755213	80757713	chr10_80755213_80757713	0	+	80755542	80756258	CpG: 80	0
chr10	80846713	80852213	chr10_80846713_80852213	0	+	80846933	80847393	CpG: 44	0
chr10	80872013	80880013	chr10_80872013_80880013	0	+	80883011	80883530	CpG: 43	2998
chr10	80970913	80975313	chr10_80970913_80975313	0	+	80965555	80965845	CpG: 38	5068
chr10	80988113	81006813	chr10_80988113_81006813	0	+	81007282	81008120	CpG: 105	469
chr10	81049013	81051513	chr10_81049013_81051513	0	+	81050430	81050831	CpG: 27	0
chr10	82468413	82470713	chr10_82468413_82470713	0	+	82447909	82448621	CpG: 67	19792
chr10	82571213	82572513	chr10_82571213_82572513	0	+	82654036	82654458	CpG: 32	81523
chr10	84002713	84005913	chr10_84002713_84005913	0	+	83996512	83997073	CpG: 63	5640
chr10	116329925	116330525	chr10_116329925_116330525	0	+	116386794	116387655	CpG: 112	56269
chr10	126445025	126451825	chr10_126445025_126451825	0	+	126467632	126467945	CpG: 40	15807
chr10	126942725	126943725	chr10_126942725_126943725	0	+	126948744	126949177	CpG: 38	5019
chr10	126984825	126997925	chr10_126984825_126997925	0	+	126981493	126981749	CpG: 18	3076
chr10	127706225	127707925	chr10_127706225_127707925	0	+	127707415	127707827	CpG: 38	0
chr11	3258800	3259700	chr11_3258800_3259700	0	+	3231819	3232499	CpG: 72	26301
chr11	3463000	3464600	chr11_3463000_3464600	0	+	3435669	3435987	CpG: 26	27013
chr11	3619600	3623300	chr11_3619600_3623300	0	+	3605403	3605647	CpG: 25	13953
chr11	3630800	3632700	chr11_3630800_3632700	0	+	3605403	3605647	CpG: 25	25153
chr11	3670800	3672400	chr11_3670800_3672400	0	+	3674667	3675011	CpG: 40	2267
chr11	3875000	3878600	chr11_3875000_3878600	0	+	3897988	3898822	CpG: 79	19388
chr11	4175700	4178200	chr11_4175700_4178200	0	+	4166615	4167109	CpG: 56	8591
chr11	5045600	5048900	chr11_5045600_5048900	0	+	5051987	5052562	CpG: 56	3087
chr11	5772900	5773900	chr11_5772900_5773900	0	+	5778006	5778496	CpG: 50	4106
chr11	5813700	5816000	chr11_5813700_5816000	0	+	5802024	5802330	CpG: 31	11370
chr11	5878200	5893700	chr11_5878200_5893700	0	+	5872165	5872408	CpG: 23	5792
chr11	5896600	5897800	chr11_5896600_5897800	0	+	5872165	5872408	CpG: 23	24192
chr11	5948500	5951900	chr11_5948500_5951900	0	+	5964999	5966088	CpG: 113	13099
chr11	5969800	5972400	chr11_5969800_5972400	0	+	5964999	5966088	CpG: 113	3712
chr11	6002300	6009000	chr11_6002300_6009000	0	+	5964999	5966088	CpG: 113	36212
chr11	6495400	6496600	chr11_6495400_6496600	0	+	6505466	6505771	CpG: 30	8866
chr11	8381700	8383600	chr11_8381700_8383600	0	+	8524303	8524842	CpG: 60	140703
chr11	8748300	8749300	chr11_8748300_8749300	0	+	8910917	8911326	CpG: 41	161617
chr11	29723526	29726026	chr11_29723526_29726026	0	+	29724791	29725496	CpG: 75	0
chr11	32138926	32139726	chr11_32138926_32139726	0	+	32126389	32126811	CpG: 44	12115
chr11	32200626	32203226	chr11_32200626_32203226	0	+	32167338	32167732	CpG: 44	32894
chr11	32253026	32256926	chr11_32253026_32256926	0	+	32247832	32248181	CpG: 47	4845
chr11	32322826	32324826	chr11_32322826_32324826	0	+	32354567	32356177	CpG: 126	29741
chr11	32443626	32445626	chr11_32443626_32445626	0	+	32432758	32433545	CpG: 85	10081
chr11	32450226	32453426	chr11_32450226_32453426	0	+	32432758	32433545	CpG: 85	16681
chr11	32476526	32477226	chr11_32476526_32477226	0	+	32432758	32433545	CpG: 85	42981
chr11	32997326	32999326	chr11_32997326_32999326	0	+	33022877	33023337	CpG: 40	23551
chr11	33696726	33700726	chr11_33696726_33700726	0	+	33743429	33743784	CpG: 43	42703
chr11	35084822	35086122	chr11_35084822_35086122	0	+	34934498	34935508	CpG: 83	149314
chr11	35336522	35337522	chr11_35336522_35337522	0	+	35521434	35521635	CpG: 19	183912
chr11	35361722	35363522	chr11_35361722_35363522	0	+	35521434	35521635	CpG: 19	157912
chr11	45956722	45958922	chr11_45956722_45958922	0	+	45979696	45980103	CpG: 36	20774
chr11	46011922	46014622	chr11_46011922_46014622	0	+	45979696	45980103	CpG: 36	31819
chr11	50537722	50538722	chr11_50537722_50538722	0	+	50640948	50641322	CpG: 36	102226
chr11	50599222	50600922	chr11_50599222_50600922	0	+	50640948	50641322	CpG: 36	40026
chr11	51266222	51267822	chr11_51266222_51267822	0	+	51397998	51398512	CpG: 54	130176
chr11	51365622	51366422	chr11_51365622_51366422	0	+	51397998	51398512	CpG: 54	31576
chr11	52626022	52627122	chr11_52626022_52627122	0	+	52578020	52578775	CpG: 91	47247
chr11	53792822	53793522	chr11_53792822_53793522	0	+	53793052	53793998	CpG: 91	0
chr11	54799222	54800322	chr11_54799222_54800322	0	+	54769245	54769806	CpG: 56	29416
chr11	54803222	54808722	chr11_54803222_54808722	0	+	54769245	54769806	CpG: 56	33416
chr11	55064222	55067122	chr11_55064222_55067122	0	+	55017744	55018020	CpG: 22	46202
chr11	55126922	55128522	chr11_55126922_55128522	0	+	55017744	55018020	CpG: 22	108902
chr11	58190222	58190822	chr11_58190222_58190822	0	+	58143631	58144390	CpG: 57	45832
chr11	58851622	58865422	chr11_58851622_58865422	0	+	58919802	58920032	CpG: 16	54380
chr11	58893022	58899322	chr11_58893022_58899322	0	+	58919802	58920032	CpG: 16	20480
chr11	58943722	58949522	chr11_58943722_58949522	0	+	58948024	58949860	CpG: 146	0
chr11	59126922	59129722	chr11_59126922_59129722	0	+	59119913	59121173	CpG: 119	5749
chr11	60000522	60003422	chr11_60000522_60003422	0	+	59989203	59990818	CpG: 153	9704
chr11	60272822	60274622	chr11_60272822_60274622	0	+	60267970	60268397	CpG: 35	4425
chr11	60290122	60292322	chr11_60290122_60292322	0	+	60290170	60290671	CpG: 35	0
chr11	60387322	60447022	chr11_60387322_60447022	0	+	60388882	60389169	CpG: 21	0
chr11	60530222	60531022	chr11_60530222_60531022	0	+	60540343	60540766	CpG: 47	9321
chr11	60533422	60538422	chr11_60533422_60538422	0	+	60540343	60540766	CpG: 47	1921
chr11	60745222	60747122	chr11_60745222_60747122	0	+	60745010	60745864	CpG: 76	0
chr11	61473022	61475622	chr11_61473022_61475622	0	+	61497496	61498606	CpG: 99	21874
chr11	62755222	62758022	chr11_62755222_62758022	0	+	62692832	62693190	CpG: 36	62032
chr11	64818822	64820022	chr11_64818822_64820022	0	+	64792327	64792884	CpG: 59	25938
chr11	66566022	66567222	chr11_66566022_66567222	0	+	66338727	66340388	CpG: 180	225634
chr11	68023422	68028622	chr11_68023422_68028622	0	+	68026368	68026579	CpG: 18	0
chr11	68620522	68621022	chr11_68620522_68621022	0	+	68665995	68666785	CpG: 79	44973
chr11	68705122	68706722	chr11_68705122_68706722	0	+	68714916	68715400	CpG: 46	8194
chr11	68998922	69000422	chr11_68998922_69000422	0	+	69049104	69050124	CpG: 73	48682
chr11	69048822	69050622	chr11_69048822_69050622	0	+	69049104	69050124	CpG: 73	0
chr11	69113422	69113922	chr11_69113422_69113922	0	+	69137098	69137510	CpG: 36	23176
chr11	69216422	69218322	chr11_69216422_69218322	0	+	69213227	69213567	CpG: 38	2855
chr11	69262622	69265122	chr11_69262622_69265122	0	+	69231486	69231824	CpG: 24	30798
chr11	69613522	69615122	chr11_69613522_69615122	0	+	69614379	69615136	CpG: 58	0
chr11	69639022	69641322	chr11_69639022_69641322	0	+	69647525	69647842	CpG: 37	6203
chr11	69720622	69723922	chr11_69720622_69723922	0	+	69727332	69728066	CpG: 70	3410
chr11	70420222	70421922	chr11_70420222_70421922	0	+	70428854	70429229	CpG: 28	6932
chr11	70517122	70518822	chr11_70517122_70518822	0	+	70513469	70514392	CpG: 76	2730
chr11	70626322	70626722	chr11_70626322_70626722	0	+	70658223	70658556	CpG: 47	31501
chr11	71947322	71949622	chr11_71947322_71949622	0	+	71948802	71949262	CpG: 59	0
chr11	72280622	72282422	chr11_72280622_72282422	0	+	72302347	72303711	CpG: 107	19925
chr11	72362522	72364122	chr11_72362522_72364122	0	+	72420527	72422003	CpG: 177	56405
chr11	74188522	74207422	chr11_74188522_74207422	0	+	74335862	74336931	CpG: 85	128440
chr11	74370222	74374622	chr11_74370222_74374622	0	+	74403233	74403919	CpG: 76	28611
chr11	74978722	74980322	chr11_74978722_74980322	0	+	74978809	74982829	CpG: 316	0
chr11	75400522	75402922	chr11_75400522_75402922	0	+	75401474	75402111	CpG: 73	0
chr11	75473822	75476322	chr11_75473822_75476322	0	+	75469166	75469867	CpG: 73	3955
chr11	75600822	75605922	chr11_75600822_75605922	0	+	75608464	75609760	CpG: 135	2542
chr11	75696522	75698822	chr11_75696522_75698822	0	+	75779774	75780686	CpG: 81	80952
chr11	76252422	76253622	chr11_76252422_76253622	0	+	76250457	76250715	CpG: 19	1707
chr11	77275622	77280522	chr11_77275622_77280522	0	+	77275760	77276301	CpG: 64	0
chr11	77284022	77291122	chr11_77284022_77291122	0	+	77284992	77285228	CpG: 23	0
chr11	77311622	77317122	chr11_77311622_77317122	0	+	77307064	77307495	CpG: 40	4127
chr11	77774722	77776522	chr11_77774722_77776522	0	+	77795924	77796864	CpG: 101	19402
chr11	78232422	78234322	chr11_78232422_78234322	0	+	78210918	78211154	CpG: 17	21268
chr11	78829322	78831322	chr11_78829322_78831322	0	+	78858338	78858686	CpG: 25	27016
chr11	78834522	78841422	chr11_78834522_78841422	0	+	78858338	78858686	CpG: 25	16916
chr11	78920622	78924722	chr11_78920622_78924722	0	+	78959141	78960168	CpG: 94	34419
chr11	80121822	80124222	chr11_80121822_80124222	0	+	80114349	80115264	CpG: 103	6558
chr11	80135422	80137022	chr11_80135422_80137022	0	+	80114349	80115264	CpG: 103	20158
chr11	83232222	83234622	chr11_83232222_83234622	0	+	83232002	83232400	CpG: 41	0
chr11	84376622	84379122	chr11_84376622_84379122	0	+	84339454	84339695	CpG: 20	36927
chr11	84580922	84582222	chr11_84580922_84582222	0	+	84632211	84633138	CpG: 72	49989
chr11	85623822	85629522	chr11_85623822_85629522	0	+	85642789	85643124	CpG: 27	13267
chr11	87588422	87590722	chr11_87588422_87590722	0	+	87577583	87578341	CpG: 59	10081
chr11	87609122	87611522	chr11_87609122_87611522	0	+	87630644	87630918	CpG: 24	19122
chr11	88711425	88713325	chr11_88711425_88713325	0	+	88725249	88726149	CpG: 98	11924
chr11	88724425	88725725	chr11_88724425_88725725	0	+	88725249	88726149	CpG: 98	0
chr11	94035325	94036225	chr11_94035325_94036225	0	+	94010228	94010702	CpG: 47	24623
chr11	94102225	94103925	chr11_94102225_94103925	0	+	94071557	94073407	CpG: 172	28818
chr11	94360125	94360925	chr11_94360125_94360925	0	+	94361122	94361355	CpG: 18	197
chr11	94428825	94430825	chr11_94428825_94430825	0	+	94410172	94410602	CpG: 43	18223
chr11	94524025	94528225	chr11_94524025_94528225	0	+	94515041	94515317	CpG: 22	8708
chr11	94636125	94641325	chr11_94636125_94641325	0	+	94538284	94538895	CpG: 56	97230
chr11	95028125	95029425	chr11_95028125_95029425	0	+	95006365	95007620	CpG: 95	20505
chr11	95048025	95055925	chr11_95048025_95055925	0	+	95063404	95063793	CpG: 40	7479
chr11	95376325	95378325	chr11_95376325_95378325	0	+	95374722	95376307	CpG: 135	18
chr11	95430825	95432925	chr11_95430825_95432925	0	+	95439290	95439719	CpG: 33	6365
chr11	95471225	95474325	chr11_95471225_95474325	0	+	95447608	95448088	CpG: 36	23137
chr11	95477825	95481725	chr11_95477825_95481725	0	+	95506861	95507117	CpG: 21	25136
chr11	95494125	95495425	chr11_95494125_95495425	0	+	95506861	95507117	CpG: 21	11436
chr11	95700225	95704825	chr11_95700225_95704825	0	+	95691801	95692672	CpG: 83	7553
chr11	96846125	96849125	chr11_96846125_96849125	0	+	96838541	96839047	CpG: 62	7078
chr11	96909225	96909525	chr11_96909225_96909525	0	+	96902665	96903065	CpG: 33	6160
chr11	97257925	97260625	chr11_97257925_97260625	0	+	97276685	97277421	CpG: 66	16060
chr11	97264325	97267025	chr11_97264325_97267025	0	+	97276685	97277421	CpG: 66	9660
chr11	97381725	97382125	chr11_97381725_97382125	0	+	97393142	97393374	CpG: 29	11017
chr11	97397225	97399125	chr11_97397225_97399125	0	+	97397612	97398004	CpG: 32	0
chr11	97824725	97830425	chr11_97824725_97830425	0	+	97847512	97847887	CpG: 54	17087
chr11	97863025	97864825	chr11_97863025_97864825	0	+	97847512	97847887	CpG: 54	15138
chr11	98214925	98217025	chr11_98214925_98217025	0	+	98219562	98220050	CpG: 51	2537
chr11	98236625	98242225	chr11_98236625_98242225	0	+	98245530	98245752	CpG: 16	3305
chr11	98258925	98261225	chr11_98258925_98261225	0	+	98261480	98261819	CpG: 34	255
chr11	98281625	98284425	chr11_98281625_98284425	0	+	98273621	98274449	CpG: 83	7176
chr11	98567525	98572925	chr11_98567525_98572925	0	+	98543890	98544312	CpG: 45	23213
chr11	98820625	98831525	chr11_98820625_98831525	0	+	98820918	98821426	CpG: 36	0
chr11	98842525	98844325	chr11_98842525_98844325	0	+	98843482	98844343	CpG: 110	0
chr11	100007425	100007725	chr11_100007425_100007725	0	+	100006624	100007121	CpG: 38	304
chr11	100067925	100070625	chr11_100067925_100070625	0	+	100126857	100127060	CpG: 17	56232
chr11	100114925	100118325	chr11_100114925_100118325	0	+	100126857	100127060	CpG: 17	8532
chr11	100411025	100413325	chr11_100411025_100413325	0	+	100388519	100389286	CpG: 55	21739
chr11	100442825	100443425	chr11_100442825_100443425	0	+	100437670	100437932	CpG: 21	4893
chr11	100489525	100491925	chr11_100489525_100491925	0	+	100484118	100484364	CpG: 23	5161
chr11	101044425	101047525	chr11_101044425_101047525	0	+	101034982	101035612	CpG: 58	8813
chr11	101920625	101922325	chr11_101920625_101922325	0	+	101948492	101949049	CpG: 38	26167
chr11	102114825	102117025	chr11_102114825_102117025	0	+	102110035	102110578	CpG: 45	4247
chr11	102775325	102776525	chr11_102775325_102776525	0	+	102786113	102786588	CpG: 50	9588
chr11	103039825	103041725	chr11_103039825_103041725	0	+	103031916	103032816	CpG: 94	7009
chr11	103081325	103082125	chr11_103081325_103082125	0	+	103079602	103079814	CpG: 17	1511
chr11	103595425	103596925	chr11_103595425_103596925	0	+	103610688	103611256	CpG: 62	13763
chr11	103673325	103676625	chr11_103673325_103676625	0	+	103673632	103674102	CpG: 31	0
chr11	103881425	103885025	chr11_103881425_103885025	0	+	103827788	103828426	CpG: 67	52999
chr11	103960425	103962625	chr11_103960425_103962625	0	+	103993838	103995176	CpG: 118	31213
chr11	104000325	104002625	chr11_104000325_104002625	0	+	103993838	103995176	CpG: 118	5149
chr11	104035725	104036725	chr11_104035725_104036725	0	+	103993838	103995176	CpG: 118	40549
chr11	105796325	105799025	chr11_105796325_105799025	0	+	105805029	105805766	CpG: 94	6004
chr11	105848925	105850425	chr11_105848925_105850425	0	+	105850045	105850305	CpG: 23	0
chr11	106025725	106027725	chr11_106025725_106027725	0	+	106021102	106022011	CpG: 92	3714
chr11	106418025	106418925	chr11_106418025_106418925	0	+	106473496	106474522	CpG: 92	54571
chr11	107162125	107163925	chr11_107162125_107163925	0	+	107050224	107050800	CpG: 49	111325
chr11	107613525	107614925	chr11_107613525_107614925	0	+	107655161	107656016	CpG: 71	40236
chr11	107634025	107635925	chr11_107634025_107635925	0	+	107655161	107656016	CpG: 71	19236
chr11	107641825	107648025	chr11_107641825_107648025	0	+	107655161	107656016	CpG: 71	7136
chr11	107821925	107823025	chr11_107821925_107823025	0	+	107655161	107656016	CpG: 71	165909
chr11	112923925	112927425	chr11_112923925_112927425	0	+	113062747	113063242	CpG: 46	135322
chr11	113476325	113477925	chr11_113476325_113477925	0	+	113479996	113481071	CpG: 75	2071
chr11	113576325	113577325	chr11_113576325_113577325	0	+	113544737	113546051	CpG: 134	30274
chr11	113680925	113684525	chr11_113680925_113684525	0	+	113612171	113613390	CpG: 99	67535
chr11	113736925	113738825	chr11_113736925_113738825	0	+	113612171	113613390	CpG: 99	123535
chr11	114013925	114015825	chr11_114013925_114015825	0	+	113927283	113928600	CpG: 143	85325
chr11	114439625	114440325	chr11_114439625_114440325	0	+	114529860	114530434	CpG: 60	89535
chr11	114545325	114547525	chr11_114545325_114547525	0	+	114536686	114537319	CpG: 54	8006
chr11	114637625	114638625	chr11_114637625_114638625	0	+	114647671	114647995	CpG: 42	9046
chr11	114645625	114649025	chr11_114645625_114649025	0	+	114647671	114647995	CpG: 42	0
chr11	114652525	114655625	chr11_114652525_114655625	0	+	114652842	114653745	CpG: 102	0
chr11	114667225	114667925	chr11_114667225_114667925	0	+	114652842	114653745	CpG: 102	13480
chr11	115058225	115060325	chr11_115058225_115060325	0	+	115048541	115048852	CpG: 37	9373
chr11	115088725	115097425	chr11_115088725_115097425	0	+	115111203	115112001	CpG: 89	13778
chr11	115145325	115146425	chr11_115145325_115146425	0	+	115158581	115159002	CpG: 41	12156
chr11	115244725	115246925	chr11_115244725_115246925	0	+	115243128	115243651	CpG: 66	1074
chr11	115253925	115255225	chr11_115253925_115255225	0	+	115254708	115255334	CpG: 43	0
chr11	115732425	115735525	chr11_115732425_115735525	0	+	115719741	115721304	CpG: 133	11121
chr11	115751325	115752225	chr11_115751325_115752225	0	+	115719741	115721304	CpG: 133	30021
chr11	115816125	115819225	chr11_115816125_115819225	0	+	115835976	115836523	CpG: 59	16751
chr11	115824625	115826225	chr11_115824625_115826225	0	+	115835976	115836523	CpG: 59	9751
chr11	115837525	115841525	chr11_115837525_115841525	0	+	115835976	115836523	CpG: 59	1002
chr11	115912325	115914825	chr11_115912325_115914825	0	+	115891590	115892043	CpG: 54	20282
chr11	115936325	115939925	chr11_115936325_115939925	0	+	115948133	115948352	CpG: 19	8208
chr11	116105025	116105725	chr11_116105025_116105725	0	+	116099359	116099592	CpG: 25	5433
chr11	116112925	116115425	chr11_116112925_116115425	0	+	116099359	116099592	CpG: 25	13333
chr11	116146625	116150325	chr11_116146625_116150325	0	+	116144179	116144834	CpG: 53	1791
chr11	116301825	116304825	chr11_116301825_116304825	0	+	116295195	116296132	CpG: 106	5693
chr11	116340025	116343825	chr11_116340025_116343825	0	+	116351077	116351799	CpG: 78	7252
chr11	116410525	116414125	chr11_116410525_116414125	0	+	116403096	116403311	CpG: 17	7214
chr11	116466625	116468625	chr11_116466625_116468625	0	+	116485002	116485695	CpG: 62	16377
chr11	116601725	116631725	chr11_116601725_116631725	0	+	116555552	116556243	CpG: 69	45482
chr11	116671025	116675625	chr11_116671025_116675625	0	+	116688998	116689470	CpG: 66	13373
chr11	116676025	116676225	chr11_116676025_116676225	0	+	116688998	116689470	CpG: 66	12773
chr11	117008525	117010425	chr11_117008525_117010425	0	+	116976073	116977263	CpG: 113	31262
chr11	117018225	117021425	chr11_117018225_117021425	0	+	117060654	117061195	CpG: 55	39229
chr11	117149025	117154725	chr11_117149025_117154725	0	+	117151723	117152029	CpG: 22	0
chr11	117170925	117172125	chr11_117170925_117172125	0	+	117151723	117152029	CpG: 22	18896
chr11	117214825	117217325	chr11_117214825_117217325	0	+	117193472	117193997	CpG: 36	20828
chr11	117312425	117313525	chr11_117312425_117313525	0	+	117255810	117256100	CpG: 25	56325
chr11	117327125	117335325	chr11_117327125_117335325	0	+	117255810	117256100	CpG: 25	71025
chr11	117358425	117366525	chr11_117358425_117366525	0	+	117255810	117256100	CpG: 25	102325
chr11	117644325	117645725	chr11_117644325_117645725	0	+	117644408	117644824	CpG: 35	0
chr11	117793125	117794225	chr11_117793125_117794225	0	+	117792121	117792534	CpG: 46	591
chr11	117885825	117888125	chr11_117885825_117888125	0	+	117848105	117848672	CpG: 65	37153
chr11	117910825	117915925	chr11_117910825_117915925	0	+	117848105	117848672	CpG: 65	62153
chr11	117919525	117920725	chr11_117919525_117920725	0	+	117848105	117848672	CpG: 65	70853
chr11	117930725	117932825	chr11_117930725_117932825	0	+	117848105	117848672	CpG: 65	82053
chr11	117977225	117981225	chr11_117977225_117981225	0	+	118109001	118110292	CpG: 127	127776
chr11	118008325	118015225	chr11_118008325_118015225	0	+	118109001	118110292	CpG: 127	93776
chr11	118028925	118030425	chr11_118028925_118030425	0	+	118109001	118110292	CpG: 127	78576
chr11	118074025	118074625	chr11_118074025_118074625	0	+	118109001	118110292	CpG: 127	34376
chr11	118180025	118181225	chr11_118180025_118181225	0	+	118151174	118151865	CpG: 78	28160
chr11	118257825	118262125	chr11_118257825_118262125	0	+	118280100	118280571	CpG: 46	17975
chr11	118338125	118338825	chr11_118338125_118338825	0	+	118338053	118338557	CpG: 47	0
chr11	118368125	118370325	chr11_118368125_118370325	0	+	118338053	118338557	CpG: 47	29568
chr11	118372325	118378525	chr11_118372325_118378525	0	+	118338053	118338557	CpG: 47	33768
chr11	118464325	118465425	chr11_118464325_118465425	0	+	118430393	118431723	CpG: 128	32602
chr11	118533025	118536225	chr11_118533025_118536225	0	+	118430393	118431723	CpG: 128	101302
chr11	118615125	118620225	chr11_118615125_118620225	0	+	118752542	118752951	CpG: 28	132317
chr11	118859925	118861225	chr11_118859925_118861225	0	+	118860832	118861219	CpG: 27	0
chr11	118867025	118869525	chr11_118867025_118869525	0	+	118860832	118861219	CpG: 27	5806
chr11	118971725	118976025	chr11_118971725_118976025	0	+	118951298	118952517	CpG: 106	19208
chr11	118978925	118987025	chr11_118978925_118987025	0	+	118951298	118952517	CpG: 106	26408
chr11	119004625	119007725	chr11_119004625_119007725	0	+	119035992	119036212	CpG: 24	28267
chr11	119063125	119064125	chr11_119063125_119064125	0	+	119071970	119072198	CpG: 18	7845
chr11	119119225	119123025	chr11_119119225_119123025	0	+	119129194	119129635	CpG: 40	6169
chr11	119145225	119149725	chr11_119145225_119149725	0	+	119160934	119161733	CpG: 99	11209
chr11	119178125	119179225	chr11_119178125_119179225	0	+	119160934	119161733	CpG: 99	16392
chr11	119237225	119239525	chr11_119237225_119239525	0	+	119251268	119252124	CpG: 71	11743
chr11	119303325	119305525	chr11_119303325_119305525	0	+	119352310	119353310	CpG: 87	46785
chr11	119359425	119362225	chr11_119359425_119362225	0	+	119352310	119353310	CpG: 87	6115
chr11	119617625	119619225	chr11_119617625_119619225	0	+	119464185	119465028	CpG: 84	152597
chr11	119755525	119760125	chr11_119755525_119760125	0	+	119775017	119775421	CpG: 49	14892
chr11	119853925	119856325	chr11_119853925_119856325	0	+	119873301	119873619	CpG: 31	16976
chr11	119858425	119862325	chr11_119858425_119862325	0	+	119873301	119873619	CpG: 31	10976
chr11	119876325	119878225	chr11_119876325_119878225	0	+	119873301	119873619	CpG: 31	2706
chr11	119912225	119914625	chr11_119912225_119914625	0	+	119908110	119908501	CpG: 46	3724
chr11	119925525	119933425	chr11_119925525_119933425	0	+	119947710	119948400	CpG: 70	14285
chr11	119939825	119947925	chr11_119939825_119947925	0	+	119947710	119948400	CpG: 70	0
chr11	119997725	119999825	chr11_119997725_119999825	0	+	120012037	120012836	CpG: 63	12212
chr11	120118425	120120125	chr11_120118425_120120125	0	+	120095101	120099415	CpG: 338	19010
chr11	120241925	120243925	chr11_120241925_120243925	0	+	120239582	120240206	CpG: 65	1719
chr11	120346725	120347225	chr11_120346725_120347225	0	+	120345810	120346298	CpG: 54	427
chr11	120667325	120669925	chr11_120667325_120669925	0	+	120657343	120657862	CpG: 50	9463
chr11	121563225	121563825	chr11_121563225_121563825	0	+	121563528	121564304	CpG: 72	0
chr12	3001400	3011300	chr12_3001400_3011300	0	+	3235440	3235920	CpG: 55	224140
chr12	5215200	5219000	chr12_5215200_5219000	0	+	5216796	5217034	CpG: 19	0
chr12	20233056	20244656	chr12_20233056_20244656	0	+	20202221	20203329	CpG: 109	29727
chr12	20288056	20307556	chr12_20288056_20307556	0	+	20317818	20318677	CpG: 89	10262
chr12	21328256	21329056	chr12_21328256_21329056	0	+	21322096	21322581	CpG: 52	5675
chr12	21574356	21575256	chr12_21574356_21575256	0	+	21549112	21549401	CpG: 26	24955
chr12	21586456	21586856	chr12_21586456_21586856	0	+	21549112	21549401	CpG: 26	37055
chr12	25763984	25764984	chr12_25763984_25764984	0	+	25780779	25781392	CpG: 43	15795
chr12	33816584	33817484	chr12_33816584_33817484	0	+	33832178	33832759	CpG: 59	14694
chr12	33823984	33825584	chr12_33823984_33825584	0	+	33832178	33832759	CpG: 59	6594
chr12	71144666	71148466	chr12_71144666_71148466	0	+	71087448	71088390	CpG: 105	56276
chr12	75145266	75155666	chr12_75145266_75155666	0	+	75098618	75098987	CpG: 41	46279
chr12	77764866	77766566	chr12_77764866_77766566	0	+	77810463	77811677	CpG: 108	43897
chr12	80007066	80008766	chr12_80007066_80008766	0	+	80007796	80008147	CpG: 36	0
chr12	81692866	81695466	chr12_81692866_81695466	0	+	81744316	81744876	CpG: 56	48850
chr12	82790666	82791866	chr12_82790666_82791866	0	+	82832945	82833150	CpG: 17	41079
chr12	86124862	86130362	chr12_86124862_86130362	0	+	86113985	86114704	CpG: 48	10158
chr12	86147862	86150262	chr12_86147862_86150262	0	+	86113985	86114704	CpG: 48	33158
chr12	86517362	86524062	chr12_86517362_86524062	0	+	86518133	86518482	CpG: 29	0
chr12	86967862	86968862	chr12_86967862_86968862	0	+	86939748	86940747	CpG: 87	27115
chr12	87465162	87466562	chr12_87465162_87466562	0	+	87423476	87423797	CpG: 31	41365
chr12	88396562	88399962	chr12_88396562_88399962	0	+	88443063	88443537	CpG: 36	43101
chr12	88822762	88823662	chr12_88822762_88823662	0	+	88812822	88813319	CpG: 48	9443
chr12	89099756	89104356	chr12_89099756_89104356	0	+	88812822	88813319	CpG: 48	286437
chr12	89681056	89682856	chr12_89681056_89682856	0	+	89598935	89599272	CpG: 29	81784
chr12	99927356	99929156	chr12_99927356_99929156	0	+	99927426	99927630	CpG: 18	0
chr12	100473356	100474256	chr12_100473356_100474256	0	+	100630226	100631609	CpG: 128	155970
chr12	101545656	101546356	chr12_101545656_101546356	0	+	101437456	101439070	CpG: 127	106586
chr12	103791956	103794356	chr12_103791956_103794356	0	+	103707173	103707796	CpG: 71	84160
chr12	103810556	103811856	chr12_103810556_103811856	0	+	103707173	103707796	CpG: 71	102760
chr12	103872256	103876856	chr12_103872256_103876856	0	+	103942657	103943631	CpG: 123	65801
chr12	105782556	105785456	chr12_105782556_105785456	0	+	105848066	105848296	CpG: 17	62610
chr12	109153656	109155656	chr12_109153656_109155656	0	+	109153494	109155504	CpG: 169	0
chr12	110265356	110268156	chr12_110265356_110268156	0	+	110271441	110272573	CpG: 117	3285
chr12	111312556	111314256	chr12_111312556_111314256	0	+	111425672	111427115	CpG: 98	111416
chr12	111424756	111427256	chr12_111424756_111427256	0	+	111425672	111427115	CpG: 98	0
chr12	111505756	111506656	chr12_111505756_111506656	0	+	111516032	111518128	CpG: 171	9376
chr12	112544456	112549256	chr12_112544456_112549256	0	+	112537635	112537889	CpG: 17	6567
chr12	112660356	112664056	chr12_112660356_112664056	0	+	112661665	112662206	CpG: 49	0
chr12	113028856	113030856	chr12_113028856_113030856	0	+	113012604	113012834	CpG: 19	16022
chr12	113358756	113363356	chr12_113358756_113363356	0	+	113368516	113369320	CpG: 102	5160
chr12	113383056	113386856	chr12_113383056_113386856	0	+	113382144	113385166	CpG: 228	0
chr12	113515156	113517056	chr12_113515156_113517056	0	+	113416253	113416502	CpG: 20	98654
chr12	113522556	113527356	chr12_113522556_113527356	0	+	113416253	113416502	CpG: 20	106054
chr12	113670156	113675956	chr12_113670156_113675956	0	+	113748983	113749482	CpG: 59	73027
chr12	113825656	113827456	chr12_113825656_113827456	0	+	113826993	113827255	CpG: 27	0
chr12	113883256	113885656	chr12_113883256_113885656	0	+	113882637	113883659	CpG: 114	0
chr12	113894356	113895856	chr12_113894356_113895856	0	+	113882637	113883659	CpG: 114	10697
chr12	113905056	113908556	chr12_113905056_113908556	0	+	113911882	113912644	CpG: 92	3326
chr12	113917456	113919356	chr12_113917456_113919356	0	+	113916810	113917907	CpG: 111	0
chr12	113964856	113969956	chr12_113964856_113969956	0	+	113960055	113960976	CpG: 84	3880
chr12	114031956	114032456	chr12_114031956_114032456	0	+	114040521	114041032	CpG: 56	8065
chr12	114138156	114140956	chr12_114138156_114140956	0	+	114147317	114147583	CpG: 20	6361
chr12	114156356	114160756	chr12_114156356_114160756	0	+	114158489	114158758	CpG: 19	0
chr12	114305056	114310356	chr12_114305056_114310356	0	+	114336934	114337212	CpG: 21	26578
chr12	114382956	114384656	chr12_114382956_114384656	0	+	114378261	114379213	CpG: 87	3743
chr12	114496456	114498156	chr12_114496456_114498156	0	+	114425865	114427382	CpG: 119	69074
chr12	114513556	114514656	chr12_114513556_114514656	0	+	114425865	114427382	CpG: 119	86174
chr12	114530556	114533956	chr12_114530556_114533956	0	+	114425865	114427382	CpG: 119	103174
chr12	114900156	114902456	chr12_114900156_114902456	0	+	114425865	114427382	CpG: 119	472774
chr13	13452141	13467741	chr13_13452141_13467741	0	+	13485306	13486247	CpG: 89	17565
chr13	47108754	47110254	chr13_47108754_47110254	0	+	47109559	47110315	CpG: 72	0
chr13	49030054	49031254	chr13_49030054_49031254	0	+	49062700	49063978	CpG: 129	31446
chr13	49273854	49277554	chr13_49273854_49277554	0	+	49282892	49283489	CpG: 54	5338
chr13	49290254	49292754	chr13_49290254_49292754	0	+	49282892	49283489	CpG: 54	6765
chr13	49334154	49335254	chr13_49334154_49335254	0	+	49343093	49343648	CpG: 57	7839
chr13	49925054	49927154	chr13_49925054_49927154	0	+	49777415	49777665	CpG: 20	147389
chr13	51793054	51796754	chr13_51793054_51796754	0	+	51746908	51747407	CpG: 66	45647
chr13	53205054	53207154	chr13_53205054_53207154	0	+	53206620	53206872	CpG: 23	0
chr13	55997454	55999654	chr13_55997454_55999654	0	+	55937380	55937719	CpG: 44	59735
chr13	59488154	59489754	chr13_59488154_59489754	0	+	59657998	59659065	CpG: 118	168244
chr13	59755254	59757154	chr13_59755254_59757154	0	+	59686518	59687230	CpG: 91	68024
chr13	68199525	68201325	chr13_68199525_68201325	0	+	67914780	67915035	CpG: 18	284490
chr13	73811625	73812025	chr13_73811625_73812025	0	+	73764302	73764620	CpG: 29	47005
chr13	74146725	74148025	chr13_74146725_74148025	0	+	74146555	74147851	CpG: 100	0
chr13	95846351	95847251	chr13_95846351_95847251	0	+	95746202	95746542	CpG: 50	99809
chr13	101053451	101073151	chr13_101053451_101073151	0	+	100894763	100895042	CpG: 34	158409
chr14	20730482	20731382	chr14_20730482_20731382	0	+	20642569	20643178	CpG: 74	87304
chr14	21085882	21089182	chr14_21085882_21089182	0	+	21000777	21001266	CpG: 42	84616
chr14	22683082	22685082	chr14_22683082_22685082	0	+	22667719	22668299	CpG: 43	14783
chr14	26334656	26337056	chr14_26334656_26337056	0	+	26278548	26280578	CpG: 190	54078
chr14	26378056	26382656	chr14_26378056_26382656	0	+	26426218	26427681	CpG: 147	43562
chr14	27148257	27149357	chr14_27148257_27149357	0	+	27217459	27217662	CpG: 16	68102
chr14	28165657	28166357	chr14_28165657_28166357	0	+	28149095	28149799	CpG: 47	15858
chr14	30846757	30850857	chr14_30846757_30850857	0	+	30821917	30822418	CpG: 48	24339
chr14	31378457	31380757	chr14_31378457_31380757	0	+	31362220	31362800	CpG: 62	15657
chr14	31432957	31434557	chr14_31432957_31434557	0	+	31438562	31439518	CpG: 91	4005
chr14	31955557	31960757	chr14_31955557_31960757	0	+	31951942	31952148	CpG: 17	3409
chr14	35648257	35649757	chr14_35648257_35649757	0	+	35636065	35636266	CpG: 19	11991
chr14	35750357	35751657	chr14_35750357_35751657	0	+	35709449	35709720	CpG: 23	40637
chr14	46086260	46087760	chr14_46086260_46087760	0	+	46149170	46150141	CpG: 100	61410
chr14	46172460	46173060	chr14_46172460_46173060	0	+	46149170	46150141	CpG: 100	22319
chr14	52054360	52056160	chr14_52054360_52056160	0	+	52054593	52055127	CpG: 40	0
chr14	52541760	52542760	chr14_52541760_52542760	0	+	52533421	52533639	CpG: 18	8121
chr14	55312660	55314260	chr14_55312660_55314260	0	+	55310107	55311392	CpG: 93	1268
chr14	55579660	55583160	chr14_55579660_55583160	0	+	55544690	55545809	CpG: 94	33851
chr14	55720860	55723860	chr14_55720860_55723860	0	+	55724844	55725158	CpG: 22	984
chr14	56110860	56116360	chr14_56110860_56116360	0	+	56109680	56110229	CpG: 61	631
chr14	56219060	56222960	chr14_56219060_56222960	0	+	56210378	56210931	CpG: 43	8129
chr14	57919060	57921460	chr14_57919060_57921460	0	+	58017100	58017383	CpG: 30	95640
chr14	63810960	63811460	chr14_63810960_63811460	0	+	63796544	63797013	CpG: 48	13947
chr14	64224760	64227260	chr14_64224760_64227260	0	+	64224982	64225213	CpG: 23	0
chr14	64557860	64563260	chr14_64557860_64563260	0	+	64562196	64563143	CpG: 80	0
chr14	64769360	64771660	chr14_64769360_64771660	0	+	64562196	64563143	CpG: 80	206217
chr14	66625560	66627060	chr14_66625560_66627060	0	+	66663777	66664021	CpG: 26	36717
chr14	69862760	69863360	chr14_69862760_69863360	0	+	69902256	69903270	CpG: 98	38896
chr14	70104960	70105660	chr14_70104960_70105660	0	+	70107104	70107437	CpG: 32	1444
chr14	70839160	70840860	chr14_70839160_70840860	0	+	70842702	70843701	CpG: 89	1842
chr14	70872360	70874360	chr14_70872360_70874360	0	+	70842702	70843701	CpG: 89	28659
chr14	70932260	70936760	chr14_70932260_70936760	0	+	70930638	70930906	CpG: 22	1354
chr14	76815460	76818260	chr14_76815460_76818260	0	+	76813846	76816358	CpG: 216	0
chr14	122417360	122419360	chr14_122417360_122419360	0	+	122506122	122506926	CpG: 105	86762
chr15	36417892	36419492	chr15_36417892_36419492	0	+	36426020	36426656	CpG: 66	6528
chr15	72747396	72747696	chr15_72747396_72747696	0	+	72639967	72640553	CpG: 44	106843
chr15	73396896	73398596	chr15_73396896_73398596	0	+	73377832	73378081	CpG: 20	18815
chr15	73536996	73539896	chr15_73536996_73539896	0	+	73526262	73526540	CpG: 24	10456
chr15	73578896	73580496	chr15_73578896_73580496	0	+	73578625	73579055	CpG: 38	0
chr15	74201896	74203296	chr15_74201896_74203296	0	+	74317691	74318245	CpG: 42	114395
chr15	74250596	74253796	chr15_74250596_74253796	0	+	74317691	74318245	CpG: 42	63895
chr15	74350996	74351496	chr15_74350996_74351496	0	+	74346483	74350229	CpG: 286	767
chr15	74376796	74378896	chr15_74376796_74378896	0	+	74394337	74394597	CpG: 34	15441
chr15	74781096	74783596	chr15_74781096_74783596	0	+	74785867	74786280	CpG: 30	2271
chr15	75475296	75478096	chr15_75475296_75478096	0	+	75472691	75472952	CpG: 24	2344
chr15	75537096	75542096	chr15_75537096_75542096	0	+	75543697	75543930	CpG: 18	1601
chr15	75588296	75589396	chr15_75588296_75589396	0	+	75576481	75578594	CpG: 187	9702
chr15	75866396	75867096	chr15_75866396_75867096	0	+	75864801	75865520	CpG: 65	876
chr15	75933996	75938396	chr15_75933996_75938396	0	+	75922018	75922234	CpG: 25	11762
chr15	75998496	76012096	chr15_75998496_76012096	0	+	76002735	76003062	CpG: 26	0
chr15	76019596	76024096	chr15_76019596_76024096	0	+	76028396	76028764	CpG: 30	4300
chr15	76028896	76032896	chr15_76028896_76032896	0	+	76028396	76028764	CpG: 30	132
chr15	76132996	76134796	chr15_76132996_76134796	0	+	76124785	76125689	CpG: 60	7307
chr15	76283696	76289896	chr15_76283696_76289896	0	+	76287822	76288560	CpG: 83	0
chr15	76367996	76371696	chr15_76367996_76371696	0	+	76368476	76369449	CpG: 82	0
chr15	76427696	76428696	chr15_76427696_76428696	0	+	76437730	76438124	CpG: 49	9034
chr15	76474996	76478696	chr15_76474996_76478696	0	+	76470207	76470457	CpG: 19	4539
chr15	76588896	76591696	chr15_76588896_76591696	0	+	76555151	76555525	CpG: 33	33371
chr15	77599396	77600496	chr15_77599396_77600496	0	+	77671610	77673035	CpG: 133	71114
chr15	77620196	77621296	chr15_77620196_77621296	0	+	77671610	77673035	CpG: 133	50314
chr15	78003996	78008596	chr15_78003996_78008596	0	+	78004707	78004931	CpG: 16	0
chr15	78175796	78178996	chr15_78175796_78178996	0	+	78236056	78236292	CpG: 21	57060
chr15	78435696	78436296	chr15_78435696_78436296	0	+	78369941	78370273	CpG: 30	65423
chr15	78472796	78476296	chr15_78472796_78476296	0	+	78502369	78503078	CpG: 50	26073
chr15	78498896	78520896	chr15_78498896_78520896	0	+	78502369	78503078	CpG: 50	0
chr15	78529496	78531896	chr15_78529496_78531896	0	+	78543203	78543528	CpG: 31	11307
chr15	78624496	78626296	chr15_78624496_78626296	0	+	78629525	78629804	CpG: 19	3229
chr15	79192196	79197096	chr15_79192196_79197096	0	+	79187743	79188246	CpG: 62	3950
chr15	79528996	79536896	chr15_79528996_79536896	0	+	79521189	79521835	CpG: 74	7161
chr15	79593196	79594796	chr15_79593196_79594796	0	+	79604657	79605057	CpG: 36	9861
chr15	80003796	80006396	chr15_80003796_80006396	0	+	80003668	80004712	CpG: 90	0
chr15	80836696	80842196	chr15_80836696_80842196	0	+	80808157	80808681	CpG: 63	28015
chr15	81524496	81526796	chr15_81524496_81526796	0	+	81524002	81525474	CpG: 155	0
chr15	81632496	81633896	chr15_81632496_81633896	0	+	81641031	81642201	CpG: 103	7135
chr15	82099296	82102996	chr15_82099296_82102996	0	+	82105373	82105646	CpG: 29	2377
chr15	82286396	82287096	chr15_82286396_82287096	0	+	82184353	82185105	CpG: 68	101291
chr15	82765296	82765996	chr15_82765296_82765996	0	+	82742057	82742411	CpG: 31	22885
chr15	82783596	82787396	chr15_82783596_82787396	0	+	82793672	82793881	CpG: 21	6276
chr15	82985296	82986696	chr15_82985296_82986696	0	+	82979280	82979861	CpG: 73	5435
chr15	83435496	83436696	chr15_83435496_83436696	0	+	83425119	83425697	CpG: 59	9799
chr15	83632396	83635996	chr15_83632396_83635996	0	+	83554912	83555668	CpG: 92	76728
chr15	83667296	83670996	chr15_83667296_83670996	0	+	83554912	83555668	CpG: 92	111628
chr15	83800696	83803196	chr15_83800696_83803196	0	+	83935878	83936359	CpG: 55	132682
chr15	83920396	83924296	chr15_83920396_83924296	0	+	83935878	83936359	CpG: 55	11582
chr15	84181096	84184796	chr15_84181096_84184796	0	+	84236979	84237185	CpG: 15	52183
chr15	84207796	84210796	chr15_84207796_84210796	0	+	84236979	84237185	CpG: 15	26183
chr15	84257196	84258596	chr15_84257196_84258596	0	+	84276447	84276829	CpG: 49	17851
chr15	84302396	84303496	chr15_84302396_84303496	0	+	84276447	84276829	CpG: 49	25567
chr15	84634896	84636296	chr15_84634896_84636296	0	+	84683893	84686990	CpG: 251	47597
chr15	84782896	84789596	chr15_84782896_84789596	0	+	84817986	84818215	CpG: 29	28390
chr15	84815496	84816196	chr15_84815496_84816196	0	+	84817986	84818215	CpG: 29	1790
chr15	85723996	85725696	chr15_85723996_85725696	0	+	85709426	85709883	CpG: 45	14113
chr15	85777696	85779496	chr15_85777696_85779496	0	+	85809072	85809468	CpG: 30	29576
chr15	87260896	87262296	chr15_87260896_87262296	0	+	87374444	87375663	CpG: 119	112148
chr15	88896996	88904496	chr15_88896996_88904496	0	+	88898011	88899044	CpG: 79	0
chr15	89014496	89018896	chr15_89014496_89018896	0	+	89010757	89011673	CpG: 85	2823
chr15	89380396	89381696	chr15_89380396_89381696	0	+	89378091	89378911	CpG: 74	1485
chr15	98305296	98308196	chr15_98305296_98308196	0	+	98267921	98268165	CpG: 17	37131
chr15	98681896	98684796	chr15_98681896_98684796	0	+	98701704	98702792	CpG: 98	16908
chr15	99341596	99343996	chr15_99341596_99343996	0	+	99304805	99305207	CpG: 41	36389
chr15	99373196	99377696	chr15_99373196_99377696	0	+	99414183	99414669	CpG: 45	36487
chr15	100234396	100235596	chr15_100234396_100235596	0	+	100252907	100253949	CpG: 101	17311
chr15	100658196	100658896	chr15_100658196_100658896	0	+	100701349	100701891	CpG: 56	42453
chr15	100903696	100904896	chr15_100903696_100904896	0	+	100908161	100909493	CpG: 112	3265
chr15	101158196	101161796	chr15_101158196_101161796	0	+	101114227	101114919	CpG: 64	43277
chr15	101191796	101195496	chr15_101191796_101195496	0	+	101242641	101243248	CpG: 51	47145
chr15	101216396	101220596	chr15_101216396_101220596	0	+	101242641	101243248	CpG: 51	22045
chr15	101237096	101237696	chr15_101237096_101237696	0	+	101242641	101243248	CpG: 51	4945
chr15	101250096	101250896	chr15_101250096_101250896	0	+	101242641	101243248	CpG: 51	6848
chr15	101690396	101691696	chr15_101690396_101691696	0	+	101807805	101808030	CpG: 30	116109
chr15	101772496	101775396	chr15_101772496_101775396	0	+	101807805	101808030	CpG: 30	32409
chr15	101990096	101991896	chr15_101990096_101991896	0	+	101975000	101975314	CpG: 31	14782
chr16	3016448	3017048	chr16_3016448_3017048	0	+	3743947	3744604	CpG: 52	726899
chr16	3231574	3247974	chr16_3231574_3247974	0	+	3743947	3744604	CpG: 52	495973
chr16	3646574	3654674	chr16_3646574_3654674	0	+	3743947	3744604	CpG: 52	89273
chr16	3658974	3663074	chr16_3658974_3663074	0	+	3743947	3744604	CpG: 52	80873
chr16	4634174	4636474	chr16_4634174_4636474	0	+	4639960	4640359	CpG: 29	3486
chr16	8408374	8410874	chr16_8408374_8410874	0	+	8424633	8425200	CpG: 47	13759
chr16	8485674	8488274	chr16_8485674_8488274	0	+	8513358	8513700	CpG: 36	25084
chr16	10867874	10870474	chr16_10867874_10870474	0	+	10835059	10835501	CpG: 61	32373
chr16	10933474	10935674	chr16_10933474_10935674	0	+	10992487	10993412	CpG: 77	56813
chr16	13256574	13258074	chr16_13256574_13258074	0	+	13256354	13257157	CpG: 84	0
chr16	17572974	17576074	chr16_17572974_17576074	0	+	17576690	17576899	CpG: 21	616
chr16	17802474	17803574	chr16_17802474_17803574	0	+	17802926	17803705	CpG: 84	0
chr16	17920374	17926274	chr16_17920374_17926274	0	+	17921884	17922334	CpG: 39	0
chr16	18075674	18078074	chr16_18075674_18078074	0	+	18066414	18067002	CpG: 57	8672
chr16	18154374	18156274	chr16_18154374_18156274	0	+	18127361	18128364	CpG: 130	26010
chr16	18217374	18224674	chr16_18217374_18224674	0	+	18234848	18235403	CpG: 62	10174
chr16	18450774	18453974	chr16_18450774_18453974	0	+	18426328	18426754	CpG: 44	24020
chr16	18616674	18618674	chr16_18616674_18618674	0	+	18620835	18621907	CpG: 105	2161
chr16	32765674	32767374	chr16_32765674_32767374	0	+	32868089	32868312	CpG: 24	100715
chr16	35267074	35267374	chr16_35267074_35267374	0	+	35363548	35364106	CpG: 58	96174
chr16	35489574	35491574	chr16_35489574_35491574	0	+	35490293	35491079	CpG: 68	0
chr16	35505974	35534774	chr16_35505974_35534774	0	+	35541392	35542775	CpG: 121	6618
chr16	35537374	35562474	chr16_35537374_35562474	0	+	35541392	35542775	CpG: 121	0
chr16	35654174	35655574	chr16_35654174_35655574	0	+	35651235	35651449	CpG: 15	2725
chr16	36494174	36495774	chr16_36494174_36495774	0	+	36509768	36509971	CpG: 15	13994
chr16	64733274	64734574	chr16_64733274_64734574	0	+	64770352	64771059	CpG: 57	35778
chr16	90004723	90006623	chr16_90004723_90006623	0	+	90011710	90011980	CpG: 22	5087
chr16	90773623	90775823	chr16_90773623_90775823	0	+	90810375	90810744	CpG: 37	34552
chr16	91852923	91853623	chr16_91852923_91853623	0	+	91931596	91931996	CpG: 44	77973
chr16	92053923	92054623	chr16_92053923_92054623	0	+	92058221	92059199	CpG: 123	3598
chr16	92651223	92653123	chr16_92651223_92653123	0	+	92695802	92696061	CpG: 28	42679
chr16	93579423	93585023	chr16_93579423_93585023	0	+	93603861	93604357	CpG: 47	18838
chr16	93734823	93736923	chr16_93734823_93736923	0	+	93711809	93712639	CpG: 89	22184
chr16	93776023	93779223	chr16_93776023_93779223	0	+	93832258	93832981	CpG: 97	53035
chr17	3006400	3035700	chr17_3006400_3035700	0	+	3084325	3084952	CpG: 55	48625
chr17	3081500	3083000	chr17_3081500_3083000	0	+	3084325	3084952	CpG: 55	1325
chr17	6403800	6556300	chr17_6403800_6556300	0	+	6466075	6466287	CpG: 16	0
chr17	7383930	7384530	chr17_7383930_7384530	0	+	7374090	7374872	CpG: 76	9058
chr17	8522640	8531940	chr17_8522640_8531940	0	+	8533428	8534759	CpG: 128	1488
chr17	12170540	12172740	chr17_12170540_12172740	0	+	12464605	12464833	CpG: 16	291865
chr17	12890740	12893140	chr17_12890740_12893140	0	+	12934306	12935355	CpG: 82	41166
chr17	13733119	13747819	chr17_13733119_13747819	0	+	13896933	13898717	CpG: 171	149114
chr17	23870414	23875314	chr17_23870414_23875314	0	+	23876781	23877536	CpG: 77	1467
chr17	24294414	24296514	chr17_24294414_24296514	0	+	24300556	24300773	CpG: 26	4042
chr17	24316514	24318114	chr17_24316514_24318114	0	+	24306019	24306727	CpG: 69	9787
chr17	24342314	24346314	chr17_24342314_24346314	0	+	24342239	24343916	CpG: 134	0
chr17	24534514	24537714	chr17_24534514_24537714	0	+	24551361	24552098	CpG: 72	13647
chr17	24577514	24578914	chr17_24577514_24578914	0	+	24591600	24591803	CpG: 14	12686
chr17	24639014	24645014	chr17_24639014_24645014	0	+	24642043	24642381	CpG: 28	0
chr17	24742214	24745514	chr17_24742214_24745514	0	+	24769298	24769905	CpG: 58	23784
chr17	25060614	25062914	chr17_25060614_25062914	0	+	25073401	25074009	CpG: 68	10487
chr17	25509214	25509914	chr17_25509214_25509914	0	+	25522662	25522871	CpG: 16	12748
chr17	25516214	25522214	chr17_25516214_25522214	0	+	25522662	25522871	CpG: 16	448
chr17	25524714	25525914	chr17_25524714_25525914	0	+	25522662	25522871	CpG: 16	1843
chr17	25590614	25591614	chr17_25590614_25591614	0	+	25569600	25571314	CpG: 159	19300
chr17	25654014	25655714	chr17_25654014_25655714	0	+	25611592	25611841	CpG: 24	42173
chr17	25768514	25769514	chr17_25768514_25769514	0	+	25715985	25716355	CpG: 33	52159
chr17	25784414	25800614	chr17_25784414_25800614	0	+	25854339	25854627	CpG: 41	53725
chr17	25828314	25829214	chr17_25828314_25829214	0	+	25854339	25854627	CpG: 41	25125
chr17	25855514	25860814	chr17_25855514_25860814	0	+	25854339	25854627	CpG: 41	887
chr17	25872614	25874214	chr17_25872614_25874214	0	+	25854339	25854627	CpG: 41	17987
chr17	25910714	25915814	chr17_25910714_25915814	0	+	25910541	25910905	CpG: 32	0
chr17	25980414	25993414	chr17_25980414_25993414	0	+	25981067	25981583	CpG: 46	0
chr17	26087114	26091314	chr17_26087114_26091314	0	+	26088506	26089139	CpG: 77	0
chr17	26256414	26257514	chr17_26256414_26257514	0	+	26260402	26260699	CpG: 34	2888
chr17	26335414	26337514	chr17_26335414_26337514	0	+	26337866	26338165	CpG: 32	352
chr17	26455014	26459514	chr17_26455014_26459514	0	+	26389772	26390545	CpG: 77	64469
chr17	26488614	26493214	chr17_26488614_26493214	0	+	26551503	26552511	CpG: 98	58289
chr17	26525014	26526814	chr17_26525014_26526814	0	+	26551503	26552511	CpG: 98	24689
chr17	26822714	26823514	chr17_26822714_26823514	0	+	26813286	26813681	CpG: 39	9033
chr17	26927614	26929414	chr17_26927614_26929414	0	+	26917929	26918406	CpG: 35	9208
chr17	27220914	27223314	chr17_27220914_27223314	0	+	27193871	27194525	CpG: 74	26389
chr17	27249814	27252414	chr17_27249814_27252414	0	+	27250472	27250906	CpG: 31	0
chr17	27293014	27294614	chr17_27293014_27294614	0	+	27270542	27270957	CpG: 40	22057
chr17	27373014	27376414	chr17_27373014_27376414	0	+	27340526	27341555	CpG: 135	31459
chr17	27389114	27395414	chr17_27389114_27395414	0	+	27340526	27341555	CpG: 135	47559
chr17	27418314	27442714	chr17_27418314_27442714	0	+	27340526	27341555	CpG: 135	76759
chr17	27446014	27459714	chr17_27446014_27459714	0	+	27552100	27552332	CpG: 18	92386
chr17	27461714	27495914	chr17_27461714_27495914	0	+	27552100	27552332	CpG: 18	56186
chr17	27502514	27510814	chr17_27502514_27510814	0	+	27552100	27552332	CpG: 18	41286
chr17	27513514	27550714	chr17_27513514_27550714	0	+	27552100	27552332	CpG: 18	1386
chr17	27571514	27575514	chr17_27571514_27575514	0	+	27571663	27572115	CpG: 34	0
chr17	27593614	27597214	chr17_27593614_27597214	0	+	27609852	27610095	CpG: 19	12638
chr17	27604014	27606814	chr17_27604014_27606814	0	+	27609852	27610095	CpG: 19	3038
chr17	27647414	27652914	chr17_27647414_27652914	0	+	27648868	27650780	CpG: 186	0
chr17	27877014	27879214	chr17_27877014_27879214	0	+	27856866	27857115	CpG: 19	19899
chr17	28131514	28134614	chr17_28131514_28134614	0	+	28212974	28213327	CpG: 36	78360
chr17	28147214	28150914	chr17_28147214_28150914	0	+	28212974	28213327	CpG: 36	62060
chr17	28242914	28243814	chr17_28242914_28243814	0	+	28217531	28217833	CpG: 25	25081
chr17	28285714	28289514	chr17_28285714_28289514	0	+	28278533	28279768	CpG: 96	5946
chr17	28335014	28340314	chr17_28335014_28340314	0	+	28360623	28360876	CpG: 20	20309
chr17	28907214	28915614	chr17_28907214_28915614	0	+	28906918	28907169	CpG: 19	45
chr17	29304814	29306314	chr17_29304814_29306314	0	+	29374384	29375415	CpG: 93	68070
chr17	29468614	29473114	chr17_29468614_29473114	0	+	29463535	29463861	CpG: 26	4753
chr17	29706714	29707814	chr17_29706714_29707814	0	+	29686589	29686893	CpG: 28	19821
chr17	29910014	29911114	chr17_29910014_29911114	0	+	29896898	29897156	CpG: 19	12858
chr17	30030914	30033514	chr17_30030914_30033514	0	+	30025966	30026884	CpG: 66	4030
chr17	30344714	30349114	chr17_30344714_30349114	0	+	30141141	30142034	CpG: 91	202680
chr17	31569620	31572320	chr17_31569620_31572320	0	+	31523224	31523587	CpG: 33	46033
chr17	31917320	31918220	chr17_31917320_31918220	0	+	31986882	31987087	CpG: 15	68662
chr17	31925620	31929520	chr17_31925620_31929520	0	+	31986882	31987087	CpG: 15	57362
chr17	32001320	32003220	chr17_32001320_32003220	0	+	31991827	31993097	CpG: 132	8223
chr17	32041720	32043820	chr17_32041720_32043820	0	+	31991827	31993097	CpG: 132	48623
chr17	32216020	32219820	chr17_32216020_32219820	0	+	32236972	32237418	CpG: 42	17152
chr17	34693020	34695220	chr17_34693020_34695220	0	+	34723804	34724851	CpG: 89	28584
chr17	34787420	34791220	chr17_34787420_34791220	0	+	34783957	34784591	CpG: 60	2829
chr17	34837820	34840820	chr17_34837820_34840820	0	+	34816826	34817453	CpG: 53	20367
chr17	34850720	34852120	chr17_34850720_34852120	0	+	34816826	34817453	CpG: 53	33267
chr17	35149820	35151720	chr17_35149820_35151720	0	+	35137771	35138563	CpG: 94	11257
chr17	35166220	35171520	chr17_35166220_35171520	0	+	35183123	35183969	CpG: 68	11603
chr17	35236120	35239620	chr17_35236120_35239620	0	+	35226089	35226660	CpG: 64	9460
chr17	35534320	35580820	chr17_35534320_35580820	0	+	35561733	35562805	CpG: 98	0
chr17	36198420	36220820	chr17_36198420_36220820	0	+	36220163	36221164	CpG: 86	0
chr17	36244620	36256620	chr17_36244620_36256620	0	+	36247708	36247912	CpG: 17	0
chr17	36368020	36369120	chr17_36368020_36369120	0	+	36368211	36368531	CpG: 40	0
chr17	39979920	39986120	chr17_39979920_39986120	0	+	39980113	39983291	CpG: 360	0
chr17	45836620	45838820	chr17_45836620_45838820	0	+	45822252	45823705	CpG: 117	12915
chr17	45867220	45871920	chr17_45867220_45871920	0	+	45870887	45871124	CpG: 31	0
chr17	45948920	45950820	chr17_45948920_45950820	0	+	45942273	45942971	CpG: 48	5949
chr17	46019520	46020920	chr17_46019520_46020920	0	+	45942273	45942971	CpG: 48	76549
chr17	46259820	46268020	chr17_46259820_46268020	0	+	46247874	46248262	CpG: 34	11558
chr17	46376420	46378720	chr17_46376420_46378720	0	+	46384805	46385464	CpG: 75	6085
chr17	46837020	46841220	chr17_46837020_46841220	0	+	46841635	46842189	CpG: 52	415
chr17	46858920	46866120	chr17_46858920_46866120	0	+	46865931	46866136	CpG: 20	0
chr17	47586920	47588920	chr17_47586920_47588920	0	+	47573374	47573636	CpG: 28	13284
chr17	47893020	47897320	chr17_47893020_47897320	0	+	47873882	47875501	CpG: 146	17519
chr17	48218320	48219320	chr17_48218320_48219320	0	+	48232702	48232951	CpG: 22	13382
chr17	48369020	48370120	chr17_48369020_48370120	0	+	48234562	48234948	CpG: 42	134072
chr17	48388620	48390120	chr17_48388620_48390120	0	+	48234562	48234948	CpG: 42	153672
chr17	56164020	56166420	chr17_56164020_56166420	0	+	56175694	56176268	CpG: 68	9274
chr17	56235020	56242520	chr17_56235020_56242520	0	+	56218715	56219297	CpG: 59	15723
chr17	56327820	56330720	chr17_56327820_56330720	0	+	56323114	56323509	CpG: 46	4311
chr17	56395920	56398820	chr17_56395920_56398820	0	+	56396068	56397055	CpG: 104	0
chr17	56487520	56491620	chr17_56487520_56491620	0	+	56464995	56465868	CpG: 97	21652
chr17	56522620	56542620	chr17_56522620_56542620	0	+	56562188	56562500	CpG: 21	19568
chr17	56650520	56653420	chr17_56650520_56653420	0	+	56650721	56651890	CpG: 107	0
chr17	56756220	56759920	chr17_56756220_56759920	0	+	56752719	56753621	CpG: 80	2599
chr17	56802320	56804320	chr17_56802320_56804320	0	+	56812571	56813371	CpG: 76	8251
chr17	56911220	56912220	chr17_56911220_56912220	0	+	56904062	56904481	CpG: 41	6739
chr17	56943620	56946020	chr17_56943620_56946020	0	+	56969223	56969641	CpG: 29	23203
chr17	57035920	57045220	chr17_57035920_57045220	0	+	57074474	57075289	CpG: 88	29254
chr17	57066420	57066820	chr17_57066420_57066820	0	+	57074474	57075289	CpG: 88	7654
chr17	66935095	66935795	chr17_66935095_66935795	0	+	66868373	66869252	CpG: 87	65843
chr17	68190695	68191295	chr17_68190695_68191295	0	+	68046450	68047167	CpG: 69	143528
chr17	83989974	83991874	chr17_83989974_83991874	0	+	84030294	84031285	CpG: 117	38420
chr17	84402674	84405574	chr17_84402674_84405574	0	+	84466511	84466784	CpG: 23	60937
chr17	84509574	84512874	chr17_84509574_84512874	0	+	84495899	84496402	CpG: 50	13172
chr17	85067574	85068374	chr17_85067574_85068374	0	+	85075378	85075666	CpG: 23	7004
chr17	86336574	86337374	chr17_86336574_86337374	0	+	86200061	86200305	CpG: 18	136269
chr17	87656874	87658474	chr17_87656874_87658474	0	+	87664966	87665242	CpG: 28	6492
chr17	87728374	87729774	chr17_87728374_87729774	0	+	87681797	87682872	CpG: 107	45502
chr17	88243074	88245974	chr17_88243074_88245974	0	+	88196301	88198170	CpG: 182	44904
chr18	32128400	32132900	chr18_32128400_32132900	0	+	32098653	32099030	CpG: 57	29370
chr18	36183100	36185000	chr18_36183100_36185000	0	+	36177517	36178333	CpG: 95	4767
chr18	37494900	37495700	chr18_37494900_37495700	0	+	37468754	37469187	CpG: 31	25713
chr18	38200000	38201400	chr18_38200000_38201400	0	+	38114533	38115792	CpG: 100	84208
chr18	38304800	38306900	chr18_38304800_38306900	0	+	38345642	38345933	CpG: 27	38742
chr18	60780100	60781800	chr18_60780100_60781800	0	+	60783754	60784103	CpG: 41	1954
chr18	60863500	60869600	chr18_60863500_60869600	0	+	60908268	60908632	CpG: 36	38668
chr18	61170900	61171500	chr18_61170900_61171500	0	+	61173581	61174000	CpG: 45	2081
chr18	63811100	63814500	chr18_63811100_63814500	0	+	63851439	63852382	CpG: 87	36939
chr18	76060500	76062000	chr18_76060500_76062000	0	+	75980667	75981039	CpG: 30	79461
chr18	76216100	76217300	chr18_76216100_76217300	0	+	76219125	76219456	CpG: 37	1825
chr18	77772848	77775848	chr18_77772848_77775848	0	+	77804012	77804459	CpG: 66	28164
chr18	80286748	80288048	chr18_80286748_80288048	0	+	80243519	80244812	CpG: 91	41936
chr18	80525248	80528148	chr18_80525248_80528148	0	+	80519177	80519961	CpG: 105	5287
chr18	81274248	81274948	chr18_81274248_81274948	0	+	81189036	81189238	CpG: 17	85010
chr18	82627271	82628871	chr18_82627271_82628871	0	+	82644433	82644868	CpG: 44	15562
chr19	3262568	3270768	chr19_3262568_3270768	0	+	3282687	3283232	CpG: 41	11919
chr19	3896168	3898668	chr19_3896168_3898668	0	+	3907032	3907265	CpG: 19	8364
chr19	3919568	3922568	chr19_3919568_3922568	0	+	3907032	3907265	CpG: 19	12303
chr19	3961668	3965868	chr19_3961668_3965868	0	+	4000365	4000883	CpG: 53	34497
chr19	4109568	4113468	chr19_4109568_4113468	0	+	4121243	4121518	CpG: 24	7775
chr19	4155468	4157068	chr19_4155468_4157068	0	+	4163126	4163430	CpG: 30	6058
chr19	4290868	4291468	chr19_4290868_4291468	0	+	4282779	4283399	CpG: 54	7469
chr19	4464068	4465068	chr19_4464068_4465068	0	+	4476634	4477151	CpG: 58	11566
chr19	4509568	4510768	chr19_4509568_4510768	0	+	4509974	4511000	CpG: 88	0
chr19	4615468	4617368	chr19_4615468_4617368	0	+	4614859	4615687	CpG: 87	0
chr19	5116168	5118968	chr19_5116168_5118968	0	+	5117398	5118509	CpG: 103	0
chr19	5665668	5667668	chr19_5665668_5667668	0	+	5653986	5655204	CpG: 102	10464
chr19	6383168	6387668	chr19_6383168_6387668	0	+	6375517	6375855	CpG: 28	7313
chr19	6453168	6455568	chr19_6453168_6455568	0	+	6427827	6428991	CpG: 138	24177
chr19	6469568	6475168	chr19_6469568_6475168	0	+	6481299	6481505	CpG: 18	6131
chr19	6498368	6500168	chr19_6498368_6500168	0	+	6497392	6498652	CpG: 98	0
chr19	6503968	6512068	chr19_6503968_6512068	0	+	6497392	6498652	CpG: 98	5316
chr19	7029505	7030105	chr19_7029505_7030105	0	+	7026338	7026671	CpG: 26	2834
chr19	7179805	7181805	chr19_7179805_7181805	0	+	7144829	7145066	CpG: 16	34739
chr19	7227605	7241705	chr19_7227605_7241705	0	+	7239449	7239818	CpG: 26	0
chr19	7343105	7347105	chr19_7343105_7347105	0	+	7342868	7343560	CpG: 83	0
chr19	7356705	7360305	chr19_7356705_7360305	0	+	7342868	7343560	CpG: 83	13145
chr19	8921505	8923305	chr19_8921505_8923305	0	+	8911867	8912220	CpG: 35	9285
chr19	10151305	10154605	chr19_10151305_10154605	0	+	10175712	10176710	CpG: 84	21107
chr19	10292505	10294805	chr19_10292505_10294805	0	+	10278188	10278443	CpG: 27	14062
chr19	10804105	10807705	chr19_10804105_10807705	0	+	10763146	10763709	CpG: 68	40396
chr19	10933605	10934705	chr19_10933605_10934705	0	+	10943968	10944375	CpG: 35	9263
chr19	34672505	34676405	chr19_34672505_34676405	0	+	34548754	34549522	CpG: 52	122983
chr19	45874505	45876305	chr19_45874505_45876305	0	+	45890241	45890615	CpG: 29	13936
chr19	46208005	46209505	chr19_46208005_46209505	0	+	46210307	46211672	CpG: 106	802
chr19	47230505	47232405	chr19_47230505_47232405	0	+	47226148	47226454	CpG: 26	4051
chr19	47341805	47342705	chr19_47341805_47342705	0	+	47341774	47342027	CpG: 22	0
chr19	47727205	47730705	chr19_47727205_47730705	0	+	47654805	47655119	CpG: 21	72086
chr19	57555805	57557705	chr19_57555805_57557705	0	+	57435112	57436200	CpG: 99	119605
chr19	57581605	57582605	chr19_57581605_57582605	0	+	57684695	57686335	CpG: 158	102090
chr19	61300505	61303005	chr19_61300505_61303005	0	+	61300996	61303817	CpG: 255	0
chr2	11400745	11404245	chr2_11400745_11404245	0	+	11422928	11423838	CpG: 68	18683
chr2	24613752	24618452	chr2_24613752_24618452	0	+	24617586	24618992	CpG: 130	0
chr2	25171852	25174852	chr2_25171852_25174852	0	+	25174246	25174886	CpG: 78	0
chr2	25290952	25293852	chr2_25290952_25293852	0	+	25284014	25284597	CpG: 66	6355
chr2	25326952	25333252	chr2_25326952_25333252	0	+	25316173	25316697	CpG: 45	10255
chr2	25352952	25354852	chr2_25352952_25354852	0	+	25356188	25356431	CpG: 28	1336
chr2	25379152	25380952	chr2_25379152_25380952	0	+	25402082	25402643	CpG: 68	21130
chr2	25423052	25425152	chr2_25423052_25425152	0	+	25430152	25430462	CpG: 23	5000
chr2	25691452	25694152	chr2_25691452_25694152	0	+	25719251	25719938	CpG: 67	25099
chr2	25747052	25750652	chr2_25747052_25750652	0	+	25733321	25733616	CpG: 35	13436
chr2	25753752	25766352	chr2_25753752_25766352	0	+	25733321	25733616	CpG: 35	20136
chr2	26171952	26172452	chr2_26171952_26172452	0	+	26170921	26171416	CpG: 51	536
chr2	26201652	26205152	chr2_26201652_26205152	0	+	26207279	26208148	CpG: 79	2127
chr2	26320852	26322452	chr2_26320852_26322452	0	+	26320968	26321174	CpG: 19	0
chr2	26342552	26344052	chr2_26342552_26344052	0	+	26357909	26359513	CpG: 126	13857
chr2	27136752	27140052	chr2_27136752_27140052	0	+	26997587	26998116	CpG: 46	138636
chr2	27305352	27306652	chr2_27305352_27306652	0	+	27297939	27298169	CpG: 26	7183
chr2	27599352	27603752	chr2_27599352_27603752	0	+	27531959	27533449	CpG: 121	65903
chr2	27615252	27616552	chr2_27615252_27616552	0	+	27531959	27533449	CpG: 121	81803
chr2	28201852	28202652	chr2_28201852_28202652	0	+	28249260	28249709	CpG: 30	46608
chr2	28415552	28420852	chr2_28415552_28420852	0	+	28438250	28438851	CpG: 55	17398
chr2	28783452	28785652	chr2_28783452_28785652	0	+	28773198	28773665	CpG: 59	9787
chr2	28883652	28885552	chr2_28883652_28885552	0	+	28910253	28910691	CpG: 46	24701
chr2	29589552	29591752	chr2_29589552_29591752	0	+	29602769	29603166	CpG: 46	11017
chr2	30109952	30113252	chr2_30109952_30113252	0	+	30111727	30112394	CpG: 43	0
chr2	30202852	30204152	chr2_30202852_30204152	0	+	30214628	30214988	CpG: 35	10476
chr2	30412552	30417452	chr2_30412552_30417452	0	+	30400726	30401000	CpG: 30	11552
chr2	30441652	30445352	chr2_30441652_30445352	0	+	30400726	30401000	CpG: 30	40652
chr2	30503152	30505652	chr2_30503152_30505652	0	+	30513747	30514430	CpG: 69	8095
chr2	30551952	30555252	chr2_30551952_30555252	0	+	30549012	30549215	CpG: 20	2737
chr2	30566552	30567952	chr2_30566552_30567952	0	+	30567251	30567877	CpG: 74	0
chr2	30571952	30573052	chr2_30571952_30573052	0	+	30567251	30567877	CpG: 74	4075
chr2	30674252	30676152	chr2_30674252_30676152	0	+	30679673	30679925	CpG: 17	3521
chr2	30865552	30866852	chr2_30865552_30866852	0	+	30837176	30838168	CpG: 89	27384
chr2	30895152	30896552	chr2_30895152_30896552	0	+	30837176	30838168	CpG: 89	56984
chr2	30897452	30898952	chr2_30897452_30898952	0	+	30837176	30838168	CpG: 89	59284
chr2	31097152	31099952	chr2_31097152_31099952	0	+	31101077	31102033	CpG: 99	1125
chr2	31114852	31117252	chr2_31114852_31117252	0	+	31101077	31102033	CpG: 99	12819
chr2	31165952	31170252	chr2_31165952_31170252	0	+	31169601	31170247	CpG: 63	0
chr2	31216252	31218352	chr2_31216252_31218352	0	+	31169601	31170247	CpG: 63	46005
chr2	31228752	31232752	chr2_31228752_31232752	0	+	31169601	31170247	CpG: 63	58505
chr2	31251652	31255352	chr2_31251652_31255352	0	+	31315530	31315909	CpG: 44	60178
chr2	31468952	31471052	chr2_31468952_31471052	0	+	31490836	31492751	CpG: 137	19784
chr2	31645352	31648052	chr2_31645352_31648052	0	+	31671961	31672170	CpG: 18	23909
chr2	31652852	31655352	chr2_31652852_31655352	0	+	31671961	31672170	CpG: 18	16609
chr2	31668152	31674752	chr2_31668152_31674752	0	+	31671961	31672170	CpG: 18	0
chr2	32255552	32259152	chr2_32255552_32259152	0	+	32250994	32252227	CpG: 97	3325
chr2	32413352	32415552	chr2_32413352_32415552	0	+	32430828	32431384	CpG: 38	15276
chr2	32486352	32490252	chr2_32486352_32490252	0	+	32470402	32470696	CpG: 22	15656
chr2	32615652	32618252	chr2_32615652_32618252	0	+	32612583	32613026	CpG: 43	2626
chr2	32631052	32632752	chr2_32631052_32632752	0	+	32631052	32631470	CpG: 39	0
chr2	32778352	32780052	chr2_32778352_32780052	0	+	32817109	32817677	CpG: 59	37057
chr2	33006152	33009752	chr2_33006152_33009752	0	+	32985723	32986117	CpG: 42	20035
chr2	33021652	33022952	chr2_33021652_33022952	0	+	32985723	32986117	CpG: 42	35535
chr2	33027252	33030352	chr2_33027252_33030352	0	+	32985723	32986117	CpG: 42	41135
chr2	33454552	33456552	chr2_33454552_33456552	0	+	33472218	33472505	CpG: 24	15666
chr2	33831752	33833752	chr2_33831752_33833752	0	+	33821980	33822254	CpG: 22	9498
chr2	34488152	34490652	chr2_34488152_34490652	0	+	34609373	34610068	CpG: 73	118721
chr2	35148752	35149652	chr2_35148752_35149652	0	+	35137841	35138151	CpG: 30	10601
chr2	35418552	35424252	chr2_35418552_35424252	0	+	35437038	35438564	CpG: 131	12786
chr2	37641652	37648652	chr2_37641652_37648652	0	+	37641959	37642411	CpG: 58	0
chr2	37677852	37678352	chr2_37677852_37678352	0	+	37648625	37649392	CpG: 95	28460
chr2	38565652	38570252	chr2_38565652_38570252	0	+	38565798	38568055	CpG: 195	0
chr2	90903055	90904855	chr2_90903055_90904855	0	+	90910234	90910798	CpG: 62	5379
chr2	90963655	90966055	chr2_90963655_90966055	0	+	90955360	90955764	CpG: 37	7891
chr2	91508955	91510255	chr2_91508955_91510255	0	+	91490084	91490578	CpG: 35	18377
chr2	91783955	91788455	chr2_91783955_91788455	0	+	91803335	91803965	CpG: 82	14880
chr2	92449455	92453655	chr2_92449455_92453655	0	+	92440070	92440657	CpG: 49	8798
chr2	103566452	103569752	chr2_103566452_103569752	0	+	103601004	103601573	CpG: 45	31252
chr2	113649852	113659152	chr2_113649852_113659152	0	+	113688654	113688903	CpG: 23	29502
chr2	116371683	116374883	chr2_116371683_116374883	0	+	116801304	116801844	CpG: 55	426421
chr2	116384383	116387183	chr2_116384383_116387183	0	+	116801304	116801844	CpG: 55	414121
chr2	119119283	119120483	chr2_119119283_119120483	0	+	119119478	119119783	CpG: 24	0
chr2	119121683	119124783	chr2_119121683_119124783	0	+	119119478	119119783	CpG: 24	1900
chr2	119848883	119851683	chr2_119848883_119851683	0	+	119853156	119853358	CpG: 26	1473
chr2	119855083	119858383	chr2_119855083_119858383	0	+	119853156	119853358	CpG: 26	1725
chr2	119871583	119874783	chr2_119871583_119874783	0	+	119853156	119853358	CpG: 26	18225
chr2	121126683	121128483	chr2_121126683_121128483	0	+	121132778	121133019	CpG: 17	4295
chr2	122109083	122111883	chr2_122109083_122111883	0	+	122124398	122124845	CpG: 30	12515
chr2	128150283	128151083	chr2_128150283_128151083	0	+	127951361	127954049	CpG: 256	196234
chr2	128862083	128863783	chr2_128862083_128863783	0	+	128864569	128865276	CpG: 66	786
chr2	130699883	130701483	chr2_130699883_130701483	0	+	130732003	130732712	CpG: 76	30520
chr2	130898783	130901283	chr2_130898783_130901283	0	+	130889161	130889488	CpG: 26	9295
chr2	130904183	130911383	chr2_130904183_130911383	0	+	130889161	130889488	CpG: 26	14695
chr2	151319783	151321983	chr2_151319783_151321983	0	+	151319868	151320535	CpG: 72	0
chr2	151857483	151860083	chr2_151857483_151860083	0	+	151855120	151855606	CpG: 47	1877
chr2	151918583	151920283	chr2_151918583_151920283	0	+	151918692	151919675	CpG: 110	0
chr2	151945183	151948283	chr2_151945183_151948283	0	+	151931131	151931740	CpG: 76	13443
chr2	152880083	152881083	chr2_152880083_152881083	0	+	152880377	152880600	CpG: 17	0
chr2	154379483	154381183	chr2_154379483_154381183	0	+	154378232	154378533	CpG: 22	950
chr2	155068183	155069883	chr2_155068183_155069883	0	+	155062204	155062642	CpG: 44	5541
chr2	155676983	155677683	chr2_155676983_155677683	0	+	155651826	155652567	CpG: 62	24416
chr2	156204083	156205883	chr2_156204083_156205883	0	+	156246336	156247122	CpG: 72	40453
chr2	156350383	156351183	chr2_156350383_156351183	0	+	156439614	156440104	CpG: 62	88431
chr2	156474183	156481783	chr2_156474183_156481783	0	+	156439614	156440104	CpG: 62	34079
chr2	156508483	156512583	chr2_156508483_156512583	0	+	156535834	156536242	CpG: 27	23251
chr2	156920983	156922183	chr2_156920983_156922183	0	+	156903975	156905604	CpG: 170	15379
chr2	157285283	157290983	chr2_157285283_157290983	0	+	157282849	157283515	CpG: 55	1768
chr2	157299883	157307583	chr2_157299883_157307583	0	+	157282849	157283515	CpG: 55	16368
chr2	157710983	157711883	chr2_157710983_157711883	0	+	157740059	157740984	CpG: 82	28176
chr2	158388583	158394683	chr2_158388583_158394683	0	+	158435515	158435887	CpG: 30	40832
chr2	158571083	158572583	chr2_158571083_158572583	0	+	158593858	158594344	CpG: 59	21275
chr2	163366383	163370083	chr2_163366383_163370083	0	+	163427996	163428317	CpG: 35	57913
chr2	164726683	164727083	chr2_164726683_164727083	0	+	164736138	164737430	CpG: 119	9055
chr2	165077483	165078683	chr2_165077483_165078683	0	+	165058932	165060592	CpG: 161	16891
chr2	165107683	165110683	chr2_165107683_165110683	0	+	165112901	165113382	CpG: 41	2218
chr2	165123783	165125083	chr2_165123783_165125083	0	+	165112901	165113382	CpG: 41	10401
chr2	165227283	165230183	chr2_165227283_165230183	0	+	165221557	165221766	CpG: 18	5517
chr2	165273983	165275183	chr2_165273983_165275183	0	+	165298520	165298771	CpG: 30	23337
chr2	165469983	165471783	chr2_165469983_165471783	0	+	165420412	165420849	CpG: 52	49134
chr2	166183083	166184283	chr2_166183083_166184283	0	+	165979759	165981088	CpG: 107	201995
chr2	166395083	166400683	chr2_166395083_166400683	0	+	166538974	166539848	CpG: 101	138291
chr2	166455883	166458883	chr2_166455883_166458883	0	+	166538974	166539848	CpG: 101	80091
chr2	166939683	166944183	chr2_166939683_166944183	0	+	166930310	166930775	CpG: 31	8908
chr2	167031083	167034283	chr2_167031083_167034283	0	+	167013625	167015891	CpG: 190	15192
chr2	167118483	167120183	chr2_167118483_167120183	0	+	167065629	167066084	CpG: 35	52399
chr2	167308283	167311583	chr2_167308283_167311583	0	+	167317857	167318667	CpG: 81	6274
chr2	167591383	167594083	chr2_167591383_167594083	0	+	167602955	167603226	CpG: 22	8872
chr2	167602083	167603883	chr2_167602083_167603883	0	+	167602955	167603226	CpG: 22	0
chr2	167632683	167635583	chr2_167632683_167635583	0	+	167602955	167603226	CpG: 22	29457
chr2	167640583	167644483	chr2_167640583_167644483	0	+	167602955	167603226	CpG: 22	37357
chr2	167789383	167790383	chr2_167789383_167790383	0	+	167757493	167758234	CpG: 100	31149
chr2	167811083	167812183	chr2_167811083_167812183	0	+	167757493	167758234	CpG: 100	52849
chr2	168099083	168100583	chr2_168099083_168100583	0	+	168094018	168094729	CpG: 50	4354
chr2	168256983	168259183	chr2_168256983_168259183	0	+	168396249	168397024	CpG: 63	137066
chr2	168465183	168469483	chr2_168465183_168469483	0	+	168444754	168445022	CpG: 18	20161
chr2	168471483	168477283	chr2_168471483_168477283	0	+	168444754	168445022	CpG: 18	26461
chr2	172855483	172859383	chr2_172855483_172859383	0	+	172847157	172847938	CpG: 100	7545
chr2	173237383	173240183	chr2_173237383_173240183	0	+	173403564	173403939	CpG: 44	163381
chr2	173589083	173590483	chr2_173589083_173590483	0	+	173562845	173563463	CpG: 42	25620
chr2	173945383	173947383	chr2_173945383_173947383	0	+	173946477	173946728	CpG: 18	0
chr2	174469083	174470183	chr2_174469083_174470183	0	+	174586078	174586599	CpG: 46	115895
chr2	174652283	174653883	chr2_174652283_174653883	0	+	174586078	174586599	CpG: 46	65684
chr2	177986528	177988128	chr2_177986528_177988128	0	+	177877015	177877351	CpG: 30	109177
chr2	179334828	179336228	chr2_179334828_179336228	0	+	179176980	179178463	CpG: 176	156365
chr2	179381228	179384928	chr2_179381228_179384928	0	+	179176980	179178463	CpG: 176	202765
chr2	179993828	179996428	chr2_179993828_179996428	0	+	179991701	179992554	CpG: 61	1274
chr2	180022528	180026628	chr2_180022528_180026628	0	+	180008207	180008477	CpG: 32	14051
chr2	180136128	180139228	chr2_180136128_180139228	0	+	180190986	180191710	CpG: 57	51758
chr2	180543628	180544428	chr2_180543628_180544428	0	+	180510752	180511767	CpG: 96	31861
chr2	180749128	180752628	chr2_180749128_180752628	0	+	180763626	180763855	CpG: 19	10998
chr2	180768928	180776328	chr2_180768928_180776328	0	+	180773581	180773940	CpG: 41	0
chr2	180918028	180919328	chr2_180918028_180919328	0	+	180921950	180922640	CpG: 58	2622
chr2	180936628	180938228	chr2_180936628_180938228	0	+	180921950	180922640	CpG: 58	13988
chr2	180973928	180975428	chr2_180973928_180975428	0	+	181022263	181022866	CpG: 66	46835
chr3	3000000	3015400	chr3_3000000_3015400	0	+	3309040	3309248	CpG: 16	293640
chr3	3026700	3032900	chr3_3026700_3032900	0	+	3309040	3309248	CpG: 16	276140
chr3	35337870	35338570	chr3_35337870_35338570	0	+	35652793	35653643	CpG: 74	314223
chr3	40532270	40533770	chr3_40532270_40533770	0	+	40548941	40549784	CpG: 95	15171
chr3	50885847	50887147	chr3_50885847_50887147	0	+	51028376	51029433	CpG: 136	141229
chr3	84250347	84251347	chr3_84250347_84251347	0	+	84283234	84284813	CpG: 130	31887
chr3	87546447	87549747	chr3_87546447_87549747	0	+	87572805	87573110	CpG: 36	23058
chr3	87651647	87653647	chr3_87651647_87653647	0	+	87613317	87613525	CpG: 18	38122
chr3	87782047	87787147	chr3_87782047_87787147	0	+	87774942	87775885	CpG: 102	6162
chr3	88287547	88288247	chr3_88287547_88288247	0	+	88288538	88289045	CpG: 37	291
chr3	88897047	88898647	chr3_88897047_88898647	0	+	88894373	88895514	CpG: 98	1533
chr3	89250947	89252247	chr3_89250947_89252247	0	+	89234081	89234575	CpG: 53	16372
chr3	89291647	89296147	chr3_89291647_89296147	0	+	89234081	89234575	CpG: 53	57072
chr3	89552347	89554647	chr3_89552347_89554647	0	+	89568320	89568574	CpG: 26	13673
chr3	97394047	97395847	chr3_97394047_97395847	0	+	97413823	97414229	CpG: 49	17976
chr3	104593610	104595210	chr3_104593610_104595210	0	+	104591558	104592117	CpG: 47	1493
chr3	105999410	106001410	chr3_105999410_106001410	0	+	105761792	105762735	CpG: 82	236675
chr3	115954702	115955802	chr3_115954702_115955802	0	+	115954441	115955627	CpG: 119	0
chr3	153146936	153147436	chr3_153146936_153147436	0	+	153387695	153388210	CpG: 49	240259
chr3	157229636	157231636	chr3_157229636_157231636	0	+	157229725	157230803	CpG: 108	0
chr4	3002700	3018500	chr4_3002700_3018500	0	+	3158137	3158377	CpG: 29	139637
chr4	3150300	3157200	chr4_3150300_3157200	0	+	3158137	3158377	CpG: 29	937
chr4	3165300	3169200	chr4_3165300_3169200	0	+	3158137	3158377	CpG: 29	6923
chr4	33170573	33171673	chr4_33170573_33171673	0	+	33117803	33118934	CpG: 151	51639
chr4	42856998	42857798	chr4_42856998_42857798	0	+	42929826	42930472	CpG: 75	72028
chr4	43744698	43751398	chr4_43744698_43751398	0	+	43682094	43682356	CpG: 24	62342
chr4	45411598	45412998	chr4_45411598_45412998	0	+	45412613	45412893	CpG: 26	0
chr4	46630498	46632898	chr4_46630498_46632898	0	+	46633291	46633613	CpG: 23	393
chr4	56752998	56757498	chr4_56752998_56757498	0	+	56753537	56753812	CpG: 19	0
chr4	62156214	62166014	chr4_62156214_62166014	0	+	62163066	62163345	CpG: 26	0
chr4	62169214	62174614	chr4_62169214_62174614	0	+	62163066	62163345	CpG: 26	5869
chr4	62812314	62814614	chr4_62812314_62814614	0	+	62874996	62877049	CpG: 142	60382
chr4	63228614	63229514	chr4_63228614_63229514	0	+	63219475	63220029	CpG: 64	8585
chr4	98953408	98954208	chr4_98953408_98954208	0	+	99112155	99112434	CpG: 22	157947
chr4	105879001	105879701	chr4_105879001_105879701	0	+	105988321	105989550	CpG: 132	108620
chr4	106161801	106164201	chr4_106161801_106164201	0	+	106136486	106136853	CpG: 29	24948
chr4	106325701	106327101	chr4_106325701_106327101	0	+	106323535	106323906	CpG: 29	1795
chr4	106755501	106757201	chr4_106755501_106757201	0	+	106739117	106740052	CpG: 78	15449
chr4	106888001	106888801	chr4_106888001_106888801	0	+	106850827	106851954	CpG: 93	36047
chr4	107207801	107210601	chr4_107207801_107210601	0	+	107106854	107108574	CpG: 146	99227
chr4	107232901	107237801	chr4_107232901_107237801	0	+	107356149	107356597	CpG: 39	118348
chr4	116939501	116944401	chr4_116939501_116944401	0	+	116924462	116924893	CpG: 35	14608
chr4	117529701	117531901	chr4_117529701_117531901	0	+	117540557	117540850	CpG: 21	8656
chr4	118150601	118153501	chr4_118150601_118153501	0	+	118159010	118159237	CpG: 19	5509
chr4	118916901	118922201	chr4_118916901_118922201	0	+	118904972	118906069	CpG: 100	10832
chr4	119581701	119584601	chr4_119581701_119584601	0	+	119487419	119487650	CpG: 22	94051
chr4	121038101	121039301	chr4_121038101_121039301	0	+	120887246	120887878	CpG: 58	150223
chr4	124663471	124664471	chr4_124663471_124664471	0	+	124663504	124664392	CpG: 89	0
chr4	124799071	124800871	chr4_124799071_124800871	0	+	124804710	124805389	CpG: 64	3839
chr4	124832971	124833971	chr4_124832971_124833971	0	+	124804710	124805389	CpG: 64	27582
chr4	125007871	125009171	chr4_125007871_125009171	0	+	125167194	125169156	CpG: 182	158023
chr4	125550971	125552971	chr4_125550971_125552971	0	+	125406822	125407050	CpG: 19	143921
chr4	125808771	125815571	chr4_125808771_125815571	0	+	125825741	125826924	CpG: 97	10170
chr4	128937271	128939571	chr4_128937271_128939571	0	+	128916069	128916376	CpG: 30	20895
chr4	129729871	129732771	chr4_129729871_129732771	0	+	129724792	129725159	CpG: 33	4712
chr4	129838771	129840971	chr4_129838771_129840971	0	+	129815684	129816649	CpG: 71	22122
chr4	129879171	129886471	chr4_129879171_129886471	0	+	129815684	129816649	CpG: 71	62522
chr4	130369266	130370166	chr4_130369266_130370166	0	+	130348266	130348866	CpG: 66	20400
chr4	130801766	130805066	chr4_130801766_130805066	0	+	130729908	130730128	CpG: 17	71638
chr4	131360266	131361266	chr4_131360266_131361266	0	+	131375384	131375593	CpG: 18	14118
chr4	132345266	132351066	chr4_132345266_132351066	0	+	132352189	132352392	CpG: 19	1123
chr4	133043766	133045266	chr4_133043766_133045266	0	+	133042203	133042750	CpG: 38	1016
chr4	134271766	134273066	chr4_134271766_134273066	0	+	134258934	134260636	CpG: 175	11130
chr4	134602666	134603366	chr4_134602666_134603366	0	+	134707990	134709017	CpG: 99	104624
chr4	135305466	135308766	chr4_135305466_135308766	0	+	135411506	135412523	CpG: 112	102740
chr4	135519866	135522766	chr4_135519866_135522766	0	+	135519460	135520138	CpG: 57	0
chr4	136357166	136358966	chr4_136357166_136358966	0	+	136326852	136327462	CpG: 42	29704
chr4	136485666	136491166	chr4_136485666_136491166	0	+	136501580	136502216	CpG: 48	10414
chr4	136639766	136642766	chr4_136639766_136642766	0	+	136604034	136604795	CpG: 74	34971
chr4	136682466	136684566	chr4_136682466_136684566	0	+	136604034	136604795	CpG: 74	77671
chr4	136817066	136820966	chr4_136817066_136820966	0	+	136832697	136834041	CpG: 129	11731
chr4	137461266	137462766	chr4_137461266_137462766	0	+	137469362	137469851	CpG: 48	6596
chr4	137843266	137844766	chr4_137843266_137844766	0	+	137860569	137861203	CpG: 62	15803
chr4	137866766	137869966	chr4_137866766_137869966	0	+	137860569	137861203	CpG: 62	5563
chr4	137991466	137995466	chr4_137991466_137995466	0	+	137990437	137990917	CpG: 49	549
chr4	138262266	138265566	chr4_138262266_138265566	0	+	138469337	138469939	CpG: 79	203771
chr4	138303466	138306766	chr4_138303466_138306766	0	+	138469337	138469939	CpG: 79	162571
chr4	139257666	139258766	chr4_139257666_139258766	0	+	139224968	139225253	CpG: 23	32413
chr4	139340166	139343366	chr4_139340166_139343366	0	+	139377064	139377808	CpG: 78	33698
chr4	139580266	139586766	chr4_139580266_139586766	0	+	139590340	139590572	CpG: 21	3574
chr4	139650966	139654566	chr4_139650966_139654566	0	+	139665215	139665496	CpG: 23	10649
chr4	140140466	140143566	chr4_140140466_140143566	0	+	140070951	140071340	CpG: 29	69126
chr4	140269166	140272166	chr4_140269166_140272166	0	+	140257171	140258997	CpG: 148	10169
chr4	140347866	140352866	chr4_140347866_140352866	0	+	140257171	140258997	CpG: 148	88869
chr4	140549166	140552466	chr4_140549166_140552466	0	+	140542672	140543160	CpG: 57	6006
chr4	140582066	140582466	chr4_140582066_140582466	0	+	140581120	140581421	CpG: 32	645
chr4	141413466	141416266	chr4_141413466_141416266	0	+	141430547	141430947	CpG: 52	14281
chr4	144136301	144138601	chr4_144136301_144138601	0	+	144482158	144482781	CpG: 50	343557
chr4	145067901	145069701	chr4_145067901_145069701	0	+	145053444	145054340	CpG: 98	13561
chr4	145666452	145667752	chr4_145666452_145667752	0	+	145632803	145633068	CpG: 23	33384
chr4	146855269	146859769	chr4_146855269_146859769	0	+	146817148	146817570	CpG: 47	37699
chr4	148529869	148530969	chr4_148529869_148530969	0	+	148540364	148541088	CpG: 65	9395
chr4	148934469	148938069	chr4_148934469_148938069	0	+	148960321	148961655	CpG: 132	22252
chr4	150274469	150275069	chr4_150274469_150275069	0	+	150283655	150284184	CpG: 53	8586
chr4	150517769	150522969	chr4_150517769_150522969	0	+	150502801	150503672	CpG: 70	14097
chr4	150597469	150598269	chr4_150597469_150598269	0	+	150502801	150503672	CpG: 70	93797
chr4	150633969	150635969	chr4_150633969_150635969	0	+	150502801	150503672	CpG: 70	130297
chr4	151653069	151655769	chr4_151653069_151655769	0	+	151654021	151654277	CpG: 22	0
chr4	151831769	151834769	chr4_151831769_151834769	0	+	151851448	151852443	CpG: 85	16679
chr4	151861269	151876869	chr4_151861269_151876869	0	+	151851448	151852443	CpG: 85	8826
chr4	151886969	151888169	chr4_151886969_151888169	0	+	151851448	151852443	CpG: 85	34526
chr4	151928069	151936469	chr4_151928069_151936469	0	+	151851448	151852443	CpG: 85	75626
chr4	151945569	151949669	chr4_151945569_151949669	0	+	151851448	151852443	CpG: 85	93126
chr4	152171769	152174269	chr4_152171769_152174269	0	+	151851448	151852443	CpG: 85	319326
chr4	152434169	152436669	chr4_152434169_152436669	0	+	152748033	152748256	CpG: 16	311364
chr4	152638469	152640069	chr4_152638469_152640069	0	+	152748033	152748256	CpG: 16	107964
chr4	152795269	152796469	chr4_152795269_152796469	0	+	152806692	152806949	CpG: 20	10223
chr4	153291069	153293269	chr4_153291069_153293269	0	+	153331011	153331694	CpG: 80	37742
chr4	153469069	153471769	chr4_153469069_153471769	0	+	153455378	153455635	CpG: 24	13434
chr4	153644669	153646169	chr4_153644669_153646169	0	+	153673811	153674345	CpG: 60	27642
chr4	153652469	153657369	chr4_153652469_153657369	0	+	153673811	153674345	CpG: 60	16442
chr4	153712769	153717069	chr4_153712769_153717069	0	+	153715668	153715931	CpG: 19	0
chr4	153882069	153884269	chr4_153882069_153884269	0	+	154008891	154012106	CpG: 272	124622
chr4	153973169	153973969	chr4_153973169_153973969	0	+	154008891	154012106	CpG: 272	34922
chr4	154159269	154161069	chr4_154159269_154161069	0	+	154176244	154176721	CpG: 35	15175
chr4	154266369	154268669	chr4_154266369_154268669	0	+	154229759	154230573	CpG: 115	35796
chr4	154364469	154366569	chr4_154364469_154366569	0	+	154357945	154358147	CpG: 19	6322
chr4	154428869	154431969	chr4_154428869_154431969	0	+	154441016	154441311	CpG: 38	9047
chr4	154470969	154472769	chr4_154470969_154472769	0	+	154460124	154460883	CpG: 81	10086
chr4	154756869	154764369	chr4_154756869_154764369	0	+	154771759	154772354	CpG: 52	7390
chr4	155110669	155115469	chr4_155110669_155115469	0	+	155113831	155114177	CpG: 28	0
chr4	155504269	155505169	chr4_155504269_155505169	0	+	155483940	155484493	CpG: 53	19776
chr4	155603169	155608169	chr4_155603169_155608169	0	+	155608737	155609100	CpG: 50	568
chr5	4755900	4757100	chr5_4755900_4757100	0	+	4755938	4756186	CpG: 18	0
chr5	23835812	23837412	chr5_23835812_23837412	0	+	23830773	23831084	CpG: 28	4728
chr5	23992912	23995512	chr5_23992912_23995512	0	+	23990956	23991236	CpG: 25	1676
chr5	24222512	24225612	chr5_24222512_24225612	0	+	24235914	24236660	CpG: 64	10302
chr5	24476512	24477412	chr5_24476512_24477412	0	+	24413694	24414881	CpG: 115	61631
chr5	26395247	26401947	chr5_26395247_26401947	0	+	26397210	26397556	CpG: 29	0
chr5	28047347	28050047	chr5_28047347_28050047	0	+	28117428	28118363	CpG: 102	67381
chr5	30424147	30429347	chr5_30424147_30429347	0	+	30431691	30431999	CpG: 36	2344
chr5	30696796	30699196	chr5_30696796_30699196	0	+	30559004	30559560	CpG: 59	137236
chr5	31376496	31381496	chr5_31376496_31381496	0	+	31370828	31371429	CpG: 40	5067
chr5	31390096	31392596	chr5_31390096_31392596	0	+	31394949	31396025	CpG: 106	2353
chr5	32420696	32421996	chr5_32420696_32421996	0	+	32435376	32435970	CpG: 54	13380
chr5	33082368	33085068	chr5_33082368_33085068	0	+	33128030	33128452	CpG: 46	42962
chr5	33592768	33594168	chr5_33592768_33594168	0	+	33616762	33618018	CpG: 112	22594
chr5	33714068	33716068	chr5_33714068_33716068	0	+	33721100	33721649	CpG: 54	5032
chr5	34016368	34018368	chr5_34016368_34018368	0	+	34000226	34001484	CpG: 97	14884
chr5	34894268	34895068	chr5_34894268_34895068	0	+	34892559	34892788	CpG: 18	1480
chr5	35249068	35252268	chr5_35249068_35252268	0	+	35291953	35292562	CpG: 69	39685
chr5	35416168	35417068	chr5_35416168_35417068	0	+	35399531	35400008	CpG: 40	16160
chr5	35435368	35439368	chr5_35435368_35439368	0	+	35448072	35448472	CpG: 33	8704
chr5	35554468	35556268	chr5_35554468_35556268	0	+	35621478	35623696	CpG: 240	65210
chr5	35790668	35791768	chr5_35790668_35791768	0	+	35742329	35742743	CpG: 49	47925
chr5	35847468	35850168	chr5_35847468_35850168	0	+	35868066	35868325	CpG: 26	17898
chr5	35867568	35872968	chr5_35867568_35872968	0	+	35868066	35868325	CpG: 26	0
chr5	35939968	35950068	chr5_35939968_35950068	0	+	35917250	35917835	CpG: 53	22133
chr5	36122268	36124568	chr5_36122268_36124568	0	+	36100357	36101179	CpG: 72	21089
chr5	36140268	36141668	chr5_36140268_36141668	0	+	36100357	36101179	CpG: 72	39089
chr5	36169268	36171668	chr5_36169268_36171668	0	+	36235819	36236246	CpG: 42	64151
chr5	36181668	36185468	chr5_36181668_36185468	0	+	36235819	36236246	CpG: 42	50351
chr5	36233068	36234468	chr5_36233068_36234468	0	+	36235819	36236246	CpG: 42	1351
chr5	36536868	36538168	chr5_36536868_36538168	0	+	36740067	36740880	CpG: 90	201899
chr5	36613968	36615468	chr5_36613968_36615468	0	+	36740067	36740880	CpG: 90	124599
chr5	36786568	36787768	chr5_36786568_36787768	0	+	36807343	36808170	CpG: 66	19575
chr5	36922168	36924968	chr5_36922168_36924968	0	+	36924172	36925119	CpG: 83	0
chr5	36933068	36937168	chr5_36933068_36937168	0	+	36924172	36925119	CpG: 83	7949
chr5	37201157	37207057	chr5_37201157_37207057	0	+	37187319	37188142	CpG: 92	13015
chr5	37290257	37291557	chr5_37290257_37291557	0	+	37259614	37261436	CpG: 145	28821
chr5	37358457	37359557	chr5_37358457_37359557	0	+	37358098	37358421	CpG: 23	36
chr5	37457257	37459057	chr5_37457257_37459057	0	+	37482377	37482865	CpG: 50	23320
chr5	105353431	105357631	chr5_105353431_105357631	0	+	104937315	104937871	CpG: 52	415560
chr5	109081331	109083931	chr5_109081331_109083931	0	+	109089586	109090086	CpG: 44	5655
chr5	110529131	110534031	chr5_110529131_110534031	0	+	110530360	110530938	CpG: 42	0
chr5	110973631	110974531	chr5_110973631_110974531	0	+	110973169	110973902	CpG: 90	0
chr5	111689731	111699231	chr5_111689731_111699231	0	+	111706137	111706416	CpG: 27	6906
chr5	111965231	111966931	chr5_111965231_111966931	0	+	111845559	111849549	CpG: 354	115682
chr5	112057431	112061131	chr5_112057431_112061131	0	+	112181959	112182162	CpG: 14	120828
chr5	112080731	112082931	chr5_112080731_112082931	0	+	112181959	112182162	CpG: 14	99028
chr5	112665731	112669031	chr5_112665731_112669031	0	+	112657567	112658204	CpG: 56	7527
chr5	112761831	112767431	chr5_112761831_112767431	0	+	112771879	112772329	CpG: 66	4448
chr5	112797631	112804131	chr5_112797631_112804131	0	+	112823597	112824052	CpG: 42	19466
chr5	112819431	112822031	chr5_112819431_112822031	0	+	112823597	112824052	CpG: 42	1566
chr5	113640031	113642131	chr5_113640031_113642131	0	+	113649599	113650456	CpG: 93	7468
chr5	113716031	113718631	chr5_113716031_113718631	0	+	113716132	113716548	CpG: 40	0
chr5	113727531	113729131	chr5_113727531_113729131	0	+	113739398	113740013	CpG: 53	10267
chr5	114026694	114027594	chr5_114026694_114027594	0	+	114037668	114038059	CpG: 30	10074
chr5	114292094	114294894	chr5_114292094_114294894	0	+	114358102	114359172	CpG: 95	63208
chr5	114510594	114517794	chr5_114510594_114517794	0	+	114541141	114541493	CpG: 28	23347
chr5	114647894	114656094	chr5_114647894_114656094	0	+	114580353	114581647	CpG: 140	66247
chr5	114714894	114716994	chr5_114714894_114716994	0	+	114723653	114724431	CpG: 65	6659
chr5	114782594	114783694	chr5_114782594_114783694	0	+	114830077	114831150	CpG: 101	46383
chr5	114900294	114903494	chr5_114900294_114903494	0	+	114893769	114894491	CpG: 56	5803
chr5	115060294	115062194	chr5_115060294_115062194	0	+	115060865	115061188	CpG: 27	0
chr5	115123394	115127594	chr5_115123394_115127594	0	+	115117499	115117948	CpG: 36	5446
chr5	115398894	115404194	chr5_115398894_115404194	0	+	115392223	115392447	CpG: 23	6447
chr5	116058494	116073394	chr5_116058494_116073394	0	+	116081440	116081836	CpG: 44	8046
chr5	116583494	116586894	chr5_116583494_116586894	0	+	116474176	116474735	CpG: 65	108759
chr5	117558294	117560794	chr5_117558294_117560794	0	+	117565548	117566166	CpG: 90	4754
chr5	118513294	118519494	chr5_118513294_118519494	0	+	118477509	118479103	CpG: 159	34191
chr5	118576794	118578794	chr5_118576794_118578794	0	+	118604993	118605534	CpG: 64	26199
chr5	118593994	118595894	chr5_118593994_118595894	0	+	118604993	118605534	CpG: 64	9099
chr5	118677894	118678894	chr5_118677894_118678894	0	+	118687231	118687447	CpG: 16	8337
chr5	118772394	118774094	chr5_118772394_118774094	0	+	118778095	118778327	CpG: 17	4001
chr5	118849094	118850294	chr5_118849094_118850294	0	+	118830811	118831012	CpG: 23	18082
chr5	120530094	120530894	chr5_120530094_120530894	0	+	120566390	120566685	CpG: 32	35496
chr5	120569894	120578194	chr5_120569894_120578194	0	+	120566390	120566685	CpG: 32	3209
chr5	120586094	120591594	chr5_120586094_120591594	0	+	120566390	120566685	CpG: 32	19409
chr5	120943494	120944294	chr5_120943494_120944294	0	+	120953262	120953729	CpG: 53	8968
chr5	122260694	122262194	chr5_122260694_122262194	0	+	122278416	122279083	CpG: 82	16222
chr5	122450694	122451794	chr5_122450694_122451794	0	+	122499874	122500534	CpG: 89	48080
chr5	122585194	122587994	chr5_122585194_122587994	0	+	122608015	122608745	CpG: 71	20021
chr5	122656894	122658294	chr5_122656894_122658294	0	+	122608015	122608745	CpG: 71	48149
chr5	122695294	122698994	chr5_122695294_122698994	0	+	122734460	122735434	CpG: 97	35466
chr5	122761794	122763894	chr5_122761794_122763894	0	+	122734460	122735434	CpG: 97	26360
chr5	123557394	123561894	chr5_123557394_123561894	0	+	123582282	123582495	CpG: 22	20388
chr5	124574294	124579694	chr5_124574294_124579694	0	+	124573533	124573744	CpG: 16	550
chr5	124610894	124612994	chr5_124610894_124612994	0	+	124573533	124573744	CpG: 16	37150
chr5	124663794	124665894	chr5_124663794_124665894	0	+	124699224	124700246	CpG: 117	33330
chr5	125254721	125260421	chr5_125254721_125260421	0	+	125205422	125205712	CpG: 28	49009
chr5	125297421	125298621	chr5_125297421_125298621	0	+	125342003	125344084	CpG: 236	43382
chr5	125455921	125462521	chr5_125455921_125462521	0	+	125491681	125491949	CpG: 22	29160
chr5	125519121	125522221	chr5_125519121_125522221	0	+	125507037	125507454	CpG: 36	11667
chr5	125529821	125536921	chr5_125529821_125536921	0	+	125507037	125507454	CpG: 36	22367
chr5	125577421	125585221	chr5_125577421_125585221	0	+	125507037	125507454	CpG: 36	69967
chr5	125597321	125600321	chr5_125597321_125600321	0	+	125658160	125660046	CpG: 141	57839
chr5	125606921	125607921	chr5_125606921_125607921	0	+	125658160	125660046	CpG: 141	50239
chr5	125647821	125650021	chr5_125647821_125650021	0	+	125658160	125660046	CpG: 141	8139
chr5	126009821	126010621	chr5_126009821_126010621	0	+	126012744	126013189	CpG: 68	2123
chr5	129317321	129318421	chr5_129317321_129318421	0	+	129287597	129287984	CpG: 27	29337
chr5	129319521	129319921	chr5_129319521_129319921	0	+	129287597	129287984	CpG: 27	31537
chr5	134712821	134714821	chr5_134712821_134714821	0	+	134697600	134698100	CpG: 43	14721
chr5	134984521	134986721	chr5_134984521_134986721	0	+	134998570	134998823	CpG: 22	11849
chr5	135370521	135371321	chr5_135370521_135371321	0	+	135408183	135408446	CpG: 21	36862
chr5	136113221	136114921	chr5_136113221_136114921	0	+	136108538	136108841	CpG: 33	4380
chr5	136489621	136494621	chr5_136489621_136494621	0	+	136470662	136471067	CpG: 36	18554
chr5	137329521	137331521	chr5_137329521_137331521	0	+	137334832	137335147	CpG: 24	3311
chr5	137465621	137469221	chr5_137465621_137469221	0	+	137462734	137463714	CpG: 75	1907
chr5	137567521	137569121	chr5_137567521_137569121	0	+	137505895	137508648	CpG: 206	58873
chr5	137957508	137964008	chr5_137957508_137964008	0	+	137951626	137952584	CpG: 95	4924
chr5	138225508	138227608	chr5_138225508_138227608	0	+	138226833	138228178	CpG: 129	0
chr5	138680346	138681346	chr5_138680346_138681346	0	+	138696769	138697089	CpG: 27	15423
chr5	139334080	139336980	chr5_139334080_139336980	0	+	139296836	139297388	CpG: 52	36692
chr5	139351780	139352380	chr5_139351780_139352380	0	+	139296836	139297388	CpG: 52	54392
chr5	139432380	139433980	chr5_139432380_139433980	0	+	139468874	139472175	CpG: 261	34894
chr5	139638280	139640080	chr5_139638280_139640080	0	+	139625834	139626805	CpG: 113	11475
chr5	139748180	139750880	chr5_139748180_139750880	0	+	139800946	139801276	CpG: 44	50066
chr5	139790280	139793680	chr5_139790280_139793680	0	+	139800946	139801276	CpG: 44	7266
chr5	139846980	139848780	chr5_139846980_139848780	0	+	139848009	139848274	CpG: 33	0
chr5	140226680	140242280	chr5_140226680_140242280	0	+	140251254	140251691	CpG: 46	8974
chr5	140510780	140514780	chr5_140510780_140514780	0	+	140449093	140449449	CpG: 28	61331
chr5	140918380	140920480	chr5_140918380_140920480	0	+	140895155	140895831	CpG: 87	22549
chr5	140980880	140983780	chr5_140980880_140983780	0	+	140981445	140981714	CpG: 28	0
chr5	141188480	141193680	chr5_141188480_141193680	0	+	141180386	141181191	CpG: 68	7289
chr5	142758880	142759780	chr5_142758880_142759780	0	+	142843268	142843824	CpG: 68	83488
chr5	142949780	142953380	chr5_142949780_142953380	0	+	142939767	142940230	CpG: 47	9550
chr5	142961280	142963480	chr5_142961280_142963480	0	+	142939767	142940230	CpG: 47	21050
chr5	142973480	142977980	chr5_142973480_142977980	0	+	143005728	143006161	CpG: 52	27748
chr5	143637520	143649020	chr5_143637520_143649020	0	+	143648356	143648601	CpG: 19	0
chr5	143722220	143725620	chr5_143722220_143725620	0	+	143721913	143722954	CpG: 121	0
chr5	144015020	144018920	chr5_144015020_144018920	0	+	144014681	144016934	CpG: 279	0
chr5	144049520	144051520	chr5_144049520_144051520	0	+	144049432	144049960	CpG: 49	0
chr5	144070320	144073120	chr5_144070320_144073120	0	+	144076446	144077266	CpG: 106	3326
chr5	144461220	144467020	chr5_144461220_144467020	0	+	144492374	144493643	CpG: 111	25354
chr5	145803440	145808040	chr5_145803440_145808040	0	+	145844570	145844944	CpG: 39	36530
chr5	146369740	146373340	chr5_146369740_146373340	0	+	146041466	146041738	CpG: 21	328002
chr5	146574275	146577275	chr5_146574275_146577275	0	+	147032644	147033144	CpG: 56	455369
chr6	3132000	3134000	chr6_3132000_3134000	0	+	3713576	3713862	CpG: 29	579576
chr6	29009800	29011200	chr6_29009800_29011200	0	+	29009954	29010170	CpG: 17	0
chr6	29382400	29383700	chr6_29382400_29383700	0	+	29383165	29383739	CpG: 59	0
chr6	29389600	29397700	chr6_29389600_29397700	0	+	29383165	29383739	CpG: 59	5861
chr6	29666800	29668000	chr6_29666800_29668000	0	+	29685416	29686541	CpG: 103	17416
chr6	31065411	31067911	chr6_31065411_31067911	0	+	31166144	31166980	CpG: 97	98233
chr6	31511011	31512811	chr6_31511011_31512811	0	+	31513377	31514076	CpG: 77	566
chr6	31554611	31555611	chr6_31554611_31555611	0	+	31513377	31514076	CpG: 77	40535
chr6	35243511	35243911	chr6_35243511_35243911	0	+	35202564	35202894	CpG: 35	40617
chr6	40156611	40157811	chr6_40156611_40157811	0	+	40275362	40275762	CpG: 41	117551
chr6	50311950	50313750	chr6_50311950_50313750	0	+	50405485	50406117	CpG: 51	91735
chr6	51650150	51652250	chr6_51650150_51652250	0	+	51562598	51562977	CpG: 32	87173
chr6	52724150	52727950	chr6_52724150_52727950	0	+	52663663	52664152	CpG: 64	59998
chr6	55066950	55069250	chr6_55066950_55069250	0	+	55067384	55068150	CpG: 70	0
chr6	55326250	55329150	chr6_55326250_55329150	0	+	55401835	55402590	CpG: 73	72685
chr6	58965250	58966750	chr6_58965250_58966750	0	+	58856717	58857141	CpG: 43	108109
chr6	72153050	72159450	chr6_72153050_72159450	0	+	72139124	72139347	CpG: 17	13703
chr6	82656250	82657450	chr6_82656250_82657450	0	+	82602523	82603211	CpG: 72	53039
chr6	83592750	83593850	chr6_83592750_83593850	0	+	83652191	83652902	CpG: 48	58341
chr6	83721850	83723150	chr6_83721850_83723150	0	+	83725500	83725914	CpG: 52	2350
chr6	84046550	84052350	chr6_84046550_84052350	0	+	84055590	84055965	CpG: 37	3240
chr6	84167950	84169950	chr6_84167950_84169950	0	+	84085475	84085747	CpG: 21	82203
chr6	84178650	84179650	chr6_84178650_84179650	0	+	84085475	84085747	CpG: 21	92903
chr6	85052450	85053850	chr6_85052450_85053850	0	+	85075986	85076187	CpG: 23	22136
chr6	85393950	85397750	chr6_85393950_85397750	0	+	85400976	85402279	CpG: 126	3226
chr6	86176350	86179050	chr6_86176350_86179050	0	+	86145037	86145928	CpG: 91	30422
chr6	86219250	86224550	chr6_86219250_86224550	0	+	86145037	86145928	CpG: 91	73322
chr6	87157050	87160050	chr6_87157050_87160050	0	+	87285207	87285714	CpG: 48	125157
chr6	88050650	88053650	chr6_88050650_88053650	0	+	88034332	88035113	CpG: 71	15537
chr6	88116750	88117750	chr6_88116750_88117750	0	+	88139573	88140962	CpG: 101	21823
chr6	88149350	88150950	chr6_88149350_88150950	0	+	88148410	88149824	CpG: 106	0
chr6	88228150	88229650	chr6_88228150_88229650	0	+	88148410	88149824	CpG: 106	78326
chr6	88842350	88844150	chr6_88842350_88844150	0	+	88848580	88848829	CpG: 26	4430
chr6	88918650	88920350	chr6_88918650_88920350	0	+	88851952	88852754	CpG: 65	65896
chr6	89293450	89294550	chr6_89293450_89294550	0	+	89306685	89306895	CpG: 18	12135
chr6	90519250	90523050	chr6_90519250_90523050	0	+	90554865	90555081	CpG: 24	31815
chr6	90526250	90528150	chr6_90526250_90528150	0	+	90554865	90555081	CpG: 24	26715
chr6	91147750	91148450	chr6_91147750_91148450	0	+	91162717	91162966	CpG: 26	14267
chr6	91214950	91221550	chr6_91214950_91221550	0	+	91235175	91235715	CpG: 49	13625
chr6	91740350	91745550	chr6_91740350_91745550	0	+	91793347	91793911	CpG: 72	47797
chr6	91937350	91939050	chr6_91937350_91939050	0	+	91928780	91929166	CpG: 40	8184
chr6	91972650	91977650	chr6_91972650_91977650	0	+	91928780	91929166	CpG: 40	43484
chr6	91999950	92004850	chr6_91999950_92004850	0	+	92041208	92042545	CpG: 108	36358
chr6	94554850	94557450	chr6_94554850_94557450	0	+	94649243	94650441	CpG: 129	91793
chr6	99949350	99950750	chr6_99949350_99950750	0	+	99828141	99828428	CpG: 27	120922
chr6	99999650	100001150	chr6_99999650_100001150	0	+	99828141	99828428	CpG: 27	171222
chr6	100117550	100119950	chr6_100117550_100119950	0	+	100236494	100238224	CpG: 160	116544
chr6	100403750	100415350	chr6_100403750_100415350	0	+	100512927	100513736	CpG: 63	97577
chr6	113212350	113213850	chr6_113212350_113213850	0	+	113232262	113232549	CpG: 29	18412
chr6	113606350	113608850	chr6_113606350_113608850	0	+	113588377	113588607	CpG: 24	17743
chr6	113708250	113710950	chr6_113708250_113710950	0	+	113708998	113709219	CpG: 19	0
chr6	113820850	113826450	chr6_113820850_113826450	0	+	113841260	113841556	CpG: 38	14810
chr6	114949850	114950750	chr6_114949850_114950750	0	+	114918665	114920031	CpG: 141	29819
chr6	115881550	115883050	chr6_115881550_115883050	0	+	115943411	115944776	CpG: 151	60361
chr6	115913550	115914550	chr6_115913550_115914550	0	+	115943411	115944776	CpG: 151	28861
chr6	115916250	115920550	chr6_115916250_115920550	0	+	115943411	115944776	CpG: 151	22861
chr6	115923250	115925950	chr6_115923250_115925950	0	+	115943411	115944776	CpG: 151	17461
chr6	115940750	115944750	chr6_115940750_115944750	0	+	115943411	115944776	CpG: 151	0
chr6	115947650	115950150	chr6_115947650_115950150	0	+	115943411	115944776	CpG: 151	2874
chr6	117996750	118002450	chr6_117996750_118002450	0	+	117961319	117961816	CpG: 50	34934
chr6	118026750	118028850	chr6_118026750_118028850	0	+	118088885	118089273	CpG: 45	60035
chr6	118131950	118137050	chr6_118131950_118137050	0	+	118146642	118147373	CpG: 90	9592
chr6	119265850	119268450	chr6_119265850_119268450	0	+	119280549	119280859	CpG: 29	12099
chr6	119275750	119277950	chr6_119275750_119277950	0	+	119280549	119280859	CpG: 29	2599
chr6	120927550	120931650	chr6_120927550_120931650	0	+	120866408	120866993	CpG: 63	60557
chr6	121027750	121030050	chr6_121027750_121030050	0	+	121059720	121060129	CpG: 55	29670
chr6	121045750	121047450	chr6_121045750_121047450	0	+	121059720	121060129	CpG: 55	12270
chr6	125096820	125099820	chr6_125096820_125099820	0	+	125095392	125096044	CpG: 52	776
chr6	125302020	125303120	chr6_125302020_125303120	0	+	125311741	125312008	CpG: 27	8621
chr6	125312820	125315820	chr6_125312820_125315820	0	+	125311741	125312008	CpG: 27	812
chr6	125550120	125551720	chr6_125550120_125551720	0	+	125444156	125444856	CpG: 60	105264
chr6	126960320	126962020	chr6_126960320_126962020	0	+	127030157	127030548	CpG: 45	68137
chr6	127899720	127904920	chr6_127899720_127904920	0	+	127837712	127837931	CpG: 20	61789
chr6	127925720	127929020	chr6_127925720_127929020	0	+	127984347	127985125	CpG: 77	55327
chr6	128016020	128017720	chr6_128016020_128017720	0	+	127984347	127985125	CpG: 77	30895
chr6	145539134	145540134	chr6_145539134_145540134	0	+	145695427	145695993	CpG: 46	155293
chr6	145750934	145752834	chr6_145750934_145752834	0	+	145695427	145695993	CpG: 46	54941
chr7	4094654	4095854	chr7_4094654_4095854	0	+	4098546	4098750	CpG: 18	2692
chr7	4903554	4906054	chr7_4903554_4906054	0	+	4866678	4867147	CpG: 44	36407
chr7	4944554	4947154	chr7_4944554_4947154	0	+	4945108	4946356	CpG: 107	0
chr7	13627638	13630238	chr7_13627638_13630238	0	+	13628671	13629827	CpG: 123	0
chr7	16484938	16490538	chr7_16484938_16490538	0	+	16507591	16507835	CpG: 25	17053
chr7	16782438	16785238	chr7_16782438_16785238	0	+	16803532	16803742	CpG: 17	18294
chr7	16858438	16862138	chr7_16858438_16862138	0	+	16858017	16859052	CpG: 98	0
chr7	19632738	19640938	chr7_19632738_19640938	0	+	19651053	19651370	CpG: 39	10115
chr7	19978638	19983338	chr7_19978638_19983338	0	+	19979387	19979661	CpG: 20	0
chr7	20089638	20093638	chr7_20089638_20093638	0	+	20092377	20093025	CpG: 76	0
chr7	20104238	20111338	chr7_20104238_20111338	0	+	20105356	20105600	CpG: 25	0
chr7	20113538	20116438	chr7_20113538_20116438	0	+	20118067	20118315	CpG: 24	1629
chr7	20143138	20144438	chr7_20143138_20144438	0	+	20147077	20148038	CpG: 99	2639
chr7	20441238	20447838	chr7_20441238_20447838	0	+	20443174	20443457	CpG: 23	0
chr7	20534538	20535238	chr7_20534538_20535238	0	+	20506347	20506584	CpG: 18	27954
chr7	25075107	25077407	chr7_25075107_25077407	0	+	25084148	25084451	CpG: 26	6741
chr7	25200607	25202607	chr7_25200607_25202607	0	+	25217216	25218314	CpG: 84	14609
chr7	25264807	25266507	chr7_25264807_25266507	0	+	25266443	25267492	CpG: 98	0
chr7	25422407	25424007	chr7_25422407_25424007	0	+	25413875	25414112	CpG: 20	8295
chr7	25720407	25723507	chr7_25720407_25723507	0	+	25729212	25729570	CpG: 38	5705
chr7	25796307	25802907	chr7_25796307_25802907	0	+	25800327	25800545	CpG: 17	0
chr7	25876507	25879207	chr7_25876507_25879207	0	+	25866199	25867044	CpG: 57	9463
chr7	26114907	26115507	chr7_26114907_26115507	0	+	26101661	26102123	CpG: 34	12784
chr7	26129407	26130907	chr7_26129407_26130907	0	+	26152977	26153204	CpG: 19	22070
chr7	28025207	28027907	chr7_28025207_28027907	0	+	28013188	28013804	CpG: 61	11403
chr7	28939407	28940507	chr7_28939407_28940507	0	+	28954605	28955236	CpG: 61	14098
chr7	29100707	29102507	chr7_29100707_29102507	0	+	29096814	29097297	CpG: 53	3410
chr7	29345007	29347507	chr7_29345007_29347507	0	+	29382831	29383454	CpG: 52	35324
chr7	29533807	29535207	chr7_29533807_29535207	0	+	29527041	29527316	CpG: 28	6491
chr7	29870307	29871507	chr7_29870307_29871507	0	+	29870757	29871315	CpG: 43	0
chr7	30098707	30101407	chr7_30098707_30101407	0	+	30094318	30094631	CpG: 30	4076
chr7	30211107	30212207	chr7_30211107_30212207	0	+	30303303	30304489	CpG: 121	91096
chr7	31119407	31122207	chr7_31119407_31122207	0	+	31132967	31133260	CpG: 30	10760
chr7	31123607	31124307	chr7_31123607_31124307	0	+	31132967	31133260	CpG: 30	8660
chr7	31311507	31314807	chr7_31311507_31314807	0	+	31319906	31320477	CpG: 51	5099
chr7	31340407	31342507	chr7_31340407_31342507	0	+	31338264	31338536	CpG: 21	1871
chr7	31562107	31562607	chr7_31562107_31562607	0	+	31514252	31515049	CpG: 74	47058
chr7	35423224	35425124	chr7_35423224_35425124	0	+	35437872	35440941	CpG: 214	12748
chr7	35429724	35434724	chr7_35429724_35434724	0	+	35437872	35440941	CpG: 214	3148
chr7	36369624	36372224	chr7_36369624_36372224	0	+	36369504	36370589	CpG: 107	0
chr7	36396924	36398524	chr7_36396924_36398524	0	+	36371083	36371632	CpG: 39	25292
chr7	39170824	39190924	chr7_39170824_39190924	0	+	39056133	39056433	CpG: 25	114391
chr7	46529441	46533141	chr7_46529441_46533141	0	+	46773086	46773450	CpG: 38	239945
chr7	51037041	51039141	chr7_51037041_51039141	0	+	51052732	51052999	CpG: 23	13591
chr7	51722841	51726841	chr7_51722841_51726841	0	+	51723358	51723591	CpG: 29	0
chr7	51762641	51765341	chr7_51762641_51765341	0	+	51751584	51752439	CpG: 78	10202
chr7	51885141	51894541	chr7_51885141_51894541	0	+	51924555	51924776	CpG: 17	30014
chr7	52106741	52109441	chr7_52106741_52109441	0	+	52107944	52108151	CpG: 23	0
chr7	52115141	52120441	chr7_52115141_52120441	0	+	52118872	52119167	CpG: 23	0
chr7	52596141	52597241	chr7_52596141_52597241	0	+	52594852	52595166	CpG: 25	975
chr7	52683841	52685641	chr7_52683841_52685641	0	+	52690110	52690628	CpG: 36	4469
chr7	53376341	53377441	chr7_53376341_53377441	0	+	53356045	53356253	CpG: 21	20088
chr7	53421441	53422041	chr7_53421441_53422041	0	+	53434828	53435597	CpG: 69	12787
chr7	53516641	53523741	chr7_53516641_53523741	0	+	53604235	53604522	CpG: 34	80494
chr7	53943441	53944841	chr7_53943441_53944841	0	+	53965690	53966123	CpG: 43	20849
chr7	54336841	54338741	chr7_54336841_54338741	0	+	54305806	54306392	CpG: 63	30449
chr7	54367241	54368541	chr7_54367241_54368541	0	+	54387515	54388241	CpG: 69	18974
chr7	56686041	56689641	chr7_56686041_56689641	0	+	56501140	56502402	CpG: 123	183639
chr7	62988141	62992441	chr7_62988141_62992441	0	+	63049442	63049789	CpG: 39	57001
chr7	71218293	71235493	chr7_71218293_71235493	0	+	71082244	71084414	CpG: 230	133879
chr7	73135493	73138893	chr7_73135493_73138893	0	+	73205340	73205816	CpG: 56	66447
chr7	80961193	80962493	chr7_80961193_80962493	0	+	80885123	80885898	CpG: 79	75295
chr7	81103893	81105693	chr7_81103893_81105693	0	+	81157487	81158996	CpG: 135	51794
chr7	86079693	86080793	chr7_86079693_86080793	0	+	86040603	86041107	CpG: 47	38586
chr7	86600293	86602093	chr7_86600293_86602093	0	+	86609553	86611271	CpG: 152	7460
chr7	86846693	86854093	chr7_86846693_86854093	0	+	86854938	86855405	CpG: 61	845
chr7	87365093	87365593	chr7_87365093_87365593	0	+	87377297	87377808	CpG: 65	11704
chr7	90016993	90018793	chr7_90016993_90018793	0	+	90014441	90018737	CpG: 306	0
chr7	105224993	105225393	chr7_105224993_105225393	0	+	105227728	105227937	CpG: 19	2335
chr7	105253993	105255993	chr7_105253993_105255993	0	+	105259804	105260068	CpG: 24	3811
chr7	105307593	105309293	chr7_105307593_105309293	0	+	105293588	105293790	CpG: 18	13803
chr7	105341893	105343093	chr7_105341893_105343093	0	+	105342199	105343123	CpG: 90	0
chr7	105606193	105609993	chr7_105606193_105609993	0	+	105638203	105638669	CpG: 58	28210
chr7	105898793	105899593	chr7_105898793_105899593	0	+	105851201	105852117	CpG: 95	46676
chr7	106319193	106322693	chr7_106319193_106322693	0	+	106330906	106331581	CpG: 65	8213
chr7	107197593	107198993	chr7_107197593_107198993	0	+	107190687	107190906	CpG: 20	6687
chr7	107645493	107649993	chr7_107645493_107649993	0	+	107641763	107642003	CpG: 26	3490
chr7	108001393	108005593	chr7_108001393_108005593	0	+	108011370	108012069	CpG: 89	5777
chr7	108029093	108029993	chr7_108029093_108029993	0	+	108042968	108043398	CpG: 54	12975
chr7	108519993	108522293	chr7_108519993_108522293	0	+	108496480	108496703	CpG: 31	23290
chr7	108570193	108571393	chr7_108570193_108571393	0	+	108599381	108599971	CpG: 49	27988
chr7	108579193	108580493	chr7_108579193_108580493	0	+	108599381	108599971	CpG: 49	18888
chr7	108621693	108623693	chr7_108621693_108623693	0	+	108599381	108599971	CpG: 49	21722
chr7	108641893	108650393	chr7_108641893_108650393	0	+	108653096	108653325	CpG: 22	2703
chr7	118022975	118023575	chr7_118022975_118023575	0	+	117987564	117987997	CpG: 37	34978
chr7	123270475	123272175	chr7_123270475_123272175	0	+	123236595	123237037	CpG: 39	33438
chr7	123295575	123296475	chr7_123295575_123296475	0	+	123236595	123237037	CpG: 39	58538
chr7	125891475	125892875	chr7_125891475_125892875	0	+	125884050	125884255	CpG: 17	7220
chr7	128073775	128077775	chr7_128073775_128077775	0	+	128061137	128061943	CpG: 86	11832
chr7	129814275	129815275	chr7_129814275_129815275	0	+	130113131	130114319	CpG: 133	297856
chr7	132784875	132786775	chr7_132784875_132786775	0	+	132724712	132724998	CpG: 26	59877
chr7	133239575	133244775	chr7_133239575_133244775	0	+	133225077	133225989	CpG: 115	13586
chr7	133591775	133592575	chr7_133591775_133592575	0	+	133572134	133572914	CpG: 83	18861
chr7	134008875	134011775	chr7_134008875_134011775	0	+	134005277	134006164	CpG: 68	2711
chr7	135029975	135031175	chr7_135029975_135031175	0	+	135038917	135039202	CpG: 29	7742
chr7	135070275	135071775	chr7_135070275_135071775	0	+	135078920	135079508	CpG: 60	7145
chr7	135384375	135388175	chr7_135384375_135388175	0	+	135380770	135382077	CpG: 120	2298
chr7	138123375	138127375	chr7_138123375_138127375	0	+	138079558	138080563	CpG: 118	42812
chr7	139444229	139448529	chr7_139444229_139448529	0	+	139507287	139509009	CpG: 145	58758
chr7	146280458	146284558	chr7_146280458_146284558	0	+	146271852	146272661	CpG: 80	7797
chr7	146598458	146599458	chr7_146598458_146599458	0	+	146574935	146575499	CpG: 69	22959
chr7	146715358	146718658	chr7_146715358_146718658	0	+	146766819	146768827	CpG: 215	48161
chr7	146841358	146846758	chr7_146841358_146846758	0	+	146845809	146846061	CpG: 27	0
chr7	147977958	147979358	chr7_147977958_147979358	0	+	147973533	147973828	CpG: 23	4130
chr7	148035558	148040258	chr7_148035558_148040258	0	+	148041977	148042724	CpG: 48	1719
chr7	148832358	148835358	chr7_148832358_148835358	0	+	148879445	148879724	CpG: 27	44087
chr7	148837758	148842458	chr7_148837758_148842458	0	+	148879445	148879724	CpG: 27	36987
chr7	148879758	148884958	chr7_148879758_148884958	0	+	148879445	148879724	CpG: 27	34
chr7	148930516	148930916	chr7_148930516_148930916	0	+	148879445	148879724	CpG: 27	50792
chr7	149042316	149048416	chr7_149042316_149048416	0	+	149088025	149088504	CpG: 50	39609
chr7	149274016	149275716	chr7_149274016_149275716	0	+	149280284	149281415	CpG: 128	4568
chr7	149647816	149649516	chr7_149647816_149649516	0	+	149718790	149719230	CpG: 49	69274
chr7	149662316	149663016	chr7_149662316_149663016	0	+	149718790	149719230	CpG: 49	55774
chr7	149774416	149777416	chr7_149774416_149777416	0	+	149718790	149719230	CpG: 49	55186
chr7	150365516	150370516	chr7_150365516_150370516	0	+	150292933	150293670	CpG: 78	71846
chr7	150575516	150576416	chr7_150575516_150576416	0	+	150623716	150624450	CpG: 70	47300
chr7	151304916	151305816	chr7_151304916_151305816	0	+	151361369	151361804	CpG: 37	55553
chr7	151392716	151394416	chr7_151392716_151394416	0	+	151361369	151361804	CpG: 37	30912
chr7	151554516	151555216	chr7_151554516_151555216	0	+	151470565	151470772	CpG: 16	83744
chr7	151620416	151623216	chr7_151620416_151623216	0	+	151739276	151739927	CpG: 74	116060
chr7	151819516	151821516	chr7_151819516_151821516	0	+	151864382	151864853	CpG: 62	42866
chr7	151953016	151957916	chr7_151953016_151957916	0	+	151924285	151924584	CpG: 30	28432
chr7	152299416	152301416	chr7_152299416_152301416	0	+	152392188	152392493	CpG: 25	90772
chr7	152428216	152429616	chr7_152428216_152429616	0	+	152392188	152392493	CpG: 25	35723
chr8	3284689	3285289	chr8_3284689_3285289	0	+	3279068	3279608	CpG: 50	5081
chr8	3396689	3398589	chr8_3396689_3398589	0	+	3451857	3452227	CpG: 35	53268
chr8	3519889	3524689	chr8_3519889_3524689	0	+	3516773	3517156	CpG: 29	2733
chr8	3534489	3540089	chr8_3534489_3540089	0	+	3537720	3538031	CpG: 24	0
chr8	3605889	3611789	chr8_3605889_3611789	0	+	3621239	3621646	CpG: 33	9450
chr8	3632389	3633289	chr8_3632389_3633289	0	+	3630823	3631224	CpG: 32	1165
chr8	3689589	3690389	chr8_3689589_3690389	0	+	3679030	3679509	CpG: 39	10080
chr8	3993989	3996289	chr8_3993989_3996289	0	+	3994234	3994529	CpG: 40	0
chr8	4187789	4189489	chr8_4187789_4189489	0	+	4206443	4206677	CpG: 23	16954
chr8	4202589	4208089	chr8_4202589_4208089	0	+	4206443	4206677	CpG: 23	0
chr8	4257989	4260189	chr8_4257989_4260189	0	+	4258389	4259352	CpG: 90	0
chr8	4382789	4384389	chr8_4382789_4384389	0	+	4324437	4325527	CpG: 110	57262
chr8	4518889	4520189	chr8_4518889_4520189	0	+	4493286	4493562	CpG: 21	25327
chr8	8577989	8580089	chr8_8577989_8580089	0	+	8659823	8661897	CpG: 212	79734
chr8	8872989	8873489	chr8_8872989_8873489	0	+	8689796	8690634	CpG: 102	182355
chr8	9003689	9005189	chr8_9003689_9005189	0	+	9207694	9207912	CpG: 19	202505
chr8	10551189	10554389	chr8_10551189_10554389	0	+	10153863	10154340	CpG: 52	396849
chr8	10569189	10571189	chr8_10569189_10571189	0	+	10978499	10978759	CpG: 19	407310
chr8	10633089	10635489	chr8_10633089_10635489	0	+	10978499	10978759	CpG: 19	343010
chr8	10781489	10783589	chr8_10781489_10783589	0	+	10978499	10978759	CpG: 19	194910
chr8	10934489	10935689	chr8_10934489_10935689	0	+	10978499	10978759	CpG: 19	42810
chr8	11005289	11008989	chr8_11005289_11008989	0	+	11006954	11009869	CpG: 326	0
chr8	11260389	11260689	chr8_11260389_11260689	0	+	11312171	11313231	CpG: 108	51482
chr8	11335589	11337389	chr8_11335589_11337389	0	+	11312171	11313231	CpG: 108	22358
chr8	11346189	11347889	chr8_11346189_11347889	0	+	11312171	11313231	CpG: 108	32958
chr8	11376389	11376989	chr8_11376389_11376989	0	+	11312171	11313231	CpG: 108	63158
chr8	11411389	11413489	chr8_11411389_11413489	0	+	11478253	11478737	CpG: 50	64764
chr8	11438189	11442089	chr8_11438189_11442089	0	+	11478253	11478737	CpG: 50	36164
chr8	11513289	11519589	chr8_11513289_11519589	0	+	11497356	11497908	CpG: 64	15381
chr8	11560289	11562289	chr8_11560289_11562289	0	+	11561643	11561981	CpG: 24	0
chr8	11571889	11575289	chr8_11571889_11575289	0	+	11561643	11561981	CpG: 24	9908
chr8	11662589	11666989	chr8_11662589_11666989	0	+	11636466	11636671	CpG: 17	25918
chr8	11740889	11745489	chr8_11740889_11745489	0	+	11727435	11728835	CpG: 135	12054
chr8	11765289	11773189	chr8_11765289_11773189	0	+	11758123	11758774	CpG: 73	6515
chr8	11817989	11821189	chr8_11817989_11821189	0	+	11758123	11758774	CpG: 73	59215
chr8	11839289	11844689	chr8_11839289_11844689	0	+	11758123	11758774	CpG: 73	80515
chr8	11875089	11887289	chr8_11875089_11887289	0	+	11758123	11758774	CpG: 73	116315
chr8	12040289	12042989	chr8_12040289_12042989	0	+	11758123	11758774	CpG: 73	281515
chr8	12051989	12052589	chr8_12051989_12052589	0	+	11758123	11758774	CpG: 73	293215
chr8	12164389	12167589	chr8_12164389_12167589	0	+	12385051	12386496	CpG: 119	217462
chr8	12221489	12222789	chr8_12221489_12222789	0	+	12385051	12386496	CpG: 119	162262
chr8	12236389	12241089	chr8_12236389_12241089	0	+	12385051	12386496	CpG: 119	143962
chr8	12262289	12263789	chr8_12262289_12263789	0	+	12385051	12386496	CpG: 119	121262
chr8	12284889	12291689	chr8_12284889_12291689	0	+	12385051	12386496	CpG: 119	93362
chr8	12415889	12417489	chr8_12415889_12417489	0	+	12430460	12431350	CpG: 72	12971
chr8	12486789	12489489	chr8_12486789_12489489	0	+	12430460	12431350	CpG: 72	55439
chr8	12544189	12545489	chr8_12544189_12545489	0	+	12430460	12431350	CpG: 72	112839
chr8	12607689	12610489	chr8_12607689_12610489	0	+	12671772	12672592	CpG: 84	61283
chr8	12653189	12655689	chr8_12653189_12655689	0	+	12671772	12672592	CpG: 84	16083
chr8	12660389	12662889	chr8_12660389_12662889	0	+	12671772	12672592	CpG: 84	8883
chr8	12793089	12796489	chr8_12793089_12796489	0	+	12756830	12757610	CpG: 88	35479
chr8	12798689	12802089	chr8_12798689_12802089	0	+	12756830	12757610	CpG: 88	41079
chr8	12822889	12833089	chr8_12822889_12833089	0	+	12756830	12757610	CpG: 88	65279
chr8	12838389	12839589	chr8_12838389_12839589	0	+	12915717	12915971	CpG: 23	76128
chr8	12850589	12875389	chr8_12850589_12875389	0	+	12915717	12915971	CpG: 23	40328
chr8	12895289	12898189	chr8_12895289_12898189	0	+	12915717	12915971	CpG: 23	17528
chr8	12928189	12931689	chr8_12928189_12931689	0	+	12915717	12915971	CpG: 23	12218
chr8	12974989	12978489	chr8_12974989_12978489	0	+	12915717	12915971	CpG: 23	59018
chr8	13038289	13039489	chr8_13038289_13039489	0	+	13104514	13105956	CpG: 139	65025
chr8	13090389	13091289	chr8_13090389_13091289	0	+	13104514	13105956	CpG: 139	13225
chr8	13136689	13140889	chr8_13136689_13140889	0	+	13159101	13159386	CpG: 45	18212
chr8	13198089	13201089	chr8_13198089_13201089	0	+	13200396	13200614	CpG: 33	0
chr8	13222889	13230389	chr8_13222889_13230389	0	+	13201140	13201353	CpG: 17	21536
chr8	13242289	13245589	chr8_13242289_13245589	0	+	13201140	13201353	CpG: 17	40936
chr8	13265489	13273289	chr8_13265489_13273289	0	+	13287139	13288476	CpG: 121	13850
chr8	13351789	13355489	chr8_13351789_13355489	0	+	13338534	13339396	CpG: 104	12393
chr8	13366389	13368489	chr8_13366389_13368489	0	+	13338534	13339396	CpG: 104	26993
chr8	13389989	13396489	chr8_13389989_13396489	0	+	13338534	13339396	CpG: 104	50593
chr8	13433489	13439389	chr8_13433489_13439389	0	+	13468247	13468467	CpG: 18	28858
chr8	13451289	13462889	chr8_13451289_13462889	0	+	13468247	13468467	CpG: 18	5358
chr8	13464789	13472889	chr8_13464789_13472889	0	+	13468247	13468467	CpG: 18	0
chr8	13476089	13481389	chr8_13476089_13481389	0	+	13468247	13468467	CpG: 18	7622
chr8	13483589	13489389	chr8_13483589_13489389	0	+	13493806	13494518	CpG: 61	4417
chr8	13577189	13582889	chr8_13577189_13582889	0	+	13493806	13494518	CpG: 61	82671
chr8	13601489	13605189	chr8_13601489_13605189	0	+	13676991	13677921	CpG: 82	71802
chr8	13659189	13660589	chr8_13659189_13660589	0	+	13676991	13677921	CpG: 82	16402
chr8	13962089	13965089	chr8_13962089_13965089	0	+	13974145	13975143	CpG: 86	9056
chr8	14116989	14118589	chr8_14116989_14118589	0	+	14095589	14097363	CpG: 151	19626
chr8	14272589	14274389	chr8_14272589_14274389	0	+	14095589	14097363	CpG: 151	175226
chr8	14412789	14414789	chr8_14412789_14414789	0	+	14095589	14097363	CpG: 151	315426
chr8	14599789	14602289	chr8_14599789_14602289	0	+	14888714	14889037	CpG: 25	286425
chr8	14920789	14930489	chr8_14920789_14930489	0	+	14911444	14911810	CpG: 38	8979
chr8	14945589	14946589	chr8_14945589_14946589	0	+	14962535	14962751	CpG: 23	15946
chr8	14990389	14991989	chr8_14990389_14991989	0	+	15011029	15012015	CpG: 94	19040
chr8	15025089	15029189	chr8_15025089_15029189	0	+	15027485	15029176	CpG: 206	0
chr8	15064289	15065089	chr8_15064289_15065089	0	+	15027485	15029176	CpG: 206	35113
chr8	15269189	15271189	chr8_15269189_15271189	0	+	15027485	15029176	CpG: 206	240013
chr8	19853128	19862728	chr8_19853128_19862728	0	+	19892510	19893180	CpG: 68	29782
chr8	23124225	23125025	chr8_23124225_23125025	0	+	23123855	23124058	CpG: 14	167
chr8	23543025	23545525	chr8_23543025_23545525	0	+	23521953	23522242	CpG: 22	20783
chr8	23901625	23905425	chr8_23901625_23905425	0	+	23915940	23916206	CpG: 30	10515
chr8	24178725	24182025	chr8_24178725_24182025	0	+	24168704	24169357	CpG: 71	9368
chr8	24192925	24199125	chr8_24192925_24199125	0	+	24168704	24169357	CpG: 71	23568
chr8	24203025	24206425	chr8_24203025_24206425	0	+	24168704	24169357	CpG: 71	33668
chr8	24274025	24276925	chr8_24274025_24276925	0	+	24267938	24268339	CpG: 43	5686
chr8	24664225	24665225	chr8_24664225_24665225	0	+	24780088	24780327	CpG: 22	114863
chr8	25158425	25159525	chr8_25158425_25159525	0	+	24780088	24780327	CpG: 22	378098
chr8	26451725	26452725	chr8_26451725_26452725	0	+	26350864	26351439	CpG: 55	100286
chr8	26575325	26576825	chr8_26575325_26576825	0	+	26629220	26629950	CpG: 97	52395
chr8	26689325	26693625	chr8_26689325_26693625	0	+	26707448	26708183	CpG: 63	13823
chr8	26812325	26813225	chr8_26812325_26813225	0	+	26830444	26830966	CpG: 50	17219
chr8	27560425	27564525	chr8_27560425_27564525	0	+	27268365	27269386	CpG: 97	291039
chr8	27995925	27998325	chr8_27995925_27998325	0	+	28087116	28090397	CpG: 239	88791
chr8	28230825	28236825	chr8_28230825_28236825	0	+	28231865	28232378	CpG: 51	0
chr8	28388925	28390825	chr8_28388925_28390825	0	+	28370759	28371221	CpG: 52	17704
chr8	33272925	33273425	chr8_33272925_33273425	0	+	33118905	33120253	CpG: 142	152672
chr8	37371725	37373025	chr8_37371725_37373025	0	+	37311133	37312390	CpG: 144	59335
chr8	42599944	42601144	chr8_42599944_42601144	0	+	42502095	42502543	CpG: 37	97401
chr8	46880944	46881444	chr8_46880944_46881444	0	+	47060482	47060908	CpG: 47	179038
chr8	63614065	63621765	chr8_63614065_63621765	0	+	63702571	63703438	CpG: 113	80806
chr8	64087265	64088565	chr8_64087265_64088565	0	+	64069729	64070051	CpG: 25	17214
chr8	64376565	64377165	chr8_64376565_64377165	0	+	64238543	64238891	CpG: 33	137674
chr8	71701218	71702418	chr8_71701218_71702418	0	+	71612430	71612848	CpG: 49	88370
chr8	72077718	72078918	chr8_72077718_72078918	0	+	72108541	72109058	CpG: 54	29623
chr8	72142018	72142518	chr8_72142018_72142518	0	+	72149073	72149462	CpG: 38	6555
chr8	72339218	72342118	chr8_72339218_72342118	0	+	72332522	72332736	CpG: 23	6482
chr8	72347918	72351118	chr8_72347918_72351118	0	+	72356438	72356787	CpG: 35	5320
chr8	72374618	72376518	chr8_72374618_72376518	0	+	72356438	72356787	CpG: 35	17831
chr8	72399818	72417018	chr8_72399818_72417018	0	+	72404808	72407245	CpG: 293	0
chr8	72432618	72435618	chr8_72432618_72435618	0	+	72425363	72427371	CpG: 176	5247
chr8	72459618	72464118	chr8_72459618_72464118	0	+	72425363	72427371	CpG: 176	32247
chr8	72595018	72599018	chr8_72595018_72599018	0	+	72608072	72609019	CpG: 70	9054
chr8	72658518	72659518	chr8_72658518_72659518	0	+	72655201	72655442	CpG: 26	3076
chr8	72686318	72692418	chr8_72686318_72692418	0	+	72682398	72682631	CpG: 24	3687
chr8	72701118	72703018	chr8_72701118_72703018	0	+	72682398	72682631	CpG: 24	18487
chr8	72735418	72737218	chr8_72735418_72737218	0	+	72735702	72736734	CpG: 80	0
chr8	72744018	72747518	chr8_72744018_72747518	0	+	72735702	72736734	CpG: 80	7284
chr8	72784918	72786618	chr8_72784918_72786618	0	+	72806984	72807413	CpG: 46	20366
chr8	72824818	72828618	chr8_72824818_72828618	0	+	72826234	72826862	CpG: 52	0
chr8	72831018	72833918	chr8_72831018_72833918	0	+	72826234	72826862	CpG: 52	4156
chr8	72838718	72841418	chr8_72838718_72841418	0	+	72839613	72839979	CpG: 46	0
chr8	72855018	72863818	chr8_72855018_72863818	0	+	72854548	72856229	CpG: 122	0
chr8	72886318	72891018	chr8_72886318_72891018	0	+	72897306	72897555	CpG: 24	6288
chr8	72897618	72908418	chr8_72897618_72908418	0	+	72898372	72899284	CpG: 82	0
chr8	72927718	72936218	chr8_72927718_72936218	0	+	72963215	72963727	CpG: 65	26997
chr8	72962018	72967218	chr8_72962018_72967218	0	+	72963215	72963727	CpG: 65	0
chr8	72975518	72977618	chr8_72975518_72977618	0	+	72975575	72976578	CpG: 88	0
chr8	72980018	72983618	chr8_72980018_72983618	0	+	72975575	72976578	CpG: 88	3440
chr8	73028918	73034118	chr8_73028918_73034118	0	+	73029654	73029963	CpG: 27	0
chr8	73049918	73051918	chr8_73049918_73051918	0	+	73051526	73051967	CpG: 49	0
chr8	73054218	73059918	chr8_73054218_73059918	0	+	73051526	73051967	CpG: 49	2251
chr8	73077018	73082418	chr8_73077018_73082418	0	+	73062590	73063833	CpG: 88	13185
chr8	73088818	73108918	chr8_73088818_73108918	0	+	73118246	73119420	CpG: 100	9328
chr8	73118418	73125418	chr8_73118418_73125418	0	+	73118246	73119420	CpG: 100	0
chr8	73154918	73157918	chr8_73154918_73157918	0	+	73153589	73154057	CpG: 50	861
chr8	73198018	73202918	chr8_73198018_73202918	0	+	73196956	73197605	CpG: 62	413
chr8	73211218	73212418	chr8_73211218_73212418	0	+	73220488	73220714	CpG: 23	8070
chr8	73233518	73248118	chr8_73233518_73248118	0	+	73240715	73240919	CpG: 18	0
chr8	73269918	73275218	chr8_73269918_73275218	0	+	73267911	73268490	CpG: 41	1428
chr8	73278518	73284118	chr8_73278518_73284118	0	+	73278802	73279160	CpG: 36	0
chr8	73291518	73305118	chr8_73291518_73305118	0	+	73292351	73292801	CpG: 34	0
chr8	73307518	73321818	chr8_73307518_73321818	0	+	73311592	73311897	CpG: 23	0
chr8	73338218	73348218	chr8_73338218_73348218	0	+	73340719	73340928	CpG: 24	0
chr8	73355618	73361218	chr8_73355618_73361218	0	+	73362905	73363575	CpG: 67	1687
chr8	73369918	73378818	chr8_73369918_73378818	0	+	73376528	73376948	CpG: 38	0
chr8	73393118	73399318	chr8_73393118_73399318	0	+	73397172	73397456	CpG: 38	0
chr8	73403218	73408518	chr8_73403218_73408518	0	+	73397172	73397456	CpG: 38	5762
chr8	73413018	73416818	chr8_73413018_73416818	0	+	73416016	73416786	CpG: 78	0
chr8	73435618	73441418	chr8_73435618_73441418	0	+	73436896	73438648	CpG: 122	0
chr8	73479418	73482518	chr8_73479418_73482518	0	+	73436896	73438648	CpG: 122	40770
chr8	73795718	73797118	chr8_73795718_73797118	0	+	73796186	73797027	CpG: 83	0
chr8	73813918	73820818	chr8_73813918_73820818	0	+	73796186	73797027	CpG: 83	16891
chr8	73852118	73855218	chr8_73852118_73855218	0	+	73890718	73891376	CpG: 54	35500
chr8	73871318	73881318	chr8_73871318_73881318	0	+	73890718	73891376	CpG: 54	9400
chr8	73894718	73902818	chr8_73894718_73902818	0	+	73895166	73895812	CpG: 76	0
chr8	73926818	73928518	chr8_73926818_73928518	0	+	73929802	73930320	CpG: 50	1284
chr8	73981918	73983318	chr8_73981918_73983318	0	+	73985340	73985807	CpG: 43	2022
chr8	74013818	74016918	chr8_74013818_74016918	0	+	74012589	74013395	CpG: 67	423
chr8	74029718	74032718	chr8_74029718_74032718	0	+	74031482	74031969	CpG: 63	0
chr8	74035118	74036318	chr8_74035118_74036318	0	+	74035416	74035648	CpG: 19	0
chr8	74081718	74083418	chr8_74081718_74083418	0	+	74082147	74082872	CpG: 70	0
chr8	74097618	74099718	chr8_74097618_74099718	0	+	74094436	74094778	CpG: 31	2840
chr8	74102018	74110918	chr8_74102018_74110918	0	+	74108062	74108878	CpG: 64	0
chr8	74121218	74124818	chr8_74121218_74124818	0	+	74119808	74120147	CpG: 27	1071
chr8	74143318	74173518	chr8_74143318_74173518	0	+	74152914	74153737	CpG: 78	0
chr8	74174518	74176018	chr8_74174518_74176018	0	+	74178661	74179017	CpG: 29	2643
chr8	74182218	74186218	chr8_74182218_74186218	0	+	74184304	74184544	CpG: 18	0
chr8	74244718	74248618	chr8_74244718_74248618	0	+	74249400	74249645	CpG: 30	782
chr8	74348918	74383418	chr8_74348918_74383418	0	+	74405897	74406256	CpG: 34	22479
chr8	74723418	74724718	chr8_74723418_74724718	0	+	74743574	74743961	CpG: 30	18856
chr8	74764018	74766718	chr8_74764018_74766718	0	+	74763913	74764538	CpG: 52	0
chr8	74774918	74782218	chr8_74774918_74782218	0	+	74763913	74764538	CpG: 52	10380
chr8	74883218	74884018	chr8_74883218_74884018	0	+	74842621	74844057	CpG: 151	39161
chr8	74903518	74905818	chr8_74903518_74905818	0	+	74944743	74945715	CpG: 108	38925
chr8	74940018	74945818	chr8_74940018_74945818	0	+	74944743	74945715	CpG: 108	0
chr8	74970418	74972118	chr8_74970418_74972118	0	+	74967536	74967779	CpG: 21	2639
chr8	74991918	74994218	chr8_74991918_74994218	0	+	74998607	74999425	CpG: 89	4389
chr8	75012318	75021018	chr8_75012318_75021018	0	+	75015928	75016949	CpG: 122	0
chr8	75026118	75028218	chr8_75026118_75028218	0	+	75015928	75016949	CpG: 122	9169
chr8	75070518	75073218	chr8_75070518_75073218	0	+	75071379	75072963	CpG: 139	0
chr8	75222146	75224446	chr8_75222146_75224446	0	+	75247115	75247906	CpG: 78	22669
chr8	75256846	75258046	chr8_75256846_75258046	0	+	75247115	75247906	CpG: 78	8940
chr8	75272346	75275446	chr8_75272346_75275446	0	+	75273641	75274120	CpG: 34	0
chr8	77393646	77397446	chr8_77393646_77397446	0	+	77517451	77518285	CpG: 99	120005
chr8	77572346	77579346	chr8_77572346_77579346	0	+	77557434	77558243	CpG: 74	14103
chr8	77587246	77591946	chr8_77587246_77591946	0	+	77617415	77617678	CpG: 25	25469
chr8	77682446	77683746	chr8_77682446_77683746	0	+	77633207	77633810	CpG: 55	48636
chr8	79769946	79774146	chr8_79769946_79774146	0	+	79709812	79710064	CpG: 24	59882
chr8	79898746	79900546	chr8_79898746_79900546	0	+	80041179	80042348	CpG: 105	140633
chr8	79935046	79936246	chr8_79935046_79936246	0	+	80041179	80042348	CpG: 105	104933
chr8	79965746	79966746	chr8_79965746_79966746	0	+	80041179	80042348	CpG: 105	74433
chr8	80911846	80913546	chr8_80911846_80913546	0	+	80958694	80959759	CpG: 80	45148
chr8	80924746	80927646	chr8_80924746_80927646	0	+	80958694	80959759	CpG: 80	31048
chr8	81243046	81244946	chr8_81243046_81244946	0	+	81344627	81345146	CpG: 69	99681
chr8	81259746	81260846	chr8_81259746_81260846	0	+	81344627	81345146	CpG: 69	83781
chr8	81389046	81390246	chr8_81389046_81390246	0	+	81344627	81345146	CpG: 69	43900
chr8	82711646	82713646	chr8_82711646_82713646	0	+	82581793	82582191	CpG: 40	129455
chr8	83135346	83138846	chr8_83135346_83138846	0	+	83135166	83135425	CpG: 20	0
chr8	85965646	85966546	chr8_85965646_85966546	0	+	85966088	85966649	CpG: 53	0
chr8	86092546	86096646	chr8_86092546_86096646	0	+	86090531	86091027	CpG: 42	1519
chr8	86170046	86172646	chr8_86170046_86172646	0	+	86176449	86176755	CpG: 44	3803
chr8	86183846	86196546	chr8_86183846_86196546	0	+	86191949	86192677	CpG: 74	0
chr8	86201446	86208646	chr8_86201446_86208646	0	+	86191949	86192677	CpG: 74	8769
chr8	86438446	86442046	chr8_86438446_86442046	0	+	86423579	86425146	CpG: 176	13300
chr8	86446646	86448746	chr8_86446646_86448746	0	+	86423579	86425146	CpG: 176	21500
chr8	86454046	86455746	chr8_86454046_86455746	0	+	86479091	86480091	CpG: 87	23345
chr8	86496646	86500946	chr8_86496646_86500946	0	+	86496240	86496953	CpG: 81	0
chr8	86564846	86567246	chr8_86564846_86567246	0	+	86566208	86566552	CpG: 28	0
chr8	86599346	86601346	chr8_86599346_86601346	0	+	86590035	86591366	CpG: 118	7980
chr8	86617446	86619246	chr8_86617446_86619246	0	+	86618639	86618895	CpG: 21	0
chr8	86624646	86627346	chr8_86624646_86627346	0	+	86618639	86618895	CpG: 21	5751
chr8	86655646	86660446	chr8_86655646_86660446	0	+	86654617	86655046	CpG: 36	600
chr8	86670546	86672746	chr8_86670546_86672746	0	+	86671666	86672014	CpG: 34	0
chr8	86707046	86712046	chr8_86707046_86712046	0	+	86707491	86708087	CpG: 65	0
chr8	86735346	86737646	chr8_86735346_86737646	0	+	86724783	86725007	CpG: 31	10339
chr8	86741546	86744346	chr8_86741546_86744346	0	+	86760653	86761328	CpG: 62	16307
chr8	86757846	86768146	chr8_86757846_86768146	0	+	86760653	86761328	CpG: 62	0
chr8	86777846	86782846	chr8_86777846_86782846	0	+	86780783	86781267	CpG: 53	0
chr8	86859446	86861146	chr8_86859446_86861146	0	+	86794134	86794361	CpG: 24	65085
chr8	86874246	86877146	chr8_86874246_86877146	0	+	86938161	86939589	CpG: 127	61015
chr8	86884046	86887146	chr8_86884046_86887146	0	+	86938161	86939589	CpG: 127	51015
chr8	86951046	86953546	chr8_86951046_86953546	0	+	86938161	86939589	CpG: 127	11457
chr8	87076746	87081046	chr8_87076746_87081046	0	+	87082949	87083583	CpG: 99	1903
chr8	87116846	87120146	chr8_87116846_87120146	0	+	87140975	87141228	CpG: 19	20829
chr8	87142346	87146046	chr8_87142346_87146046	0	+	87140975	87141228	CpG: 19	1118
chr8	87158146	87161746	chr8_87158146_87161746	0	+	87162566	87162769	CpG: 19	820
chr8	87195746	87197746	chr8_87195746_87197746	0	+	87187897	87188283	CpG: 31	7463
chr8	87226146	87227146	chr8_87226146_87227146	0	+	87225456	87225799	CpG: 24	347
chr8	87236746	87238346	chr8_87236746_87238346	0	+	87240008	87240266	CpG: 21	1662
chr8	87248846	87251846	chr8_87248846_87251846	0	+	87240008	87240266	CpG: 21	8580
chr8	87260546	87263746	chr8_87260546_87263746	0	+	87240008	87240266	CpG: 21	20280
chr8	87273746	87277146	chr8_87273746_87277146	0	+	87295879	87296231	CpG: 29	18733
chr8	87314746	87317446	chr8_87314746_87317446	0	+	87323085	87323598	CpG: 55	5639
chr8	87324446	87328646	chr8_87324446_87328646	0	+	87324362	87324584	CpG: 26	0
chr8	87458946	87462046	chr8_87458946_87462046	0	+	87460919	87461385	CpG: 43	0
chr8	87587746	87591846	chr8_87587746_87591846	0	+	87583932	87584414	CpG: 49	3332
chr8	87598046	87599546	chr8_87598046_87599546	0	+	87595567	87596035	CpG: 59	2011
chr8	87603546	87606146	chr8_87603546_87606146	0	+	87604201	87604503	CpG: 32	0
chr8	87982746	87984046	chr8_87982746_87984046	0	+	87956132	87956897	CpG: 69	25849
chr8	88026546	88029846	chr8_88026546_88029846	0	+	88016429	88017115	CpG: 64	9431
chr8	88121246	88124446	chr8_88121246_88124446	0	+	88078745	88079571	CpG: 95	41675
chr8	88930146	88933446	chr8_88930146_88933446	0	+	89147983	89148478	CpG: 41	214537
chr8	89295146	89296646	chr8_89295146_89296646	0	+	89269224	89270275	CpG: 123	24871
chr8	89307646	89309846	chr8_89307646_89309846	0	+	89269224	89270275	CpG: 123	37371
chr8	89343946	89344746	chr8_89343946_89344746	0	+	89408498	89409309	CpG: 95	63752
chr8	89446846	89447646	chr8_89446846_89447646	0	+	89408498	89409309	CpG: 95	37537
chr8	89634046	89634646	chr8_89634046_89634646	0	+	89561938	89562286	CpG: 39	71760
chr8	89752546	89754446	chr8_89752546_89754446	0	+	89561938	89562286	CpG: 39	190260
chr8	89812946	89814746	chr8_89812946_89814746	0	+	89992667	89993024	CpG: 35	177921
chr8	89910446	89912546	chr8_89910446_89912546	0	+	89992667	89993024	CpG: 35	80121
chr8	89994046	89998546	chr8_89994046_89998546	0	+	89993991	89994981	CpG: 71	0
chr8	90026046	90027446	chr8_90026046_90027446	0	+	89996078	89997586	CpG: 160	28460
chr8	90110546	90115446	chr8_90110546_90115446	0	+	90184069	90184571	CpG: 34	68623
chr8	90207446	90208746	chr8_90207446_90208746	0	+	90186326	90186930	CpG: 44	20516
chr8	90219546	90220246	chr8_90219546_90220246	0	+	90186326	90186930	CpG: 44	32616
chr8	90293846	90301446	chr8_90293846_90301446	0	+	90304663	90305111	CpG: 34	3217
chr8	90304646	90306546	chr8_90304646_90306546	0	+	90304663	90305111	CpG: 34	0
chr8	90335746	90343046	chr8_90335746_90343046	0	+	90306901	90307215	CpG: 22	28531
chr8	90371246	90374146	chr8_90371246_90374146	0	+	90306901	90307215	CpG: 22	64031
chr8	90418646	90421146	chr8_90418646_90421146	0	+	90467617	90467981	CpG: 40	46471
chr8	90429046	90430646	chr8_90429046_90430646	0	+	90467617	90467981	CpG: 40	36971
chr8	90433546	90437046	chr8_90433546_90437046	0	+	90467617	90467981	CpG: 40	30571
chr8	90808546	90809246	chr8_90808546_90809246	0	+	90796227	90796753	CpG: 56	11793
chr8	90814246	90817246	chr8_90814246_90817246	0	+	90796227	90796753	CpG: 56	17493
chr8	90822346	90824346	chr8_90822346_90824346	0	+	90796227	90796753	CpG: 56	25593
chr8	90846346	90847946	chr8_90846346_90847946	0	+	90885498	90886254	CpG: 95	37552
chr8	90970746	90976646	chr8_90970746_90976646	0	+	90977952	90978552	CpG: 63	1306
chr8	91061246	91069146	chr8_91061246_91069146	0	+	91045259	91045689	CpG: 53	15557
chr8	91095146	91101746	chr8_91095146_91101746	0	+	91150997	91151813	CpG: 120	49251
chr8	91107046	91122546	chr8_91107046_91122546	0	+	91150997	91151813	CpG: 120	28451
chr8	91206146	91209646	chr8_91206146_91209646	0	+	91220598	91221345	CpG: 70	10952
chr8	91366146	91369846	chr8_91366146_91369846	0	+	91220598	91221345	CpG: 70	144801
chr8	91380946	91383346	chr8_91380946_91383346	0	+	91530371	91530668	CpG: 32	147025
chr8	91553646	91556946	chr8_91553646_91556946	0	+	91549459	91549896	CpG: 42	3750
chr8	93675846	93682446	chr8_93675846_93682446	0	+	93657332	93658121	CpG: 64	17725
chr8	94143246	94145046	chr8_94143246_94145046	0	+	94321576	94321945	CpG: 30	176530
chr8	94305146	94307946	chr8_94305146_94307946	0	+	94321576	94321945	CpG: 30	13630
chr8	94355246	94363146	chr8_94355246_94363146	0	+	94329266	94329541	CpG: 27	25705
chr8	94715046	94716046	chr8_94715046_94716046	0	+	94879596	94884725	CpG: 396	163550
chr8	94969146	94970946	chr8_94969146_94970946	0	+	94984195	94984978	CpG: 87	13249
chr8	95025546	95027346	chr8_95025546_95027346	0	+	94984195	94984978	CpG: 87	40568
chr8	96343746	96347446	chr8_96343746_96347446	0	+	96337227	96337575	CpG: 32	6171
chr8	96435146	96444246	chr8_96435146_96444246	0	+	96535545	96536846	CpG: 117	91299
chr8	96449946	96451146	chr8_96449946_96451146	0	+	96535545	96536846	CpG: 117	84399
chr8	96457946	96466046	chr8_96457946_96466046	0	+	96535545	96536846	CpG: 117	69499
chr8	96473146	96478646	chr8_96473146_96478646	0	+	96535545	96536846	CpG: 117	56899
chr8	96502546	96504246	chr8_96502546_96504246	0	+	96535545	96536846	CpG: 117	31299
chr8	96843846	96846146	chr8_96843846_96846146	0	+	96910078	96910663	CpG: 62	63932
chr8	96852746	96867646	chr8_96852746_96867646	0	+	96910078	96910663	CpG: 62	42432
chr8	96910946	96912046	chr8_96910946_96912046	0	+	96910078	96910663	CpG: 62	283
chr8	97010446	97017946	chr8_97010446_97017946	0	+	97056538	97057530	CpG: 107	38592
chr8	97027446	97044646	chr8_97027446_97044646	0	+	97056538	97057530	CpG: 107	11892
chr8	97074546	97076246	chr8_97074546_97076246	0	+	97056538	97057530	CpG: 107	17016
chr8	97258046	97259646	chr8_97258046_97259646	0	+	97295927	97296206	CpG: 26	36281
chr8	97294746	97296146	chr8_97294746_97296146	0	+	97295927	97296206	CpG: 26	0
chr8	97389346	97395346	chr8_97389346_97395346	0	+	97399847	97400196	CpG: 29	4501
chr8	97427146	97430946	chr8_97427146_97430946	0	+	97436965	97437667	CpG: 84	6019
chr8	97456546	97465746	chr8_97456546_97465746	0	+	97441395	97442146	CpG: 77	14400
chr8	97483646	97486146	chr8_97483646_97486146	0	+	97441395	97442146	CpG: 77	41500
chr8	97500146	97506346	chr8_97500146_97506346	0	+	97441395	97442146	CpG: 77	58000
chr8	97612746	97617946	chr8_97612746_97617946	0	+	97605255	97605477	CpG: 16	7269
chr8	97625046	97634646	chr8_97625046_97634646	0	+	97605255	97605477	CpG: 16	19569
chr8	97775846	97778146	chr8_97775846_97778146	0	+	97844400	97844657	CpG: 18	66254
chr8	97851966	97853466	chr8_97851966_97853466	0	+	97851710	97852833	CpG: 94	0
chr8	97876166	97878666	chr8_97876166_97878666	0	+	97876041	97877377	CpG: 118	0
chr8	97882666	97886966	chr8_97882666_97886966	0	+	97876041	97877377	CpG: 118	5289
chr8	98064766	98070166	chr8_98064766_98070166	0	+	98157369	98157789	CpG: 44	87203
chr8	98365466	98367566	chr8_98365466_98367566	0	+	98349268	98349483	CpG: 27	15983
chr8	106322766	106325266	chr8_106322766_106325266	0	+	106527780	106528002	CpG: 14	202514
chr8	106587766	106590566	chr8_106587766_106590566	0	+	106527780	106528002	CpG: 14	59764
chr8	106671666	106672266	chr8_106671666_106672266	0	+	106666403	106666761	CpG: 30	4905
chr8	106704166	106712466	chr8_106704166_106712466	0	+	106694408	106695163	CpG: 96	9003
chr8	106738066	106742066	chr8_106738066_106742066	0	+	106772301	106772525	CpG: 24	30235
chr8	106756866	106760166	chr8_106756866_106760166	0	+	106772301	106772525	CpG: 24	12135
chr8	107137266	107145666	chr8_107137266_107145666	0	+	107154490	107154865	CpG: 36	8824
chr8	107151566	107154066	chr8_107151566_107154066	0	+	107154490	107154865	CpG: 36	424
chr8	107582166	107583466	chr8_107582166_107583466	0	+	107694668	107695673	CpG: 116	111202
chr8	107610066	107611566	chr8_107610066_107611566	0	+	107694668	107695673	CpG: 116	83102
chr8	107792766	107796166	chr8_107792766_107796166	0	+	107792012	107793896	CpG: 141	0
chr8	107798766	107802366	chr8_107798766_107802366	0	+	107800217	107800437	CpG: 19	0
chr8	107805466	107809666	chr8_107805466_107809666	0	+	107802819	107803054	CpG: 19	2412
chr8	107828666	107832266	chr8_107828666_107832266	0	+	107821451	107821881	CpG: 37	6785
chr8	107879466	107881366	chr8_107879466_107881366	0	+	107872646	107873572	CpG: 60	5894
chr8	107896266	107905166	chr8_107896266_107905166	0	+	107898504	107899044	CpG: 44	0
chr8	107996566	108008166	chr8_107996566_108008166	0	+	107995264	107995506	CpG: 18	1060
chr8	108045166	108056366	chr8_108045166_108056366	0	+	108042422	108043217	CpG: 64	1949
chr8	108069966	108070666	chr8_108069966_108070666	0	+	108089411	108090820	CpG: 107	18745
chr8	108089566	108091966	chr8_108089566_108091966	0	+	108089411	108090820	CpG: 107	0
chr8	108139266	108146466	chr8_108139266_108146466	0	+	108137832	108138432	CpG: 52	834
chr8	108223766	108229066	chr8_108223766_108229066	0	+	108224606	108225689	CpG: 77	0
chr8	108232666	108238966	chr8_108232666_108238966	0	+	108231464	108232045	CpG: 49	621
chr8	108295566	108299766	chr8_108295566_108299766	0	+	108282121	108282624	CpG: 52	12942
chr8	108460466	108462366	chr8_108460466_108462366	0	+	108489542	108490033	CpG: 66	27176
chr8	108467466	108474466	chr8_108467466_108474466	0	+	108489542	108490033	CpG: 66	15076
chr8	108488366	108491366	chr8_108488366_108491366	0	+	108489542	108490033	CpG: 66	0
chr8	108507166	108509466	chr8_108507166_108509466	0	+	108502958	108503449	CpG: 34	3717
chr8	108544766	108545366	chr8_108544766_108545366	0	+	108534808	108535433	CpG: 64	9333
chr8	108655566	108657666	chr8_108655566_108657666	0	+	108659815	108661036	CpG: 97	2149
chr8	108736766	108738566	chr8_108736766_108738566	0	+	108734378	108735420	CpG: 104	1346
chr8	108772666	108781466	chr8_108772666_108781466	0	+	108734378	108735420	CpG: 104	37246
chr8	108826466	108829666	chr8_108826466_108829666	0	+	108860490	108860827	CpG: 41	30824
chr8	108859766	108862066	chr8_108859766_108862066	0	+	108860490	108860827	CpG: 41	0
chr8	109034266	109036466	chr8_109034266_109036466	0	+	109035282	109035598	CpG: 26	0
chr8	109333666	109335466	chr8_109333666_109335466	0	+	109394533	109394937	CpG: 49	59067
chr8	109373966	109380166	chr8_109373966_109380166	0	+	109394533	109394937	CpG: 49	14367
chr8	109729166	109731766	chr8_109729166_109731766	0	+	109674413	109674911	CpG: 55	54255
chr8	109979466	109988766	chr8_109979466_109988766	0	+	109963136	109963439	CpG: 24	16027
chr8	110080066	110082366	chr8_110080066_110082366	0	+	110111838	110112429	CpG: 65	29472
chr8	110321466	110322066	chr8_110321466_110322066	0	+	110111838	110112429	CpG: 65	209037
chr8	111057566	111058166	chr8_111057566_111058166	0	+	111228536	111228980	CpG: 50	170370
chr8	111406666	111409266	chr8_111406666_111409266	0	+	111470987	111471325	CpG: 23	61721
chr8	111422366	111424666	chr8_111422366_111424666	0	+	111470987	111471325	CpG: 23	46321
chr8	111443466	111444666	chr8_111443466_111444666	0	+	111470987	111471325	CpG: 23	26321
chr8	112075166	112080666	chr8_112075166_112080666	0	+	112089315	112089890	CpG: 51	8649
chr8	112118266	112120766	chr8_112118266_112120766	0	+	112132358	112132686	CpG: 32	11592
chr8	112600266	112604166	chr8_112600266_112604166	0	+	112603597	112604028	CpG: 43	0
chr8	112622566	112625966	chr8_112622566_112625966	0	+	112603597	112604028	CpG: 43	18538
chr8	112848466	112850366	chr8_112848466_112850366	0	+	112889337	112889543	CpG: 17	38971
chr8	112872766	112874866	chr8_112872766_112874866	0	+	112889337	112889543	CpG: 17	14471
chr8	113173966	113176266	chr8_113173966_113176266	0	+	113142419	113142979	CpG: 46	30987
chr8	113179766	113187766	chr8_113179766_113187766	0	+	113142419	113142979	CpG: 46	36787
chr8	113233666	113244366	chr8_113233666_113244366	0	+	113245193	113245432	CpG: 33	827
chr8	113261766	113262966	chr8_113261766_113262966	0	+	113262299	113262516	CpG: 18	0
chr8	113268066	113271166	chr8_113268066_113271166	0	+	113262682	113262999	CpG: 26	5067
chr8	113278666	113283666	chr8_113278666_113283666	0	+	113262682	113262999	CpG: 26	15667
chr8	113291966	113298166	chr8_113291966_113298166	0	+	113262682	113262999	CpG: 26	28967
chr8	113413166	113414466	chr8_113413166_113414466	0	+	113426234	113426446	CpG: 22	11768
chr8	113417166	113418666	chr8_113417166_113418666	0	+	113426234	113426446	CpG: 22	7568
chr8	114151066	114154866	chr8_114151066_114154866	0	+	114167271	114167876	CpG: 67	12405
chr8	114207966	114209066	chr8_114207966_114209066	0	+	114167271	114167876	CpG: 67	40090
chr8	114225666	114231066	chr8_114225666_114231066	0	+	114255636	114256225	CpG: 67	24570
chr8	114233166	114235866	chr8_114233166_114235866	0	+	114255636	114256225	CpG: 67	19770
chr8	114243666	114245266	chr8_114243666_114245266	0	+	114255636	114256225	CpG: 67	10370
chr8	114255866	114260866	chr8_114255866_114260866	0	+	114255636	114256225	CpG: 67	0
chr8	114609866	114613466	chr8_114609866_114613466	0	+	114535257	114536114	CpG: 89	73752
chr8	114645666	114648366	chr8_114645666_114648366	0	+	114535257	114536114	CpG: 89	109552
chr8	117103766	117104166	chr8_117103766_117104166	0	+	117045741	117045970	CpG: 17	57796
chr8	117152166	117154366	chr8_117152166_117154366	0	+	117045741	117045970	CpG: 17	106196
chr8	117279866	117282566	chr8_117279866_117282566	0	+	117045741	117045970	CpG: 17	233896
chr8	117359966	117360766	chr8_117359966_117360766	0	+	117045741	117045970	CpG: 17	313996
chr8	117911766	117914266	chr8_117911766_117914266	0	+	118229638	118231425	CpG: 155	315372
chr8	118962766	118964966	chr8_118962766_118964966	0	+	119147965	119148209	CpG: 19	182999
chr8	119049066	119054166	chr8_119049066_119054166	0	+	119147965	119148209	CpG: 19	93799
chr8	119104866	119108066	chr8_119104866_119108066	0	+	119147965	119148209	CpG: 19	39899
chr8	119130166	119132466	chr8_119130166_119132466	0	+	119147965	119148209	CpG: 19	15499
chr8	119133866	119137466	chr8_119133866_119137466	0	+	119147965	119148209	CpG: 19	10499
chr8	119313766	119315366	chr8_119313766_119315366	0	+	119257096	119257415	CpG: 35	56351
chr8	119521466	119524966	chr8_119521466_119524966	0	+	119516959	119517525	CpG: 52	3941
chr8	119550766	119555166	chr8_119550766_119555166	0	+	119516959	119517525	CpG: 52	33241
chr8	119563466	119564866	chr8_119563466_119564866	0	+	119516959	119517525	CpG: 52	45941
chr8	119574966	119580366	chr8_119574966_119580366	0	+	119516959	119517525	CpG: 52	57441
chr8	119587666	119592866	chr8_119587666_119592866	0	+	119516959	119517525	CpG: 52	70141
chr8	119613366	119615066	chr8_119613366_119615066	0	+	119681520	119682549	CpG: 114	66454
chr8	119756166	119757666	chr8_119756166_119757666	0	+	119681520	119682549	CpG: 114	73617
chr8	119842666	119846166	chr8_119842666_119846166	0	+	119960458	119960800	CpG: 26	114292
chr8	119867766	119871866	chr8_119867766_119871866	0	+	119960458	119960800	CpG: 26	88592
chr8	119880366	119885766	chr8_119880366_119885766	0	+	119960458	119960800	CpG: 26	74692
chr8	119900866	119906466	chr8_119900866_119906466	0	+	119960458	119960800	CpG: 26	53992
chr8	119946866	119948666	chr8_119946866_119948666	0	+	119960458	119960800	CpG: 26	11792
chr8	119951466	119964966	chr8_119951466_119964966	0	+	119960458	119960800	CpG: 26	0
chr8	119992966	119994766	chr8_119992966_119994766	0	+	120022096	120022781	CpG: 62	27330
chr8	120014766	120016266	chr8_120014766_120016266	0	+	120022096	120022781	CpG: 62	5830
chr8	120105466	120108166	chr8_120105466_120108166	0	+	120114019	120114220	CpG: 16	5853
chr8	120113066	120118566	chr8_120113066_120118566	0	+	120114019	120114220	CpG: 16	0
chr8	120131966	120133566	chr8_120131966_120133566	0	+	120114019	120114220	CpG: 16	17746
chr8	120145166	120146066	chr8_120145166_120146066	0	+	120114019	120114220	CpG: 16	30946
chr8	121451166	121453466	chr8_121451166_121453466	0	+	121868360	121868678	CpG: 37	414894
chr8	121536266	121537166	chr8_121536266_121537166	0	+	121868360	121868678	CpG: 37	331194
chr8	121595966	121596966	chr8_121595966_121596966	0	+	121868360	121868678	CpG: 37	271394
chr8	121713266	121714566	chr8_121713266_121714566	0	+	121868360	121868678	CpG: 37	153794
chr8	121794466	121799866	chr8_121794466_121799866	0	+	121868360	121868678	CpG: 37	68494
chr8	121847066	121853966	chr8_121847066_121853966	0	+	121868360	121868678	CpG: 37	14394
chr8	121865566	121868866	chr8_121865566_121868866	0	+	121868360	121868678	CpG: 37	0
chr8	121949166	121960566	chr8_121949166_121960566	0	+	121970498	121971343	CpG: 80	9932
chr8	121986766	121988166	chr8_121986766_121988166	0	+	121971547	121971794	CpG: 20	14972
chr8	122003466	122013266	chr8_122003466_122013266	0	+	121971547	121971794	CpG: 20	31672
chr8	122086666	122092066	chr8_122086666_122092066	0	+	122082297	122082832	CpG: 81	3834
chr8	122153066	122158566	chr8_122153066_122158566	0	+	122156839	122157297	CpG: 35	0
chr8	122197566	122206166	chr8_122197566_122206166	0	+	122223811	122224034	CpG: 21	17645
chr8	122232966	122237366	chr8_122232966_122237366	0	+	122223811	122224034	CpG: 21	8932
chr8	122248566	122251966	chr8_122248566_122251966	0	+	122223811	122224034	CpG: 21	24532
chr8	122252966	122258066	chr8_122252966_122258066	0	+	122223811	122224034	CpG: 21	28932
chr8	122276966	122293966	chr8_122276966_122293966	0	+	122292097	122292351	CpG: 20	0
chr8	122323166	122325666	chr8_122323166_122325666	0	+	122292097	122292351	CpG: 20	30815
chr8	122390366	122395466	chr8_122390366_122395466	0	+	122394113	122394576	CpG: 33	0
chr8	122494766	122496566	chr8_122494766_122496566	0	+	122480504	122480960	CpG: 34	13806
chr8	122514966	122522266	chr8_122514966_122522266	0	+	122516070	122516339	CpG: 22	0
chr8	122534766	122535566	chr8_122534766_122535566	0	+	122516070	122516339	CpG: 22	18427
chr8	122546466	122558866	chr8_122546466_122558866	0	+	122516070	122516339	CpG: 22	30127
chr8	122560466	122565066	chr8_122560466_122565066	0	+	122516070	122516339	CpG: 22	44127
chr8	122583966	122588166	chr8_122583966_122588166	0	+	122624883	122625770	CpG: 92	36717
chr8	122627866	122634866	chr8_122627866_122634866	0	+	122624883	122625770	CpG: 92	2096
chr8	122651266	122655766	chr8_122651266_122655766	0	+	122637543	122638595	CpG: 113	12671
chr8	122661966	122666266	chr8_122661966_122666266	0	+	122637543	122638595	CpG: 113	23371
chr8	122677966	122688766	chr8_122677966_122688766	0	+	122637543	122638595	CpG: 113	39371
chr8	122729066	122732266	chr8_122729066_122732266	0	+	122752698	122754236	CpG: 140	20432
chr8	122757166	122763466	chr8_122757166_122763466	0	+	122752698	122754236	CpG: 140	2930
chr8	122790966	122794366	chr8_122790966_122794366	0	+	122752698	122754236	CpG: 140	36730
chr8	122800966	122824966	chr8_122800966_122824966	0	+	122752698	122754236	CpG: 140	46730
chr8	122832766	122838366	chr8_122832766_122838366	0	+	122752698	122754236	CpG: 140	78530
chr8	122847466	122850666	chr8_122847466_122850666	0	+	122923490	122923742	CpG: 23	72824
chr8	122859466	122863666	chr8_122859466_122863666	0	+	122923490	122923742	CpG: 23	59824
chr8	122871966	122886266	chr8_122871966_122886266	0	+	122923490	122923742	CpG: 23	37224
chr8	122897866	122901966	chr8_122897866_122901966	0	+	122923490	122923742	CpG: 23	21524
chr8	122913666	122915866	chr8_122913666_122915866	0	+	122923490	122923742	CpG: 23	7624
chr8	122923566	122929866	chr8_122923566_122929866	0	+	122923490	122923742	CpG: 23	0
chr8	122959866	122966966	chr8_122959866_122966966	0	+	122973798	122974161	CpG: 26	6832
chr8	122975466	122976866	chr8_122975466_122976866	0	+	122973798	122974161	CpG: 26	1305
chr8	122991366	123000166	chr8_122991366_123000166	0	+	123011374	123013609	CpG: 175	11208
chr8	123006866	123009566	chr8_123006866_123009566	0	+	123011374	123013609	CpG: 175	1808
chr8	123015566	123019966	chr8_123015566_123019966	0	+	123011374	123013609	CpG: 175	1957
chr8	123033466	123042566	chr8_123033466_123042566	0	+	123029050	123029261	CpG: 17	4205
chr8	123080966	123104166	chr8_123080966_123104166	0	+	123101625	123101923	CpG: 22	0
chr8	123126066	123131866	chr8_123126066_123131866	0	+	123112774	123113437	CpG: 61	12629
chr8	123152366	123155466	chr8_123152366_123155466	0	+	123157611	123158531	CpG: 79	2145
chr8	123167066	123175666	chr8_123167066_123175666	0	+	123157611	123158531	CpG: 79	8535
chr8	123240466	123243966	chr8_123240466_123243966	0	+	123259900	123260385	CpG: 53	15934
chr8	123252966	123262766	chr8_123252966_123262766	0	+	123259900	123260385	CpG: 53	0
chr8	123268266	123275866	chr8_123268266_123275866	0	+	123259900	123260385	CpG: 53	7881
chr8	123306866	123312066	chr8_123306866_123312066	0	+	123259900	123260385	CpG: 53	46481
chr8	123329066	123339266	chr8_123329066_123339266	0	+	123259900	123260385	CpG: 53	68681
chr8	123342866	123345666	chr8_123342866_123345666	0	+	123259900	123260385	CpG: 53	82481
chr8	123348866	123352866	chr8_123348866_123352866	0	+	123259900	123260385	CpG: 53	88481
chr8	123422866	123429066	chr8_123422866_123429066	0	+	123259900	123260385	CpG: 53	162481
chr8	123445266	123457166	chr8_123445266_123457166	0	+	123597443	123597739	CpG: 30	140277
chr8	123473766	123479166	chr8_123473766_123479166	0	+	123597443	123597739	CpG: 30	118277
chr8	123535066	123537966	chr8_123535066_123537966	0	+	123597443	123597739	CpG: 30	59477
chr8	123544466	123547666	chr8_123544466_123547666	0	+	123597443	123597739	CpG: 30	49777
chr8	123591966	123594866	chr8_123591966_123594866	0	+	123597443	123597739	CpG: 30	2577
chr8	123625666	123629466	chr8_123625666_123629466	0	+	123631915	123632487	CpG: 60	2449
chr8	123652266	123653466	chr8_123652266_123653466	0	+	123651739	123653174	CpG: 121	0
chr8	123707966	123716866	chr8_123707966_123716866	0	+	123651739	123653174	CpG: 121	54792
chr8	123721866	123724466	chr8_123721866_123724466	0	+	123651739	123653174	CpG: 121	68692
chr8	123744466	123750366	chr8_123744466_123750366	0	+	123796937	123797182	CpG: 21	46571
chr8	123770666	123776366	chr8_123770666_123776366	0	+	123796937	123797182	CpG: 21	20571
chr8	123787466	123793766	chr8_123787466_123793766	0	+	123796937	123797182	CpG: 21	3171
chr8	123810166	123813266	chr8_123810166_123813266	0	+	123796937	123797182	CpG: 21	12984
chr8	123817666	123828866	chr8_123817666_123828866	0	+	123796937	123797182	CpG: 21	20484
chr8	123839766	123845166	chr8_123839766_123845166	0	+	123796937	123797182	CpG: 21	42584
chr8	123854666	123865866	chr8_123854666_123865866	0	+	123796937	123797182	CpG: 21	57484
chr8	123866866	123871266	chr8_123866866_123871266	0	+	123796937	123797182	CpG: 21	69684
chr8	123914166	123914766	chr8_123914166_123914766	0	+	123992676	123992883	CpG: 15	77910
chr8	123927066	123938866	chr8_123927066_123938866	0	+	123992676	123992883	CpG: 15	53810
chr8	123986266	123992166	chr8_123986266_123992166	0	+	123992676	123992883	CpG: 15	510
chr8	124046266	124056466	chr8_124046266_124056466	0	+	124077960	124078349	CpG: 30	21494
chr8	124076466	124079466	chr8_124076466_124079466	0	+	124077960	124078349	CpG: 30	0
chr8	124127666	124130566	chr8_124127666_124130566	0	+	124114137	124114809	CpG: 87	12857
chr8	124134866	124137366	chr8_124134866_124137366	0	+	124114137	124114809	CpG: 87	20057
chr8	124175066	124176266	chr8_124175066_124176266	0	+	124175271	124177186	CpG: 171	0
chr8	124191366	124195266	chr8_124191366_124195266	0	+	124175271	124177186	CpG: 171	14180
chr8	124239166	124243566	chr8_124239166_124243566	0	+	124253726	124254897	CpG: 113	10160
chr8	124254466	124264766	chr8_124254466_124264766	0	+	124253726	124254897	CpG: 113	0
chr8	124281966	124286466	chr8_124281966_124286466	0	+	124276898	124277639	CpG: 67	4327
chr8	124308066	124322266	chr8_124308066_124322266	0	+	124308691	124308917	CpG: 20	0
chr8	124344166	124345966	chr8_124344166_124345966	0	+	124353072	124353610	CpG: 60	7106
chr8	124395266	124396766	chr8_124395266_124396766	0	+	124430690	124431948	CpG: 117	33924
chr8	124406466	124419166	chr8_124406466_124419166	0	+	124430690	124431948	CpG: 117	11524
chr8	124452966	124454866	chr8_124452966_124454866	0	+	124474274	124475134	CpG: 88	19408
chr8	124476666	124478566	chr8_124476666_124478566	0	+	124474274	124475134	CpG: 88	1532
chr8	124525066	124533466	chr8_124525066_124533466	0	+	124474274	124475134	CpG: 88	49932
chr8	124538066	124550966	chr8_124538066_124550966	0	+	124474274	124475134	CpG: 88	62932
chr8	124560166	124560766	chr8_124560166_124560766	0	+	124474274	124475134	CpG: 88	85032
chr8	124566766	124567666	chr8_124566766_124567666	0	+	124474274	124475134	CpG: 88	91632
chr8	124570566	124572566	chr8_124570566_124572566	0	+	124474274	124475134	CpG: 88	95432
chr8	124596566	124601666	chr8_124596566_124601666	0	+	124474274	124475134	CpG: 88	121432
chr8	124653366	124654266	chr8_124653366_124654266	0	+	124754065	124754856	CpG: 86	99799
chr8	124663366	124666066	chr8_124663366_124666066	0	+	124754065	124754856	CpG: 86	87999
chr8	124676966	124677866	chr8_124676966_124677866	0	+	124754065	124754856	CpG: 86	76199
chr8	124679566	124681466	chr8_124679566_124681466	0	+	124754065	124754856	CpG: 86	72599
chr8	124698766	124706466	chr8_124698766_124706466	0	+	124754065	124754856	CpG: 86	47599
chr8	124753866	124760666	chr8_124753866_124760666	0	+	124754065	124754856	CpG: 86	0
chr8	124795066	124800366	chr8_124795066_124800366	0	+	124793056	124793428	CpG: 27	1638
chr8	124811966	124813766	chr8_124811966_124813766	0	+	124808139	124808553	CpG: 31	3413
chr8	124822666	124843166	chr8_124822666_124843166	0	+	124808139	124808553	CpG: 31	14113
chr8	124845166	124855366	chr8_124845166_124855366	0	+	124859718	124861083	CpG: 152	4352
chr8	124874466	124877866	chr8_124874466_124877866	0	+	124859718	124861083	CpG: 152	13383
chr8	124909766	124911166	chr8_124909766_124911166	0	+	124900287	124901041	CpG: 91	8725
chr8	124955766	124959566	chr8_124955766_124959566	0	+	124956495	124956869	CpG: 34	0
chr8	124969166	124972066	chr8_124969166_124972066	0	+	124967305	124967753	CpG: 34	1413
chr8	124981866	124994566	chr8_124981866_124994566	0	+	124999519	125000379	CpG: 91	4953
chr8	125002466	125019466	chr8_125002466_125019466	0	+	124999519	125000379	CpG: 91	2087
chr8	125024966	125029966	chr8_125024966_125029966	0	+	124999519	125000379	CpG: 91	24587
chr8	125034566	125039466	chr8_125034566_125039466	0	+	124999519	125000379	CpG: 91	34187
chr8	125046066	125049966	chr8_125046066_125049966	0	+	125074633	125075614	CpG: 110	24667
chr8	125096266	125101666	chr8_125096266_125101666	0	+	125100378	125100895	CpG: 51	0
chr8	125107966	125109666	chr8_125107966_125109666	0	+	125100378	125100895	CpG: 51	7071
chr8	125116066	125116966	chr8_125116066_125116966	0	+	125100378	125100895	CpG: 51	15171
chr8	125118266	125120566	chr8_125118266_125120566	0	+	125135717	125135947	CpG: 25	15151
chr8	125147666	125156266	chr8_125147666_125156266	0	+	125154610	125154862	CpG: 22	0
chr8	125166666	125176066	chr8_125166666_125176066	0	+	125154610	125154862	CpG: 22	11804
chr8	125188466	125203366	chr8_125188466_125203366	0	+	125201683	125202823	CpG: 129	0
chr8	125242166	125247666	chr8_125242166_125247666	0	+	125201683	125202823	CpG: 129	39343
chr8	125256466	125259466	chr8_125256466_125259466	0	+	125299276	125299777	CpG: 42	39810
chr8	125264966	125272066	chr8_125264966_125272066	0	+	125299276	125299777	CpG: 42	27210
chr8	125310966	125314466	chr8_125310966_125314466	0	+	125299276	125299777	CpG: 42	11189
chr8	125326366	125336966	chr8_125326366_125336966	0	+	125299276	125299777	CpG: 42	26589
chr8	125338566	125342366	chr8_125338566_125342366	0	+	125299276	125299777	CpG: 42	38789
chr8	125348566	125353266	chr8_125348566_125353266	0	+	125388837	125389078	CpG: 20	35571
chr8	125367066	125372866	chr8_125367066_125372866	0	+	125388837	125389078	CpG: 20	15971
chr8	125375566	125376566	chr8_125375566_125376566	0	+	125388837	125389078	CpG: 20	12271
chr8	125703566	125704166	chr8_125703566_125704166	0	+	125730417	125730656	CpG: 25	26251
chr8	125731166	125733066	chr8_125731166_125733066	0	+	125730417	125730656	CpG: 25	510
chr8	125757066	125758666	chr8_125757066_125758666	0	+	125759491	125759700	CpG: 25	825
chr8	125778266	125779866	chr8_125778266_125779866	0	+	125777714	125778855	CpG: 104	0
chr8	125842266	125843466	chr8_125842266_125843466	0	+	125842247	125842518	CpG: 25	0
chr8	125897266	125899466	chr8_125897266_125899466	0	+	125897376	125898333	CpG: 91	0
chr8	125914866	125919066	chr8_125914866_125919066	0	+	125935254	125935658	CpG: 38	16188
chr8	125920766	125922566	chr8_125920766_125922566	0	+	125935254	125935658	CpG: 38	12688
chr8	125944966	125945666	chr8_125944966_125945666	0	+	125944972	125945188	CpG: 18	0
chr8	126014766	126017966	chr8_126014766_126017966	0	+	126001494	126002120	CpG: 71	12646
chr8	126030066	126032166	chr8_126030066_126032166	0	+	126038719	126039267	CpG: 46	6553
chr8	126049966	126059466	chr8_126049966_126059466	0	+	126069601	126069854	CpG: 27	10135
chr8	126229366	126230466	chr8_126229366_126230466	0	+	126177559	126178443	CpG: 82	50923
chr8	126416566	126417866	chr8_126416566_126417866	0	+	126415777	126416517	CpG: 54	49
chr8	126438866	126439166	chr8_126438866_126439166	0	+	126415777	126416517	CpG: 54	22349
chr8	126441866	126446266	chr8_126441866_126446266	0	+	126415777	126416517	CpG: 54	25349
chr8	126480266	126488266	chr8_126480266_126488266	0	+	126472748	126473484	CpG: 80	6782
chr8	126690066	126693766	chr8_126690066_126693766	0	+	126755076	126756386	CpG: 111	61310
chr8	126705966	126707566	chr8_126705966_126707566	0	+	126755076	126756386	CpG: 111	47510
chr8	126767666	126771266	chr8_126767666_126771266	0	+	126755076	126756386	CpG: 111	11280
chr8	126799466	126808166	chr8_126799466_126808166	0	+	126755076	126756386	CpG: 111	43080
chr8	126852366	126856066	chr8_126852366_126856066	0	+	126755076	126756386	CpG: 111	95980
chr8	126914066	126916466	chr8_126914066_126916466	0	+	126957651	126958682	CpG: 110	41185
chr8	126987966	126990866	chr8_126987966_126990866	0	+	126957651	126958682	CpG: 110	29284
chr8	127043166	127047366	chr8_127043166_127047366	0	+	127044534	127044936	CpG: 43	0
chr8	127067466	127080466	chr8_127067466_127080466	0	+	127044534	127044936	CpG: 43	22530
chr8	127201266	127208066	chr8_127201266_127208066	0	+	127186704	127187530	CpG: 80	13736
chr8	127301266	127303566	chr8_127301266_127303566	0	+	127316192	127318828	CpG: 236	12626
chr8	127339266	127356166	chr8_127339266_127356166	0	+	127316192	127318828	CpG: 236	20438
chr8	127407466	127410266	chr8_127407466_127410266	0	+	127420197	127420402	CpG: 17	9931
chr8	127434966	127438666	chr8_127434966_127438666	0	+	127420610	127422412	CpG: 150	12554
chr8	127464166	127468866	chr8_127464166_127468866	0	+	127472041	127473598	CpG: 118	3175
chr8	127535566	127537566	chr8_127535566_127537566	0	+	127536629	127537374	CpG: 81	0
chr8	127555866	127564966	chr8_127555866_127564966	0	+	127577930	127578684	CpG: 81	12964
chr8	127576666	127581266	chr8_127576666_127581266	0	+	127577930	127578684	CpG: 81	0
chr8	127676866	127682866	chr8_127676866_127682866	0	+	127577930	127578684	CpG: 81	98182
chr8	127707766	127712966	chr8_127707766_127712966	0	+	127577930	127578684	CpG: 81	129082
chr8	127734966	127737266	chr8_127734966_127737266	0	+	127577930	127578684	CpG: 81	156282
chr8	127756566	127760666	chr8_127756566_127760666	0	+	127577930	127578684	CpG: 81	177882
chr8	127767166	127768966	chr8_127767166_127768966	0	+	127577930	127578684	CpG: 81	188482
chr8	127832066	127838166	chr8_127832066_127838166	0	+	127577930	127578684	CpG: 81	253382
chr8	127851866	127854666	chr8_127851866_127854666	0	+	128093123	128094354	CpG: 140	238457
chr8	127891566	127894566	chr8_127891566_127894566	0	+	128093123	128094354	CpG: 140	198557
chr8	127911066	127913266	chr8_127911066_127913266	0	+	128093123	128094354	CpG: 140	179857
chr8	127935366	127937266	chr8_127935366_127937266	0	+	128093123	128094354	CpG: 140	155857
chr8	127976866	127977966	chr8_127976866_127977966	0	+	128093123	128094354	CpG: 140	115157
chr8	127999766	128017666	chr8_127999766_128017666	0	+	128093123	128094354	CpG: 140	75457
chr8	128060866	128062466	chr8_128060866_128062466	0	+	128093123	128094354	CpG: 140	30657
chr8	128191866	128193866	chr8_128191866_128193866	0	+	128193665	128194221	CpG: 73	0
chr8	128268566	128270766	chr8_128268566_128270766	0	+	128258027	128258413	CpG: 37	10153
chr8	128279766	128282066	chr8_128279766_128282066	0	+	128258027	128258413	CpG: 37	21353
chr8	128447266	128450266	chr8_128447266_128450266	0	+	128434312	128435293	CpG: 105	11973
chr8	128506666	128509066	chr8_128506666_128509066	0	+	128519000	128519826	CpG: 73	9934
chr8	128545866	128549666	chr8_128545866_128549666	0	+	128519000	128519826	CpG: 73	26040
chr8	128618266	128622766	chr8_128618266_128622766	0	+	128662555	128663457	CpG: 97	39789
chr8	128642266	128644266	chr8_128642266_128644266	0	+	128662555	128663457	CpG: 97	18289
chr8	128957266	128960766	chr8_128957266_128960766	0	+	128946175	128946764	CpG: 56	10502
chr8	129161166	129164866	chr8_129161166_129164866	0	+	129116268	129118854	CpG: 267	42312
chr8	129207166	129209866	chr8_129207166_129209866	0	+	129116268	129118854	CpG: 267	88312
chr8	129238566	129241366	chr8_129238566_129241366	0	+	129116268	129118854	CpG: 267	119712
chr8	129252466	129253366	chr8_129252466_129253366	0	+	129116268	129118854	CpG: 267	133612
chr8	129260366	129263766	chr8_129260366_129263766	0	+	129116268	129118854	CpG: 267	141512
chr9	15305923	15306423	chr9_15305923_15306423	0	+	15297824	15298714	CpG: 112	7209
chr9	20654823	20656123	chr9_20654823_20656123	0	+	20672977	20673421	CpG: 52	16854
[truncated: 75 more rows]
