# Supplementary material for: Genome-wide distribution of 5-formylcytosine in embryonic stem cells is associated with transcription and depends on thymine DNA glycosylase
Source: Genome Biol. 2012 Aug 17;13(8):R69. doi: 10.1186/gb-2012-13-8-r69 (PMC3491369; doi:10.1186/gb-2012-13-8-r69)
Supplement: Additional file 2 — Genomic coordinates of 5fC-, 5hmC- and 5mC-enriched regions in wild type and knockdown. These bed files report the genomic positions of the regions enriched in 5fC, 5hmC and 5mC. The reported regions are the intersection of the enrichment between two replicates. For each region, the position of the nearest CGI is also shown (where multiple CGIs have the same distance, only the first one is reported). The columns in these files are: 1) chrom (chromosome); 2) start (enriched region start); 3) end (enriched region end); 4) name (ID for enriched region); 5, value (unused column); 6) strand (strand (always +)); 7) cgi_start (nearest CGI start); 8, cgi_end (nearest CGI end); 9) cgi_id (CGI ID (from UCSC genome browser table cpgIslandExt.bed)); 10) cgi_dist (distance of CGI from enriched region (0 if overlapping)). The files in the zipped directory are: fc.enriched.cgi.bed (regions enriched in 5fC in wild-type); fc_sirna_ctrl.enriched.cgi.bed (regions enriched in 5fC in siRNA control); fc_tdg_vs_ctrl.enriched.cgi.bed (regions enriched in 5fC in TDG KD relative to siRNA control); hmc.enriched.cgi.bed (regions enriched in 5hmC wild-type); mc.enriched.cgi.bed (regions enriched in mC wild type). [file gb-2012-13-8-r69-S2.ZIP › additional_files2/hmc.enriched.cgi.bed]

chrom	start	end	name	value	strand	cgi_start	cgi_end	cgi_id	cgi_dist
chr1	3111900	3112400	chr1_3111900_3112400	0	+	3521705	3521924	CpG: 27	409305
chr1	3174700	3176500	chr1_3174700_3176500	0	+	3521705	3521924	CpG: 27	345205
chr1	3253800	3254300	chr1_3253800_3254300	0	+	3521705	3521924	CpG: 27	267405
chr1	3521700	3522700	chr1_3521700_3522700	0	+	3521705	3521924	CpG: 27	0
chr1	3545400	3546000	chr1_3545400_3546000	0	+	3521705	3521924	CpG: 27	23476
chr1	3549300	3551000	chr1_3549300_3551000	0	+	3521705	3521924	CpG: 27	27376
chr1	3574300	3575100	chr1_3574300_3575100	0	+	3521705	3521924	CpG: 27	52376
chr1	3660700	3663500	chr1_3660700_3663500	0	+	3660700	3661155	CpG: 34	0
chr1	3744300	3746000	chr1_3744300_3746000	0	+	3661735	3662237	CpG: 45	82063
chr1	3748400	3750100	chr1_3748400_3750100	0	+	3661735	3662237	CpG: 45	86163
chr1	3945600	3948600	chr1_3945600_3948600	0	+	3661735	3662237	CpG: 45	283363
chr1	3975500	3979500	chr1_3975500_3979500	0	+	3661735	3662237	CpG: 45	313263
chr1	3994300	3995200	chr1_3994300_3995200	0	+	3661735	3662237	CpG: 45	332063
chr1	4025700	4026300	chr1_4025700_4026300	0	+	3661735	3662237	CpG: 45	363463
chr1	4107900	4109600	chr1_4107900_4109600	0	+	4481782	4483754	CpG: 165	372182
chr1	4194800	4195800	chr1_4194800_4195800	0	+	4481782	4483754	CpG: 165	285982
chr1	4231200	4232300	chr1_4231200_4232300	0	+	4481782	4483754	CpG: 165	249482
chr1	4270900	4272300	chr1_4270900_4272300	0	+	4481782	4483754	CpG: 165	209482
chr1	4414400	4416100	chr1_4414400_4416100	0	+	4481782	4483754	CpG: 165	65682
chr1	4450400	4451800	chr1_4450400_4451800	0	+	4481782	4483754	CpG: 165	29982
chr1	4485200	4487600	chr1_4485200_4487600	0	+	4487028	4487689	CpG: 47	0
chr1	4527500	4528900	chr1_4527500_4528900	0	+	4561722	4562156	CpG: 44	32822
chr1	4537300	4538500	chr1_4537300_4538500	0	+	4561722	4562156	CpG: 44	23222
chr1	4569400	4570300	chr1_4569400_4570300	0	+	4561722	4562156	CpG: 44	7244
chr1	4580400	4582600	chr1_4580400_4582600	0	+	4561722	4562156	CpG: 44	18244
chr1	4584600	4587100	chr1_4584600_4587100	0	+	4561722	4562156	CpG: 44	22444
chr1	4600300	4602400	chr1_4600300_4602400	0	+	4561722	4562156	CpG: 44	38144
chr1	4609600	4611000	chr1_4609600_4611000	0	+	4561722	4562156	CpG: 44	47444
chr1	4616700	4620600	chr1_4616700_4620600	0	+	4561722	4562156	CpG: 44	54544
chr1	4677800	4679700	chr1_4677800_4679700	0	+	4679265	4679478	CpG: 24	0
chr1	4725000	4726700	chr1_4725000_4726700	0	+	4679265	4679478	CpG: 24	45522
chr1	4756600	4756900	chr1_4756600_4756900	0	+	4775457	4775895	CpG: 49	18557
chr1	4800600	4801900	chr1_4800600_4801900	0	+	4797640	4798184	CpG: 73	2416
chr1	4832000	4833200	chr1_4832000_4833200	0	+	4847546	4848453	CpG: 83	14346
chr1	4898600	4902500	chr1_4898600_4902500	0	+	4847546	4848453	CpG: 83	50147
chr1	4904500	4905500	chr1_4904500_4905500	0	+	4847546	4848453	CpG: 83	56047
chr1	4931600	4932200	chr1_4931600_4932200	0	+	5008638	5009792	CpG: 77	76438
chr1	4981400	4982300	chr1_4981400_4982300	0	+	5008638	5009792	CpG: 77	26338
chr1	5007800	5014000	chr1_5007800_5014000	0	+	5008638	5009792	CpG: 77	0
chr1	5077300	5078300	chr1_5077300_5078300	0	+	5073120	5073617	CpG: 49	3683
chr1	5121300	5122000	chr1_5121300_5122000	0	+	5073120	5073617	CpG: 49	47683
chr1	5197000	5197700	chr1_5197000_5197700	0	+	5073120	5073617	CpG: 49	123383
chr1	5204500	5204600	chr1_5204500_5204600	0	+	5073120	5073617	CpG: 49	130883
chr1	5272600	5273700	chr1_5272600_5273700	0	+	5073120	5073617	CpG: 49	198983
chr1	5301300	5301400	chr1_5301300_5301400	0	+	5073120	5073617	CpG: 49	227683
chr1	5567900	5568900	chr1_5567900_5568900	0	+	5906509	5907555	CpG: 85	337609
chr1	5578700	5579900	chr1_5578700_5579900	0	+	5906509	5907555	CpG: 85	326609
chr1	5653200	5653800	chr1_5653200_5653800	0	+	5906509	5907555	CpG: 85	252709
chr1	5834700	5836200	chr1_5834700_5836200	0	+	5906509	5907555	CpG: 85	70309
chr1	5872900	5873600	chr1_5872900_5873600	0	+	5906509	5907555	CpG: 85	32909
chr1	5902900	5903400	chr1_5902900_5903400	0	+	5906509	5907555	CpG: 85	3109
chr1	5905500	5908100	chr1_5905500_5908100	0	+	5906509	5907555	CpG: 85	0
chr1	5913600	5914000	chr1_5913600_5914000	0	+	5906509	5907555	CpG: 85	6045
chr1	5929100	5929200	chr1_5929100_5929200	0	+	5906509	5907555	CpG: 85	21545
chr1	6042300	6043000	chr1_6042300_6043000	0	+	5906509	5907555	CpG: 85	134745
chr1	6051400	6052900	chr1_6051400_6052900	0	+	5906509	5907555	CpG: 85	143845
chr1	6067000	6067200	chr1_6067000_6067200	0	+	6204511	6205413	CpG: 107	137311
chr1	6106100	6108500	chr1_6106100_6108500	0	+	6204511	6205413	CpG: 107	96011
chr1	6260000	6260600	chr1_6260000_6260600	0	+	6204511	6205413	CpG: 107	54587
chr1	6283100	6284500	chr1_6283100_6284500	0	+	6349163	6349523	CpG: 29	64663
chr1	6303200	6304300	chr1_6303200_6304300	0	+	6349163	6349523	CpG: 29	44863
chr1	6346900	6350800	chr1_6346900_6350800	0	+	6349163	6349523	CpG: 29	0
chr1	6420400	6432200	chr1_6420400_6432200	0	+	6431281	6431693	CpG: 36	0
chr1	6451500	6451600	chr1_6451500_6451600	0	+	6431281	6431693	CpG: 36	19807
chr1	6633300	6634100	chr1_6633300_6634100	0	+	6431281	6431693	CpG: 36	201607
chr1	6824600	6825200	chr1_6824600_6825200	0	+	7078572	7079352	CpG: 85	253372
chr1	6876500	6877500	chr1_6876500_6877500	0	+	7078572	7079352	CpG: 85	201072
chr1	6928200	6928600	chr1_6928200_6928600	0	+	7078572	7079352	CpG: 85	149972
chr1	7000700	7001000	chr1_7000700_7001000	0	+	7078572	7079352	CpG: 85	77572
chr1	7011500	7014300	chr1_7011500_7014300	0	+	7078572	7079352	CpG: 85	64272
chr1	7042300	7043800	chr1_7042300_7043800	0	+	7078572	7079352	CpG: 85	34772
chr1	7062900	7064100	chr1_7062900_7064100	0	+	7078572	7079352	CpG: 85	14472
chr1	7089800	7090100	chr1_7089800_7090100	0	+	7078572	7079352	CpG: 85	10448
chr1	7092800	7094500	chr1_7092800_7094500	0	+	7078572	7079352	CpG: 85	13448
chr1	7108000	7109500	chr1_7108000_7109500	0	+	7078572	7079352	CpG: 85	28648
chr1	7128300	7130200	chr1_7128300_7130200	0	+	7078572	7079352	CpG: 85	48948
chr1	7165200	7166200	chr1_7165200_7166200	0	+	7078572	7079352	CpG: 85	85848
chr1	7194800	7198000	chr1_7194800_7198000	0	+	7078572	7079352	CpG: 85	115448
chr1	7198800	7201400	chr1_7198800_7201400	0	+	7078572	7079352	CpG: 85	119448
chr1	7209600	7211200	chr1_7209600_7211200	0	+	7078572	7079352	CpG: 85	130248
chr1	7298400	7302500	chr1_7298400_7302500	0	+	7387827	7388675	CpG: 64	85327
chr1	7367300	7368100	chr1_7367300_7368100	0	+	7387827	7388675	CpG: 64	19727
chr1	7401900	7405800	chr1_7401900_7405800	0	+	7387827	7388675	CpG: 64	13225
chr1	7442100	7442400	chr1_7442100_7442400	0	+	7387827	7388675	CpG: 64	53425
chr1	7539500	7541000	chr1_7539500_7541000	0	+	7387827	7388675	CpG: 64	150825
chr1	7548100	7550000	chr1_7548100_7550000	0	+	7387827	7388675	CpG: 64	159425
chr1	7570600	7570900	chr1_7570600_7570900	0	+	7387827	7388675	CpG: 64	181925
chr1	7643800	7646200	chr1_7643800_7646200	0	+	7387827	7388675	CpG: 64	255125
chr1	7657000	7658700	chr1_7657000_7658700	0	+	7387827	7388675	CpG: 64	268325
chr1	7731100	7732500	chr1_7731100_7732500	0	+	7387827	7388675	CpG: 64	342425
chr1	7740600	7741200	chr1_7740600_7741200	0	+	7387827	7388675	CpG: 64	351925
chr1	7962300	7963700	chr1_7962300_7963700	0	+	7387827	7388675	CpG: 64	573625
chr1	7992400	7992500	chr1_7992400_7992500	0	+	7387827	7388675	CpG: 64	603725
chr1	8011700	8012200	chr1_8011700_8012200	0	+	7387827	7388675	CpG: 64	623025
chr1	8278200	8283100	chr1_8278200_8283100	0	+	7387827	7388675	CpG: 64	889525
chr1	8372200	8373100	chr1_8372200_8373100	0	+	9289296	9290101	CpG: 61	916196
chr1	8442100	8442400	chr1_8442100_8442400	0	+	9289296	9290101	CpG: 61	846896
chr1	8458700	8461100	chr1_8458700_8461100	0	+	9289296	9290101	CpG: 61	828196
chr1	8490900	8492800	chr1_8490900_8492800	0	+	9289296	9290101	CpG: 61	796496
chr1	8518800	8519300	chr1_8518800_8519300	0	+	9289296	9290101	CpG: 61	769996
chr1	8800000	8801600	chr1_8800000_8801600	0	+	9289296	9290101	CpG: 61	487696
chr1	8849400	8850200	chr1_8849400_8850200	0	+	9289296	9290101	CpG: 61	439096
chr1	8914600	8916100	chr1_8914600_8916100	0	+	9289296	9290101	CpG: 61	373196
chr1	9266200	9266800	chr1_9266200_9266800	0	+	9289296	9290101	CpG: 61	22496
chr1	9289000	9289700	chr1_9289000_9289700	0	+	9289296	9290101	CpG: 61	0
chr1	9303400	9304600	chr1_9303400_9304600	0	+	9289296	9290101	CpG: 61	13299
chr1	9345100	9345800	chr1_9345100_9345800	0	+	9289296	9290101	CpG: 61	54999
chr1	9375200	9375300	chr1_9375200_9375300	0	+	9289296	9290101	CpG: 61	85099
chr1	9386700	9388900	chr1_9386700_9388900	0	+	9289296	9290101	CpG: 61	96599
chr1	9458800	9461900	chr1_9458800_9461900	0	+	9535350	9536349	CpG: 97	73450
chr1	9464200	9466100	chr1_9464200_9466100	0	+	9535350	9536349	CpG: 97	69250
chr1	9486500	9487500	chr1_9486500_9487500	0	+	9535350	9536349	CpG: 97	47850
chr1	9535000	9537100	chr1_9535000_9537100	0	+	9535350	9536349	CpG: 97	0
chr1	9538200	9540100	chr1_9538200_9540100	0	+	9535350	9536349	CpG: 97	1851
chr1	9576700	9577200	chr1_9576700_9577200	0	+	9535350	9536349	CpG: 97	40351
chr1	9599900	9601200	chr1_9599900_9601200	0	+	9535350	9536349	CpG: 97	63551
chr1	9602600	9604400	chr1_9602600_9604400	0	+	9535350	9536349	CpG: 97	66251
chr1	9606500	9608400	chr1_9606500_9608400	0	+	9535350	9536349	CpG: 97	70151
chr1	9609100	9609800	chr1_9609100_9609800	0	+	9535350	9536349	CpG: 97	72751
chr1	9618200	9622000	chr1_9618200_9622000	0	+	9689866	9690962	CpG: 87	67866
chr1	9623200	9628500	chr1_9623200_9628500	0	+	9689866	9690962	CpG: 87	61366
chr1	9638600	9639900	chr1_9638600_9639900	0	+	9689866	9690962	CpG: 87	49966
chr1	9738000	9738500	chr1_9738000_9738500	0	+	9737641	9738726	CpG: 89	0
chr1	9746900	9747900	chr1_9746900_9747900	0	+	9737641	9738726	CpG: 89	8174
chr1	9766000	9767000	chr1_9766000_9767000	0	+	9787902	9788733	CpG: 95	20902
chr1	9795800	9800100	chr1_9795800_9800100	0	+	9787902	9788733	CpG: 95	7067
chr1	9813600	9815200	chr1_9813600_9815200	0	+	9838246	9838611	CpG: 40	23046
chr1	9841500	9841800	chr1_9841500_9841800	0	+	9838246	9838611	CpG: 40	2889
chr1	9842500	9844200	chr1_9842500_9844200	0	+	9838246	9838611	CpG: 40	3889
chr1	9864100	9865300	chr1_9864100_9865300	0	+	9838246	9838611	CpG: 40	25489
chr1	9946800	9947500	chr1_9946800_9947500	0	+	9957199	9958411	CpG: 128	9699
chr1	9980900	9981900	chr1_9980900_9981900	0	+	9957199	9958411	CpG: 128	22489
chr1	9998900	10000000	chr1_9998900_10000000	0	+	10028031	10028296	CpG: 31	28031
chr1	10013700	10014400	chr1_10013700_10014400	0	+	10028031	10028296	CpG: 31	13631
chr1	10045700	10046200	chr1_10045700_10046200	0	+	10029826	10030360	CpG: 60	15340
chr1	10051600	10052600	chr1_10051600_10052600	0	+	10029826	10030360	CpG: 60	21240
chr1	10085000	10086100	chr1_10085000_10086100	0	+	10029826	10030360	CpG: 60	54640
chr1	10090300	10092400	chr1_10090300_10092400	0	+	10029826	10030360	CpG: 60	59940
chr1	10102500	10107200	chr1_10102500_10107200	0	+	10029826	10030360	CpG: 60	72140
chr1	10120600	10121400	chr1_10120600_10121400	0	+	10029826	10030360	CpG: 60	90240
chr1	10140800	10141100	chr1_10140800_10141100	0	+	10222224	10223509	CpG: 136	81124
chr1	10221600	10223100	chr1_10221600_10223100	0	+	10222224	10223509	CpG: 136	0
chr1	10244700	10247800	chr1_10244700_10247800	0	+	10222224	10223509	CpG: 136	21191
chr1	10274700	10277100	chr1_10274700_10277100	0	+	10222224	10223509	CpG: 136	51191
chr1	10294200	10294500	chr1_10294200_10294500	0	+	10222224	10223509	CpG: 136	70691
chr1	10318400	10319000	chr1_10318400_10319000	0	+	10222224	10223509	CpG: 136	94891
chr1	10336200	10337800	chr1_10336200_10337800	0	+	10222224	10223509	CpG: 136	112691
chr1	10365900	10366200	chr1_10365900_10366200	0	+	10222224	10223509	CpG: 136	142391
chr1	10468200	10470900	chr1_10468200_10470900	0	+	10222224	10223509	CpG: 136	244691
chr1	10476200	10478500	chr1_10476200_10478500	0	+	10222224	10223509	CpG: 136	252691
chr1	10617300	10618400	chr1_10617300_10618400	0	+	10795380	10795966	CpG: 45	176980
chr1	10647100	10647200	chr1_10647100_10647200	0	+	10795380	10795966	CpG: 45	148180
chr1	10684800	10685500	chr1_10684800_10685500	0	+	10795380	10795966	CpG: 45	109880
chr1	10696200	10698800	chr1_10696200_10698800	0	+	10795380	10795966	CpG: 45	96580
chr1	10727900	10729000	chr1_10727900_10729000	0	+	10795380	10795966	CpG: 45	66380
chr1	10794000	10797800	chr1_10794000_10797800	0	+	10795380	10795966	CpG: 45	0
chr1	10832900	10833700	chr1_10832900_10833700	0	+	10795380	10795966	CpG: 45	36934
chr1	10921800	10924300	chr1_10921800_10924300	0	+	10983567	10984086	CpG: 56	59267
chr1	10928000	10929000	chr1_10928000_10929000	0	+	10983567	10984086	CpG: 56	54567
chr1	10983200	10984100	chr1_10983200_10984100	0	+	10983567	10984086	CpG: 56	0
chr1	11085600	11087200	chr1_11085600_11087200	0	+	10983567	10984086	CpG: 56	101514
chr1	11103600	11104100	chr1_11103600_11104100	0	+	10983567	10984086	CpG: 56	119514
chr1	11167500	11168200	chr1_11167500_11168200	0	+	10983567	10984086	CpG: 56	183414
chr1	11285100	11286500	chr1_11285100_11286500	0	+	11404141	11404546	CpG: 44	117641
chr1	11300500	11301400	chr1_11300500_11301400	0	+	11404141	11404546	CpG: 44	102741
chr1	11314600	11319900	chr1_11314600_11319900	0	+	11404141	11404546	CpG: 44	84241
chr1	11414700	11416300	chr1_11414700_11416300	0	+	11404141	11404546	CpG: 44	10154
chr1	11447900	11449000	chr1_11447900_11449000	0	+	11404141	11404546	CpG: 44	43354
chr1	11510000	11510300	chr1_11510000_11510300	0	+	11404141	11404546	CpG: 44	105454
chr1	11554400	11555400	chr1_11554400_11555400	0	+	11404141	11404546	CpG: 44	149854
chr1	11576700	11577800	chr1_11576700_11577800	0	+	11404141	11404546	CpG: 44	172154
chr1	11583000	11583900	chr1_11583000_11583900	0	+	11404141	11404546	CpG: 44	178454
chr1	11790800	11791300	chr1_11790800_11791300	0	+	11404141	11404546	CpG: 44	386254
chr1	11951400	11952000	chr1_11951400_11952000	0	+	11404141	11404546	CpG: 44	546854
chr1	11967700	11967800	chr1_11967700_11967800	0	+	11404141	11404546	CpG: 44	563154
chr1	12050200	12051000	chr1_12050200_12051000	0	+	11404141	11404546	CpG: 44	645654
chr1	12160600	12163600	chr1_12160600_12163600	0	+	11404141	11404546	CpG: 44	756054
chr1	12165500	12166100	chr1_12165500_12166100	0	+	11404141	11404546	CpG: 44	760954
chr1	12224600	12224800	chr1_12224600_12224800	0	+	12980799	12981281	CpG: 34	755999
chr1	12462000	12462900	chr1_12462000_12462900	0	+	12980799	12981281	CpG: 34	517899
chr1	12468200	12468800	chr1_12468200_12468800	0	+	12980799	12981281	CpG: 34	511999
chr1	12494300	12497200	chr1_12494300_12497200	0	+	12980799	12981281	CpG: 34	483599
chr1	12511800	12512500	chr1_12511800_12512500	0	+	12980799	12981281	CpG: 34	468299
chr1	12533600	12534200	chr1_12533600_12534200	0	+	12980799	12981281	CpG: 34	446599
chr1	12575000	12575800	chr1_12575000_12575800	0	+	12980799	12981281	CpG: 34	404999
chr1	12597800	12598500	chr1_12597800_12598500	0	+	12980799	12981281	CpG: 34	382299
chr1	12608700	12609700	chr1_12608700_12609700	0	+	12980799	12981281	CpG: 34	371099
chr1	12631300	12635100	chr1_12631300_12635100	0	+	12980799	12981281	CpG: 34	345699
chr1	12658700	12659400	chr1_12658700_12659400	0	+	12980799	12981281	CpG: 34	321399
chr1	12669000	12669500	chr1_12669000_12669500	0	+	12980799	12981281	CpG: 34	311299
chr1	12678700	12680100	chr1_12678700_12680100	0	+	12980799	12981281	CpG: 34	300699
chr1	12693700	12694600	chr1_12693700_12694600	0	+	12980799	12981281	CpG: 34	286199
chr1	12700900	12702400	chr1_12700900_12702400	0	+	12980799	12981281	CpG: 34	278399
chr1	12712100	12712600	chr1_12712100_12712600	0	+	12980799	12981281	CpG: 34	268199
chr1	12738400	12739500	chr1_12738400_12739500	0	+	12980799	12981281	CpG: 34	241299
chr1	12741300	12742800	chr1_12741300_12742800	0	+	12980799	12981281	CpG: 34	237999
chr1	12762300	12764700	chr1_12762300_12764700	0	+	12980799	12981281	CpG: 34	216099
chr1	12781500	12782300	chr1_12781500_12782300	0	+	12980799	12981281	CpG: 34	198499
chr1	12784000	12787200	chr1_12784000_12787200	0	+	12980799	12981281	CpG: 34	193599
chr1	12795700	12802400	chr1_12795700_12802400	0	+	12980799	12981281	CpG: 34	178399
chr1	12812900	12813300	chr1_12812900_12813300	0	+	12980799	12981281	CpG: 34	167499
chr1	12816300	12817200	chr1_12816300_12817200	0	+	12980799	12981281	CpG: 34	163599
chr1	12821200	12825100	chr1_12821200_12825100	0	+	12980799	12981281	CpG: 34	155699
chr1	12827500	12835400	chr1_12827500_12835400	0	+	12980799	12981281	CpG: 34	145399
chr1	12844900	12847600	chr1_12844900_12847600	0	+	12980799	12981281	CpG: 34	133199
chr1	12854300	12858000	chr1_12854300_12858000	0	+	12980799	12981281	CpG: 34	122799
chr1	12895400	12897900	chr1_12895400_12897900	0	+	12980799	12981281	CpG: 34	82899
chr1	12920600	12923900	chr1_12920600_12923900	0	+	12980799	12981281	CpG: 34	56899
chr1	12947700	12948300	chr1_12947700_12948300	0	+	12980799	12981281	CpG: 34	32499
chr1	12956900	12957700	chr1_12956900_12957700	0	+	12980799	12981281	CpG: 34	23099
chr1	12973800	12975700	chr1_12973800_12975700	0	+	12980799	12981281	CpG: 34	5099
chr1	12979900	12981000	chr1_12979900_12981000	0	+	12980799	12981281	CpG: 34	0
chr1	12982200	12988000	chr1_12982200_12988000	0	+	12981566	12982865	CpG: 98	0
chr1	13017300	13017600	chr1_13017300_13017600	0	+	12986303	12986516	CpG: 16	30784
chr1	13019000	13021700	chr1_13019000_13021700	0	+	12986303	12986516	CpG: 16	32484
chr1	13028600	13029300	chr1_13028600_13029300	0	+	12986303	12986516	CpG: 16	42084
chr1	13036100	13037800	chr1_13036100_13037800	0	+	12986303	12986516	CpG: 16	49584
chr1	13042900	13043600	chr1_13042900_13043600	0	+	12986303	12986516	CpG: 16	56384
chr1	13045600	13050300	chr1_13045600_13050300	0	+	12986303	12986516	CpG: 16	59084
chr1	13052000	13061500	chr1_13052000_13061500	0	+	13116379	13116750	CpG: 30	54879
chr1	13066100	13067100	chr1_13066100_13067100	0	+	13116379	13116750	CpG: 30	49279
chr1	13069200	13072000	chr1_13069200_13072000	0	+	13116379	13116750	CpG: 30	44379
chr1	13072300	13073600	chr1_13072300_13073600	0	+	13116379	13116750	CpG: 30	42779
chr1	13075200	13077200	chr1_13075200_13077200	0	+	13116379	13116750	CpG: 30	39179
chr1	13077800	13081400	chr1_13077800_13081400	0	+	13116379	13116750	CpG: 30	34979
chr1	13083300	13083700	chr1_13083300_13083700	0	+	13116379	13116750	CpG: 30	32679
chr1	13108100	13109400	chr1_13108100_13109400	0	+	13116379	13116750	CpG: 30	6979
chr1	13114000	13124800	chr1_13114000_13124800	0	+	13116379	13116750	CpG: 30	0
chr1	13131900	13136800	chr1_13131900_13136800	0	+	13116379	13116750	CpG: 30	15150
chr1	13140500	13143700	chr1_13140500_13143700	0	+	13116379	13116750	CpG: 30	23750
chr1	13148000	13150100	chr1_13148000_13150100	0	+	13116379	13116750	CpG: 30	31250
chr1	13173700	13174700	chr1_13173700_13174700	0	+	13116379	13116750	CpG: 30	56950
chr1	13181200	13182100	chr1_13181200_13182100	0	+	13116379	13116750	CpG: 30	64450
chr1	13186900	13187600	chr1_13186900_13187600	0	+	13116379	13116750	CpG: 30	70150
chr1	13193200	13193800	chr1_13193200_13193800	0	+	13116379	13116750	CpG: 30	76450
chr1	13205100	13206200	chr1_13205100_13206200	0	+	13116379	13116750	CpG: 30	88350
chr1	13228300	13229200	chr1_13228300_13229200	0	+	13116379	13116750	CpG: 30	111550
chr1	13249100	13251300	chr1_13249100_13251300	0	+	13362827	13364875	CpG: 188	111527
chr1	13256700	13258200	chr1_13256700_13258200	0	+	13362827	13364875	CpG: 188	104627
chr1	13262800	13264900	chr1_13262800_13264900	0	+	13362827	13364875	CpG: 188	97927
chr1	13285900	13287900	chr1_13285900_13287900	0	+	13362827	13364875	CpG: 188	74927
chr1	13329900	13331500	chr1_13329900_13331500	0	+	13362827	13364875	CpG: 188	31327
chr1	13350200	13351400	chr1_13350200_13351400	0	+	13362827	13364875	CpG: 188	11427
chr1	13363200	13363700	chr1_13363200_13363700	0	+	13362827	13364875	CpG: 188	0
chr1	13380100	13381200	chr1_13380100_13381200	0	+	13362827	13364875	CpG: 188	15225
chr1	13397200	13398900	chr1_13397200_13398900	0	+	13362827	13364875	CpG: 188	32325
chr1	13442200	13444700	chr1_13442200_13444700	0	+	13362827	13364875	CpG: 188	77325
chr1	13496000	13496400	chr1_13496000_13496400	0	+	13579243	13580258	CpG: 101	82843
chr1	13503600	13504800	chr1_13503600_13504800	0	+	13579243	13580258	CpG: 101	74443
chr1	13514800	13516500	chr1_13514800_13516500	0	+	13579243	13580258	CpG: 101	62743
chr1	13519700	13524200	chr1_13519700_13524200	0	+	13579243	13580258	CpG: 101	55043
chr1	13532100	13534400	chr1_13532100_13534400	0	+	13579243	13580258	CpG: 101	44843
chr1	13549800	13550200	chr1_13549800_13550200	0	+	13579243	13580258	CpG: 101	29043
chr1	13567500	13568100	chr1_13567500_13568100	0	+	13579243	13580258	CpG: 101	11143
chr1	13573600	13575400	chr1_13573600_13575400	0	+	13579243	13580258	CpG: 101	3843
chr1	13583200	13584100	chr1_13583200_13584100	0	+	13579243	13580258	CpG: 101	2942
chr1	13589000	13592600	chr1_13589000_13592600	0	+	13579243	13580258	CpG: 101	8742
chr1	13599200	13602100	chr1_13599200_13602100	0	+	13579243	13580258	CpG: 101	18942
chr1	13611200	13612400	chr1_13611200_13612400	0	+	13579243	13580258	CpG: 101	30942
chr1	13630500	13632200	chr1_13630500_13632200	0	+	13650312	13650813	CpG: 49	18112
chr1	13635600	13638400	chr1_13635600_13638400	0	+	13650312	13650813	CpG: 49	11912
chr1	13650900	13654500	chr1_13650900_13654500	0	+	13650312	13650813	CpG: 49	87
chr1	13657800	13658100	chr1_13657800_13658100	0	+	13650312	13650813	CpG: 49	6987
chr1	13693200	13694400	chr1_13693200_13694400	0	+	13650312	13650813	CpG: 49	42387
chr1	13729000	13729900	chr1_13729000_13729900	0	+	13650312	13650813	CpG: 49	78187
chr1	13737500	13739200	chr1_13737500_13739200	0	+	13650312	13650813	CpG: 49	86687
chr1	13800400	13801500	chr1_13800400_13801500	0	+	13650312	13650813	CpG: 49	149587
chr1	13834800	13838200	chr1_13834800_13838200	0	+	13650312	13650813	CpG: 49	183987
chr1	13838700	13839800	chr1_13838700_13839800	0	+	13650312	13650813	CpG: 49	187887
chr1	13889600	13889900	chr1_13889600_13889900	0	+	13650312	13650813	CpG: 49	238787
chr1	13892600	13893500	chr1_13892600_13893500	0	+	13650312	13650813	CpG: 49	241787
chr1	14058700	14058800	chr1_14058700_14058800	0	+	14299828	14300117	CpG: 35	241028
chr1	14064700	14065600	chr1_14064700_14065600	0	+	14299828	14300117	CpG: 35	234228
chr1	14115000	14115200	chr1_14115000_14115200	0	+	14299828	14300117	CpG: 35	184628
chr1	14188100	14189100	chr1_14188100_14189100	0	+	14299828	14300117	CpG: 35	110728
chr1	14192200	14192900	chr1_14192200_14192900	0	+	14299828	14300117	CpG: 35	106928
chr1	14211900	14212200	chr1_14211900_14212200	0	+	14299828	14300117	CpG: 35	87628
chr1	14221300	14222100	chr1_14221300_14222100	0	+	14299828	14300117	CpG: 35	77728
chr1	14225100	14226400	chr1_14225100_14226400	0	+	14299828	14300117	CpG: 35	73428
chr1	14255600	14256800	chr1_14255600_14256800	0	+	14299828	14300117	CpG: 35	43028
chr1	14269200	14269600	chr1_14269200_14269600	0	+	14299828	14300117	CpG: 35	30228
chr1	14277900	14279800	chr1_14277900_14279800	0	+	14299828	14300117	CpG: 35	20028
chr1	14389000	14389200	chr1_14389000_14389200	0	+	14299828	14300117	CpG: 35	88883
chr1	14411500	14411900	chr1_14411500_14411900	0	+	14496622	14497229	CpG: 48	84722
chr1	14428700	14429600	chr1_14428700_14429600	0	+	14496622	14497229	CpG: 48	67022
chr1	14450500	14450900	chr1_14450500_14450900	0	+	14496622	14497229	CpG: 48	45722
chr1	14494400	14498500	chr1_14494400_14498500	0	+	14496622	14497229	CpG: 48	0
chr1	14530000	14531500	chr1_14530000_14531500	0	+	14496622	14497229	CpG: 48	32771
chr1	14550300	14551100	chr1_14550300_14551100	0	+	14496622	14497229	CpG: 48	53071
chr1	14686400	14688100	chr1_14686400_14688100	0	+	14745232	14745884	CpG: 68	57132
chr1	14689200	14690300	chr1_14689200_14690300	0	+	14745232	14745884	CpG: 68	54932
chr1	14727000	14727500	chr1_14727000_14727500	0	+	14745232	14745884	CpG: 68	17732
chr1	14742700	14745800	chr1_14742700_14745800	0	+	14745232	14745884	CpG: 68	0
chr1	14747200	14748200	chr1_14747200_14748200	0	+	14745232	14745884	CpG: 68	1316
chr1	14750100	14751000	chr1_14750100_14751000	0	+	14745232	14745884	CpG: 68	4216
chr1	14869400	14869800	chr1_14869400_14869800	0	+	14745232	14745884	CpG: 68	123516
chr1	14908900	14910600	chr1_14908900_14910600	0	+	14745232	14745884	CpG: 68	163016
chr1	14969100	14969900	chr1_14969100_14969900	0	+	14745232	14745884	CpG: 68	223216
chr1	14989500	14990700	chr1_14989500_14990700	0	+	14745232	14745884	CpG: 68	243616
chr1	15116300	15117700	chr1_15116300_15117700	0	+	15276499	15277259	CpG: 87	158799
chr1	15136700	15137200	chr1_15136700_15137200	0	+	15276499	15277259	CpG: 87	139299
chr1	15171300	15171700	chr1_15171300_15171700	0	+	15276499	15277259	CpG: 87	104799
chr1	15215400	15224800	chr1_15215400_15224800	0	+	15276499	15277259	CpG: 87	51699
chr1	15241700	15242200	chr1_15241700_15242200	0	+	15276499	15277259	CpG: 87	34299
chr1	15279100	15279300	chr1_15279100_15279300	0	+	15276499	15277259	CpG: 87	1841
chr1	15355900	15356000	chr1_15355900_15356000	0	+	15276499	15277259	CpG: 87	78641
chr1	15384400	15385100	chr1_15384400_15385100	0	+	15276499	15277259	CpG: 87	107141
chr1	15402700	15403200	chr1_15402700_15403200	0	+	15276499	15277259	CpG: 87	125441
chr1	15459800	15460400	chr1_15459800_15460400	0	+	15276499	15277259	CpG: 87	182541
chr1	15473400	15475900	chr1_15473400_15475900	0	+	15276499	15277259	CpG: 87	196141
chr1	15494200	15495500	chr1_15494200_15495500	0	+	15276499	15277259	CpG: 87	216941
chr1	15591800	15592600	chr1_15591800_15592600	0	+	15795672	15796189	CpG: 60	203072
chr1	15597000	15597600	chr1_15597000_15597600	0	+	15795672	15796189	CpG: 60	198072
chr1	15634300	15635300	chr1_15634300_15635300	0	+	15795672	15796189	CpG: 60	160372
chr1	15641100	15644400	chr1_15641100_15644400	0	+	15795672	15796189	CpG: 60	151272
chr1	15649400	15650200	chr1_15649400_15650200	0	+	15795672	15796189	CpG: 60	145472
chr1	15699900	15701300	chr1_15699900_15701300	0	+	15795672	15796189	CpG: 60	94372
chr1	15761100	15765500	chr1_15761100_15765500	0	+	15795672	15796189	CpG: 60	30172
chr1	15793100	15794500	chr1_15793100_15794500	0	+	15795672	15796189	CpG: 60	1172
chr1	15881300	15882800	chr1_15881300_15882800	0	+	15882501	15883133	CpG: 52	0
chr1	15916500	15917300	chr1_15916500_15917300	0	+	15882501	15883133	CpG: 52	33367
chr1	15951000	15951800	chr1_15951000_15951800	0	+	15882501	15883133	CpG: 52	67867
chr1	15953500	15956300	chr1_15953500_15956300	0	+	15882501	15883133	CpG: 52	70367
chr1	15957600	15958500	chr1_15957600_15958500	0	+	15882501	15883133	CpG: 52	74467
chr1	15994800	15995800	chr1_15994800_15995800	0	+	16083037	16083452	CpG: 41	87237
chr1	16083100	16083700	chr1_16083100_16083700	0	+	16083037	16083452	CpG: 41	0
chr1	16141400	16144100	chr1_16141400_16144100	0	+	16094846	16096372	CpG: 169	45028
chr1	16162600	16164900	chr1_16162600_16164900	0	+	16094846	16096372	CpG: 169	66228
chr1	16176100	16177900	chr1_16176100_16177900	0	+	16094846	16096372	CpG: 169	79728
chr1	16183200	16183900	chr1_16183200_16183900	0	+	16094846	16096372	CpG: 169	86828
chr1	16226900	16227900	chr1_16226900_16227900	0	+	16094846	16096372	CpG: 169	130528
chr1	16229400	16230400	chr1_16229400_16230400	0	+	16094846	16096372	CpG: 169	133028
chr1	16232400	16234300	chr1_16232400_16234300	0	+	16094846	16096372	CpG: 169	136028
chr1	16248800	16250100	chr1_16248800_16250100	0	+	16094846	16096372	CpG: 169	152428
chr1	16256000	16257100	chr1_16256000_16257100	0	+	16094846	16096372	CpG: 169	159628
chr1	16280300	16281800	chr1_16280300_16281800	0	+	16094846	16096372	CpG: 169	183928
chr1	16486000	16494400	chr1_16486000_16494400	0	+	16509814	16510174	CpG: 46	15414
chr1	16523600	16524900	chr1_16523600_16524900	0	+	16509814	16510174	CpG: 46	13426
chr1	16526800	16527400	chr1_16526800_16527400	0	+	16509814	16510174	CpG: 46	16626
chr1	16531600	16532600	chr1_16531600_16532600	0	+	16509814	16510174	CpG: 46	21426
chr1	16581300	16584000	chr1_16581300_16584000	0	+	16608639	16609482	CpG: 107	24639
chr1	16608800	16609100	chr1_16608800_16609100	0	+	16608639	16609482	CpG: 107	0
chr1	16740500	16741500	chr1_16740500_16741500	0	+	16655227	16655707	CpG: 56	84793
chr1	16747900	16750700	chr1_16747900_16750700	0	+	16655227	16655707	CpG: 56	92193
chr1	16757800	16759200	chr1_16757800_16759200	0	+	16655227	16655707	CpG: 56	102093
chr1	16773300	16774300	chr1_16773300_16774300	0	+	16655227	16655707	CpG: 56	117593
chr1	16806800	16807700	chr1_16806800_16807700	0	+	16655227	16655707	CpG: 56	151093
chr1	16816400	16817000	chr1_16816400_16817000	0	+	16655227	16655707	CpG: 56	160693
chr1	16982900	16984000	chr1_16982900_16984000	0	+	17081598	17082052	CpG: 35	97598
chr1	17023900	17024300	chr1_17023900_17024300	0	+	17081598	17082052	CpG: 35	57298
chr1	17081300	17082200	chr1_17081300_17082200	0	+	17081598	17082052	CpG: 35	0
chr1	17086900	17088000	chr1_17086900_17088000	0	+	17086845	17088220	CpG: 116	0
chr1	17112900	17115200	chr1_17112900_17115200	0	+	17135548	17135876	CpG: 23	20348
chr1	17196100	17198200	chr1_17196100_17198200	0	+	17135548	17135876	CpG: 23	60224
chr1	17438100	17438300	chr1_17438100_17438300	0	+	17135548	17135876	CpG: 23	302224
chr1	17473200	17473600	chr1_17473200_17473600	0	+	17135548	17135876	CpG: 23	337324
chr1	17533100	17533400	chr1_17533100_17533400	0	+	17135548	17135876	CpG: 23	397224
chr1	17650400	17651800	chr1_17650400_17651800	0	+	18048116	18048977	CpG: 91	396316
chr1	17864700	17865700	chr1_17864700_17865700	0	+	18048116	18048977	CpG: 91	182416
chr1	17972700	17974300	chr1_17972700_17974300	0	+	18048116	18048977	CpG: 91	73816
chr1	18022500	18025500	chr1_18022500_18025500	0	+	18048116	18048977	CpG: 91	22616
chr1	18046900	18048300	chr1_18046900_18048300	0	+	18048116	18048977	CpG: 91	0
chr1	18111300	18112200	chr1_18111300_18112200	0	+	18048116	18048977	CpG: 91	62323
chr1	18203500	18204200	chr1_18203500_18204200	0	+	18048116	18048977	CpG: 91	154523
chr1	18218100	18219900	chr1_18218100_18219900	0	+	18048116	18048977	CpG: 91	169123
chr1	18312200	18314000	chr1_18312200_18314000	0	+	18048116	18048977	CpG: 91	263223
chr1	18461700	18462400	chr1_18461700_18462400	0	+	18048116	18048977	CpG: 91	412723
chr1	18482300	18483600	chr1_18482300_18483600	0	+	18048116	18048977	CpG: 91	433323
chr1	18484400	18484800	chr1_18484400_18484800	0	+	18048116	18048977	CpG: 91	435423
chr1	18493400	18493900	chr1_18493400_18493900	0	+	18048116	18048977	CpG: 91	444423
chr1	18521500	18522100	chr1_18521500_18522100	0	+	18048116	18048977	CpG: 91	472523
chr1	18713700	18714800	chr1_18713700_18714800	0	+	19094652	19095004	CpG: 25	379852
chr1	19019300	19019900	chr1_19019300_19019900	0	+	19094652	19095004	CpG: 25	74752
chr1	19049800	19050700	chr1_19049800_19050700	0	+	19094652	19095004	CpG: 25	43952
chr1	19054300	19054800	chr1_19054300_19054800	0	+	19094652	19095004	CpG: 25	39852
chr1	19084600	19085900	chr1_19084600_19085900	0	+	19094652	19095004	CpG: 25	8752
chr1	19093500	19095200	chr1_19093500_19095200	0	+	19094652	19095004	CpG: 25	0
chr1	19189000	19190400	chr1_19189000_19190400	0	+	19199836	19200148	CpG: 30	9436
chr1	19199100	19206100	chr1_19199100_19206100	0	+	19199836	19200148	CpG: 30	0
chr1	19206500	19208900	chr1_19206500_19208900	0	+	19204021	19204485	CpG: 35	2015
chr1	19424200	19431700	chr1_19424200_19431700	0	+	19226693	19226931	CpG: 19	197269
chr1	19920600	19921100	chr1_19920600_19921100	0	+	19226693	19226931	CpG: 19	693669
chr1	19931300	19932100	chr1_19931300_19932100	0	+	19226693	19226931	CpG: 19	704369
chr1	19955700	19957000	chr1_19955700_19957000	0	+	19226693	19226931	CpG: 19	728769
chr1	20127500	20127800	chr1_20127500_20127800	0	+	20809969	20810378	CpG: 45	682169
chr1	20181500	20182100	chr1_20181500_20182100	0	+	20809969	20810378	CpG: 45	627869
chr1	20288000	20288600	chr1_20288000_20288600	0	+	20809969	20810378	CpG: 45	521369
chr1	20380700	20380900	chr1_20380700_20380900	0	+	20809969	20810378	CpG: 45	429069
chr1	20462300	20462500	chr1_20462300_20462500	0	+	20809969	20810378	CpG: 45	347469
chr1	20485400	20486400	chr1_20485400_20486400	0	+	20809969	20810378	CpG: 45	323569
chr1	20489500	20492200	chr1_20489500_20492200	0	+	20809969	20810378	CpG: 45	317769
chr1	20555900	20556100	chr1_20555900_20556100	0	+	20809969	20810378	CpG: 45	253869
chr1	20559600	20562200	chr1_20559600_20562200	0	+	20809969	20810378	CpG: 45	247769
chr1	20579200	20581200	chr1_20579200_20581200	0	+	20809969	20810378	CpG: 45	228769
chr1	20660400	20666800	chr1_20660400_20666800	0	+	20809969	20810378	CpG: 45	143169
chr1	20668200	20669300	chr1_20668200_20669300	0	+	20809969	20810378	CpG: 45	140669
chr1	20677700	20678900	chr1_20677700_20678900	0	+	20809969	20810378	CpG: 45	131069
chr1	20681300	20681400	chr1_20681300_20681400	0	+	20809969	20810378	CpG: 45	128569
chr1	20689300	20690100	chr1_20689300_20690100	0	+	20809969	20810378	CpG: 45	119869
chr1	20711500	20713500	chr1_20711500_20713500	0	+	20809969	20810378	CpG: 45	96469
chr1	20723600	20725900	chr1_20723600_20725900	0	+	20809969	20810378	CpG: 45	84069
chr1	20740400	20741100	chr1_20740400_20741100	0	+	20809969	20810378	CpG: 45	68869
chr1	20743200	20744000	chr1_20743200_20744000	0	+	20809969	20810378	CpG: 45	65969
chr1	20755800	20760700	chr1_20755800_20760700	0	+	20809969	20810378	CpG: 45	49269
chr1	20764800	20765800	chr1_20764800_20765800	0	+	20809969	20810378	CpG: 45	44169
chr1	20776600	20782000	chr1_20776600_20782000	0	+	20809969	20810378	CpG: 45	27969
chr1	20786500	20792400	chr1_20786500_20792400	0	+	20809969	20810378	CpG: 45	17569
chr1	20793400	20798600	chr1_20793400_20798600	0	+	20809969	20810378	CpG: 45	11369
chr1	20800500	20807900	chr1_20800500_20807900	0	+	20809969	20810378	CpG: 45	2069
chr1	20822800	20827300	chr1_20822800_20827300	0	+	20809969	20810378	CpG: 45	12422
chr1	20854600	20862200	chr1_20854600_20862200	0	+	20880515	20880892	CpG: 33	18315
chr1	20868500	20869100	chr1_20868500_20869100	0	+	20880515	20880892	CpG: 33	11415
chr1	20880000	20882300	chr1_20880000_20882300	0	+	20880515	20880892	CpG: 33	0
chr1	20892400	20897100	chr1_20892400_20897100	0	+	20880515	20880892	CpG: 33	11508
chr1	20899800	20900200	chr1_20899800_20900200	0	+	20880515	20880892	CpG: 33	18908
chr1	20902300	20904900	chr1_20902300_20904900	0	+	20925366	20925583	CpG: 15	20466
chr1	20916300	20917600	chr1_20916300_20917600	0	+	20925366	20925583	CpG: 15	7766
chr1	20924500	20926100	chr1_20924500_20926100	0	+	20925366	20925583	CpG: 15	0
chr1	20938400	20942600	chr1_20938400_20942600	0	+	20941743	20941971	CpG: 20	0
chr1	20945200	20949300	chr1_20945200_20949300	0	+	20941743	20941971	CpG: 20	3229
chr1	20970000	20972100	chr1_20970000_20972100	0	+	20941743	20941971	CpG: 20	28029
chr1	20985600	20993300	chr1_20985600_20993300	0	+	20941743	20941971	CpG: 20	43629
chr1	20999300	21001100	chr1_20999300_21001100	0	+	20941743	20941971	CpG: 20	57329
chr1	21004800	21004900	chr1_21004800_21004900	0	+	20941743	20941971	CpG: 20	62829
chr1	21024900	21026200	chr1_21024900_21026200	0	+	21068950	21069775	CpG: 72	42750
chr1	21031600	21032200	chr1_21031600_21032200	0	+	21068950	21069775	CpG: 72	36750
chr1	21039600	21044500	chr1_21039600_21044500	0	+	21068950	21069775	CpG: 72	24450
chr1	21055200	21057900	chr1_21055200_21057900	0	+	21068950	21069775	CpG: 72	11050
chr1	21059300	21061600	chr1_21059300_21061600	0	+	21068950	21069775	CpG: 72	7350
chr1	21063000	21063600	chr1_21063000_21063600	0	+	21068950	21069775	CpG: 72	5350
chr1	21066000	21072800	chr1_21066000_21072800	0	+	21068950	21069775	CpG: 72	0
chr1	21076700	21078100	chr1_21076700_21078100	0	+	21068950	21069775	CpG: 72	6925
chr1	21084100	21085200	chr1_21084100_21085200	0	+	21068950	21069775	CpG: 72	14325
chr1	21087100	21087900	chr1_21087100_21087900	0	+	21068950	21069775	CpG: 72	17325
chr1	21091900	21092400	chr1_21091900_21092400	0	+	21068950	21069775	CpG: 72	22125
chr1	21100500	21101800	chr1_21100500_21101800	0	+	21068950	21069775	CpG: 72	30725
chr1	21136500	21137400	chr1_21136500_21137400	0	+	21068950	21069775	CpG: 72	66725
chr1	21142100	21146200	chr1_21142100_21146200	0	+	21068950	21069775	CpG: 72	72325
chr1	21164000	21164800	chr1_21164000_21164800	0	+	21068950	21069775	CpG: 72	94225
chr1	21178800	21180100	chr1_21178800_21180100	0	+	21068950	21069775	CpG: 72	109025
chr1	21201100	21202400	chr1_21201100_21202400	0	+	21068950	21069775	CpG: 72	131325
chr1	21238400	21240300	chr1_21238400_21240300	0	+	21068950	21069775	CpG: 72	168625
chr1	21246500	21248300	chr1_21246500_21248300	0	+	21068950	21069775	CpG: 72	176725
chr1	21261100	21263400	chr1_21261100_21263400	0	+	21068950	21069775	CpG: 72	191325
chr1	21268500	21269300	chr1_21268500_21269300	0	+	21068950	21069775	CpG: 72	198725
chr1	21271700	21272100	chr1_21271700_21272100	0	+	21068950	21069775	CpG: 72	201925
chr1	21280600	21281600	chr1_21280600_21281600	0	+	21068950	21069775	CpG: 72	210825
chr1	21478800	21480600	chr1_21478800_21480600	0	+	21068950	21069775	CpG: 72	409025
chr1	21539400	21540200	chr1_21539400_21540200	0	+	21951084	21952205	CpG: 99	410884
chr1	21711200	21712000	chr1_21711200_21712000	0	+	21951084	21952205	CpG: 99	239084
chr1	21857300	21857500	chr1_21857300_21857500	0	+	21951084	21952205	CpG: 99	93584
chr1	21906300	21906700	chr1_21906300_21906700	0	+	21951084	21952205	CpG: 99	44384
chr1	21950000	21951100	chr1_21950000_21951100	0	+	21951084	21952205	CpG: 99	0
chr1	21996500	21997500	chr1_21996500_21997500	0	+	21951084	21952205	CpG: 99	44295
chr1	22000300	22000900	chr1_22000300_22000900	0	+	21951084	21952205	CpG: 99	48095
chr1	22017000	22018000	chr1_22017000_22018000	0	+	21951084	21952205	CpG: 99	64795
chr1	22131500	22131800	chr1_22131500_22131800	0	+	21951084	21952205	CpG: 99	179295
chr1	22227100	22227900	chr1_22227100_22227900	0	+	21951084	21952205	CpG: 99	274895
chr1	22295800	22298400	chr1_22295800_22298400	0	+	22540016	22541024	CpG: 104	241616
chr1	22311400	22312100	chr1_22311400_22312100	0	+	22540016	22541024	CpG: 104	227916
chr1	22540049	22540349	chr1_22540049_22540349	0	+	22540016	22541024	CpG: 104	0
chr1	22542249	22543049	chr1_22542249_22543049	0	+	22540016	22541024	CpG: 104	1225
chr1	22544049	22545549	chr1_22544049_22545549	0	+	22540016	22541024	CpG: 104	3025
chr1	22552749	22553749	chr1_22552749_22553749	0	+	22540016	22541024	CpG: 104	11725
chr1	22617749	22618749	chr1_22617749_22618749	0	+	22540016	22541024	CpG: 104	76725
chr1	22663649	22664649	chr1_22663649_22664649	0	+	22540016	22541024	CpG: 104	122625
chr1	22696849	22697649	chr1_22696849_22697649	0	+	22812521	22813203	CpG: 62	114872
chr1	22716149	22717049	chr1_22716149_22717049	0	+	22812521	22813203	CpG: 62	95472
chr1	22789949	22790449	chr1_22789949_22790449	0	+	22812521	22813203	CpG: 62	22072
chr1	22811049	22813749	chr1_22811049_22813749	0	+	22812521	22813203	CpG: 62	0
chr1	22977649	22978949	chr1_22977649_22978949	0	+	23108726	23109101	CpG: 27	129777
chr1	22991549	22993749	chr1_22991549_22993749	0	+	23108726	23109101	CpG: 27	114977
chr1	23115349	23117049	chr1_23115349_23117049	0	+	23108726	23109101	CpG: 27	6248
chr1	23146149	23146349	chr1_23146149_23146349	0	+	23108726	23109101	CpG: 27	37048
chr1	23157749	23158149	chr1_23157749_23158149	0	+	23108726	23109101	CpG: 27	48648
chr1	23182549	23183649	chr1_23182549_23183649	0	+	23108726	23109101	CpG: 27	73448
chr1	23377749	23378849	chr1_23377749_23378849	0	+	23389520	23390239	CpG: 83	10671
chr1	23386449	23387749	chr1_23386449_23387749	0	+	23389520	23390239	CpG: 83	1771
chr1	23431449	23431649	chr1_23431449_23431649	0	+	23389520	23390239	CpG: 83	41210
chr1	23434149	23434349	chr1_23434149_23434349	0	+	23389520	23390239	CpG: 83	43910
chr1	23489849	23489949	chr1_23489849_23489949	0	+	23389520	23390239	CpG: 83	99610
chr1	23519349	23520649	chr1_23519349_23520649	0	+	23389520	23390239	CpG: 83	129110
chr1	23661349	23661849	chr1_23661349_23661849	0	+	23768661	23770043	CpG: 131	106812
chr1	23768149	23771249	chr1_23768149_23771249	0	+	23768661	23770043	CpG: 131	0
chr1	23813249	23814749	chr1_23813249_23814749	0	+	23768661	23770043	CpG: 131	43206
chr1	23834849	23836649	chr1_23834849_23836649	0	+	23768661	23770043	CpG: 131	64806
chr1	23836849	23838049	chr1_23836849_23838049	0	+	23768661	23770043	CpG: 131	66806
chr1	23875949	23876949	chr1_23875949_23876949	0	+	23928558	23929393	CpG: 76	51609
chr1	23917349	23918149	chr1_23917349_23918149	0	+	23928558	23929393	CpG: 76	10409
chr1	23950349	23952149	chr1_23950349_23952149	0	+	23928558	23929393	CpG: 76	20956
chr1	23953749	23954349	chr1_23953749_23954349	0	+	23928558	23929393	CpG: 76	24356
chr1	23955949	23956749	chr1_23955949_23956749	0	+	23928558	23929393	CpG: 76	26556
chr1	23957249	23958549	chr1_23957249_23958549	0	+	23928558	23929393	CpG: 76	27856
chr1	23960449	23962049	chr1_23960449_23962049	0	+	23928558	23929393	CpG: 76	31056
chr1	23968149	23969549	chr1_23968149_23969549	0	+	23928558	23929393	CpG: 76	38756
chr1	23974449	23975449	chr1_23974449_23975449	0	+	24012210	24012553	CpG: 38	36761
chr1	24006949	24008049	chr1_24006949_24008049	0	+	24012210	24012553	CpG: 38	4161
chr1	24075849	24079549	chr1_24075849_24079549	0	+	24106480	24107395	CpG: 108	26931
chr1	24106349	24107949	chr1_24106349_24107949	0	+	24106480	24107395	CpG: 108	0
chr1	24111149	24111949	chr1_24111149_24111949	0	+	24106480	24107395	CpG: 108	3754
chr1	24118449	24119349	chr1_24118449_24119349	0	+	24106480	24107395	CpG: 108	11054
chr1	24196549	24197349	chr1_24196549_24197349	0	+	24106480	24107395	CpG: 108	89154
chr1	24293549	24296249	chr1_24293549_24296249	0	+	24106480	24107395	CpG: 108	186154
chr1	24299049	24300749	chr1_24299049_24300749	0	+	24106480	24107395	CpG: 108	191654
chr1	24386749	24387449	chr1_24386749_24387449	0	+	24593360	24594016	CpG: 71	205911
chr1	24430049	24430749	chr1_24430049_24430749	0	+	24593360	24594016	CpG: 71	162611
chr1	24557149	24558949	chr1_24557149_24558949	0	+	24593360	24594016	CpG: 71	34411
chr1	24589349	24593949	chr1_24589349_24593949	0	+	24593360	24594016	CpG: 71	0
chr1	24632649	24633649	chr1_24632649_24633649	0	+	24593360	24594016	CpG: 71	38633
chr1	24654149	24655549	chr1_24654149_24655549	0	+	24685355	24685922	CpG: 54	29806
chr1	24740638	24741438	chr1_24740638_24741438	0	+	24685355	24685922	CpG: 54	54716
chr1	24758038	24758638	chr1_24758038_24758638	0	+	24685355	24685922	CpG: 54	72116
chr1	24823038	24824138	chr1_24823038_24824138	0	+	24685355	24685922	CpG: 54	137116
chr1	24827238	24827638	chr1_24827238_24827638	0	+	24685355	24685922	CpG: 54	141316
chr1	24919138	24920438	chr1_24919138_24920438	0	+	24685355	24685922	CpG: 54	233216
chr1	25204038	25204738	chr1_25204038_25204738	0	+	24685355	24685922	CpG: 54	518116
chr1	25233138	25233538	chr1_25233138_25233538	0	+	24685355	24685922	CpG: 54	547216
chr1	25242138	25242738	chr1_25242138_25242738	0	+	24685355	24685922	CpG: 54	556216
chr1	25245438	25246238	chr1_25245438_25246238	0	+	24685355	24685922	CpG: 54	559516
chr1	25431738	25432838	chr1_25431738_25432838	0	+	25886690	25887525	CpG: 75	453852
chr1	25710638	25710938	chr1_25710638_25710938	0	+	25886690	25887525	CpG: 75	175752
chr1	25738938	25739438	chr1_25738938_25739438	0	+	25886690	25887525	CpG: 75	147252
chr1	25929738	25930238	chr1_25929738_25930238	0	+	25886690	25887525	CpG: 75	42213
chr1	25944438	25945638	chr1_25944438_25945638	0	+	25886690	25887525	CpG: 75	56913
chr1	26070438	26072038	chr1_26070438_26072038	0	+	25886690	25887525	CpG: 75	182913
chr1	26389838	26390938	chr1_26389838_26390938	0	+	25886690	25887525	CpG: 75	502313
chr1	26463338	26464938	chr1_26463338_26464938	0	+	25886690	25887525	CpG: 75	575813
chr1	26481938	26482638	chr1_26481938_26482638	0	+	25886690	25887525	CpG: 75	594413
chr1	26545338	26545738	chr1_26545338_26545738	0	+	25886690	25887525	CpG: 75	657813
chr1	26610538	26611238	chr1_26610538_26611238	0	+	25886690	25887525	CpG: 75	723013
chr1	26637938	26638638	chr1_26637938_26638638	0	+	25886690	25887525	CpG: 75	750413
chr1	26952738	26953438	chr1_26952738_26953438	0	+	25886690	25887525	CpG: 75	1065213
chr1	26999038	26999538	chr1_26999038_26999538	0	+	25886690	25887525	CpG: 75	1111513
chr1	27063638	27064038	chr1_27063638_27064038	0	+	25886690	25887525	CpG: 75	1176113
chr1	27736838	27737138	chr1_27736838_27737138	0	+	25886690	25887525	CpG: 75	1849313
chr1	28516138	28516538	chr1_28516138_28516538	0	+	30929953	30930871	CpG: 137	2413415
chr1	28517138	28517238	chr1_28517138_28517238	0	+	30929953	30930871	CpG: 137	2412715
chr1	28595338	28595738	chr1_28595338_28595738	0	+	30929953	30930871	CpG: 137	2334215
chr1	28765738	28766538	chr1_28765738_28766538	0	+	30929953	30930871	CpG: 137	2163415
chr1	28936638	28937238	chr1_28936638_28937238	0	+	30929953	30930871	CpG: 137	1992715
chr1	29692538	29692938	chr1_29692538_29692938	0	+	30929953	30930871	CpG: 137	1237015
chr1	29930838	29930938	chr1_29930838_29930938	0	+	30929953	30930871	CpG: 137	999015
chr1	30168538	30168838	chr1_30168538_30168838	0	+	30929953	30930871	CpG: 137	761115
chr1	30205638	30206138	chr1_30205638_30206138	0	+	30929953	30930871	CpG: 137	723815
chr1	30319138	30319538	chr1_30319138_30319538	0	+	30929953	30930871	CpG: 137	610415
chr1	30354738	30359038	chr1_30354738_30359038	0	+	30929953	30930871	CpG: 137	570915
chr1	30387238	30387638	chr1_30387238_30387638	0	+	30929953	30930871	CpG: 137	542315
chr1	30644338	30646838	chr1_30644338_30646838	0	+	30929953	30930871	CpG: 137	283115
chr1	30658938	30659938	chr1_30658938_30659938	0	+	30929953	30930871	CpG: 137	270015
chr1	30710738	30712038	chr1_30710738_30712038	0	+	30929953	30930871	CpG: 137	217915
chr1	30753838	30755338	chr1_30753838_30755338	0	+	30929953	30930871	CpG: 137	174615
chr1	30773738	30775238	chr1_30773738_30775238	0	+	30929953	30930871	CpG: 137	154715
chr1	30776138	30778638	chr1_30776138_30778638	0	+	30929953	30930871	CpG: 137	151315
chr1	30812238	30812338	chr1_30812238_30812338	0	+	30929953	30930871	CpG: 137	117615
chr1	30814238	30814938	chr1_30814238_30814938	0	+	30929953	30930871	CpG: 137	115015
chr1	30815338	30817138	chr1_30815338_30817138	0	+	30929953	30930871	CpG: 137	112815
chr1	30828738	30830138	chr1_30828738_30830138	0	+	30929953	30930871	CpG: 137	99815
chr1	30851638	30852338	chr1_30851638_30852338	0	+	30929953	30930871	CpG: 137	77615
chr1	30860338	30862938	chr1_30860338_30862938	0	+	30929953	30930871	CpG: 137	67015
chr1	30967038	30967238	chr1_30967038_30967238	0	+	30929953	30930871	CpG: 137	36167
chr1	30968838	30969138	chr1_30968838_30969138	0	+	31005671	31007061	CpG: 145	36533
chr1	31050538	31051338	chr1_31050538_31051338	0	+	31005671	31007061	CpG: 145	43477
chr1	31102038	31102938	chr1_31102038_31102938	0	+	31005671	31007061	CpG: 145	94977
chr1	31152438	31152838	chr1_31152438_31152838	0	+	31005671	31007061	CpG: 145	145377
chr1	31180238	31180738	chr1_31180238_31180738	0	+	31005671	31007061	CpG: 145	173177
chr1	31206938	31207838	chr1_31206938_31207838	0	+	31005671	31007061	CpG: 145	199877
chr1	31283638	31286638	chr1_31283638_31286638	0	+	31005671	31007061	CpG: 145	276577
chr1	31291338	31291738	chr1_31291338_31291738	0	+	31005671	31007061	CpG: 145	284277
chr1	31595938	31597738	chr1_31595938_31597738	0	+	31005671	31007061	CpG: 145	588877
chr1	31821438	31823238	chr1_31821438_31823238	0	+	32229385	32229891	CpG: 50	406147
chr1	31925838	31926338	chr1_31925838_31926338	0	+	32229385	32229891	CpG: 50	303047
chr1	31949838	31951138	chr1_31949838_31951138	0	+	32229385	32229891	CpG: 50	278247
chr1	32118738	32119538	chr1_32118738_32119538	0	+	32229385	32229891	CpG: 50	109847
chr1	32414838	32415238	chr1_32414838_32415238	0	+	32229385	32229891	CpG: 50	184947
chr1	32701738	32702438	chr1_32701738_32702438	0	+	32229385	32229891	CpG: 50	471847
chr1	32764238	32764838	chr1_32764238_32764838	0	+	32229385	32229891	CpG: 50	534347
chr1	32891838	32892538	chr1_32891838_32892538	0	+	32229385	32229891	CpG: 50	661947
chr1	32926038	32927138	chr1_32926038_32927138	0	+	32229385	32229891	CpG: 50	696147
chr1	32941338	32941838	chr1_32941338_32941838	0	+	32229385	32229891	CpG: 50	711447
chr1	32955838	32956938	chr1_32955838_32956938	0	+	32229385	32229891	CpG: 50	725947
chr1	32965338	32966238	chr1_32965338_32966238	0	+	32229385	32229891	CpG: 50	735447
chr1	33018038	33018938	chr1_33018038_33018938	0	+	33726398	33727414	CpG: 73	707460
chr1	33022238	33023338	chr1_33022238_33023338	0	+	33726398	33727414	CpG: 73	703060
chr1	33158738	33159738	chr1_33158738_33159738	0	+	33726398	33727414	CpG: 73	566660
chr1	33162738	33163638	chr1_33162738_33163638	0	+	33726398	33727414	CpG: 73	562760
chr1	33165538	33166038	chr1_33165538_33166038	0	+	33726398	33727414	CpG: 73	560360
chr1	33176338	33177938	chr1_33176338_33177938	0	+	33726398	33727414	CpG: 73	548460
chr1	33179838	33180138	chr1_33179838_33180138	0	+	33726398	33727414	CpG: 73	546260
chr1	33231938	33233438	chr1_33231938_33233438	0	+	33726398	33727414	CpG: 73	492960
chr1	33235938	33236238	chr1_33235938_33236238	0	+	33726398	33727414	CpG: 73	490160
chr1	33296238	33297438	chr1_33296238_33297438	0	+	33726398	33727414	CpG: 73	428960
chr1	33307238	33314238	chr1_33307238_33314238	0	+	33726398	33727414	CpG: 73	412160
chr1	33328338	33331738	chr1_33328338_33331738	0	+	33726398	33727414	CpG: 73	394660
chr1	33454138	33456038	chr1_33454138_33456038	0	+	33726398	33727414	CpG: 73	270360
chr1	33510138	33510638	chr1_33510138_33510638	0	+	33726398	33727414	CpG: 73	215760
chr1	33512938	33513738	chr1_33512938_33513738	0	+	33726398	33727414	CpG: 73	212660
chr1	33578638	33579638	chr1_33578638_33579638	0	+	33726398	33727414	CpG: 73	146760
chr1	33580638	33581438	chr1_33580638_33581438	0	+	33726398	33727414	CpG: 73	144960
chr1	33586138	33588338	chr1_33586138_33588338	0	+	33726398	33727414	CpG: 73	138060
chr1	33620538	33620738	chr1_33620538_33620738	0	+	33726398	33727414	CpG: 73	105660
chr1	33652538	33653338	chr1_33652538_33653338	0	+	33726398	33727414	CpG: 73	73060
chr1	33656438	33658738	chr1_33656438_33658738	0	+	33726398	33727414	CpG: 73	67660
chr1	33692838	33695338	chr1_33692838_33695338	0	+	33726398	33727414	CpG: 73	31060
chr1	33696938	33700638	chr1_33696938_33700638	0	+	33726398	33727414	CpG: 73	25760
chr1	33702438	33706238	chr1_33702438_33706238	0	+	33726398	33727414	CpG: 73	20160
chr1	33720238	33725338	chr1_33720238_33725338	0	+	33726398	33727414	CpG: 73	1060
chr1	33736938	33738438	chr1_33736938_33738438	0	+	33726398	33727414	CpG: 73	9524
chr1	33760638	33762038	chr1_33760638_33762038	0	+	33776670	33777295	CpG: 91	14632
chr1	33773038	33773238	chr1_33773038_33773238	0	+	33776670	33777295	CpG: 91	3432
chr1	33789438	33790938	chr1_33789438_33790938	0	+	33776670	33777295	CpG: 91	12143
chr1	33792738	33793638	chr1_33792738_33793638	0	+	33776670	33777295	CpG: 91	15443
chr1	33795038	33797238	chr1_33795038_33797238	0	+	33814456	33814794	CpG: 44	17218
chr1	33799038	33802238	chr1_33799038_33802238	0	+	33814456	33814794	CpG: 44	12218
chr1	33803438	33806638	chr1_33803438_33806638	0	+	33814456	33814794	CpG: 44	7818
chr1	33833538	33834338	chr1_33833538_33834338	0	+	33814456	33814794	CpG: 44	18744
chr1	33892838	33896638	chr1_33892838_33896638	0	+	33870975	33871535	CpG: 62	21303
chr1	33908038	33908938	chr1_33908038_33908938	0	+	33870975	33871535	CpG: 62	36503
chr1	33910238	33910938	chr1_33910238_33910938	0	+	33870975	33871535	CpG: 62	38703
chr1	33959738	33961738	chr1_33959738_33961738	0	+	33963833	33964087	CpG: 20	2095
chr1	33962938	33963138	chr1_33962938_33963138	0	+	33963833	33964087	CpG: 20	695
chr1	33965638	33967338	chr1_33965638_33967338	0	+	33965110	33965313	CpG: 16	325
chr1	33970538	33975538	chr1_33970538_33975538	0	+	33965110	33965313	CpG: 16	5225
chr1	33991938	33993238	chr1_33991938_33993238	0	+	33965110	33965313	CpG: 16	26625
chr1	33994938	33998938	chr1_33994938_33998938	0	+	33965110	33965313	CpG: 16	29625
chr1	33999538	33999738	chr1_33999538_33999738	0	+	33965110	33965313	CpG: 16	34225
chr1	34001438	34005038	chr1_34001438_34005038	0	+	33965110	33965313	CpG: 16	36125
chr1	34017538	34017638	chr1_34017538_34017638	0	+	34062891	34063093	CpG: 18	45253
chr1	34018938	34029338	chr1_34018938_34029338	0	+	34062891	34063093	CpG: 18	33553
chr1	34038738	34038838	chr1_34038738_34038838	0	+	34062891	34063093	CpG: 18	24053
chr1	34039738	34041138	chr1_34039738_34041138	0	+	34062891	34063093	CpG: 18	21753
chr1	34046038	34047638	chr1_34046038_34047638	0	+	34062891	34063093	CpG: 18	15253
chr1	34087138	34087838	chr1_34087138_34087838	0	+	34068329	34068706	CpG: 52	18432
chr1	34088938	34090838	chr1_34088938_34090838	0	+	34068329	34068706	CpG: 52	20232
chr1	34092038	34095838	chr1_34092038_34095838	0	+	34068329	34068706	CpG: 52	23332
chr1	34107738	34109038	chr1_34107738_34109038	0	+	34068329	34068706	CpG: 52	39032
chr1	34115038	34118638	chr1_34115038_34118638	0	+	34068329	34068706	CpG: 52	46332
chr1	34124038	34124838	chr1_34124038_34124838	0	+	34068329	34068706	CpG: 52	55332
chr1	34153538	34154338	chr1_34153538_34154338	0	+	34234787	34235038	CpG: 25	80449
chr1	34166538	34179038	chr1_34166538_34179038	0	+	34234787	34235038	CpG: 25	55749
chr1	34188338	34190738	chr1_34188338_34190738	0	+	34234787	34235038	CpG: 25	44049
chr1	34197738	34203438	chr1_34197738_34203438	0	+	34234787	34235038	CpG: 25	31349
chr1	34207538	34210538	chr1_34207538_34210538	0	+	34234787	34235038	CpG: 25	24249
chr1	34212938	34218238	chr1_34212938_34218238	0	+	34234787	34235038	CpG: 25	16549
chr1	34234338	34238538	chr1_34234338_34238538	0	+	34234787	34235038	CpG: 25	0
chr1	34245138	34249438	chr1_34245138_34249438	0	+	34234787	34235038	CpG: 25	10100
chr1	34255238	34265038	chr1_34255238_34265038	0	+	34234787	34235038	CpG: 25	20200
chr1	34280938	34284238	chr1_34280938_34284238	0	+	34234787	34235038	CpG: 25	45900
chr1	34289938	34291038	chr1_34289938_34291038	0	+	34234787	34235038	CpG: 25	54900
chr1	34292938	34295838	chr1_34292938_34295838	0	+	34234787	34235038	CpG: 25	57900
chr1	34300138	34304138	chr1_34300138_34304138	0	+	34234787	34235038	CpG: 25	65100
chr1	34307338	34310138	chr1_34307338_34310138	0	+	34234787	34235038	CpG: 25	72300
chr1	34317138	34320938	chr1_34317138_34320938	0	+	34234787	34235038	CpG: 25	82100
chr1	34327138	34328338	chr1_34327138_34328338	0	+	34234787	34235038	CpG: 25	92100
chr1	34331638	34333038	chr1_34331638_34333038	0	+	34234787	34235038	CpG: 25	96600
chr1	34337938	34338638	chr1_34337938_34338638	0	+	34234787	34235038	CpG: 25	102900
chr1	34343838	34344238	chr1_34343838_34344238	0	+	34234787	34235038	CpG: 25	108800
chr1	34346038	34347338	chr1_34346038_34347338	0	+	34234787	34235038	CpG: 25	111000
chr1	34357938	34360438	chr1_34357938_34360438	0	+	34234787	34235038	CpG: 25	122900
chr1	34363838	34364738	chr1_34363838_34364738	0	+	34234787	34235038	CpG: 25	128800
chr1	34366438	34370338	chr1_34366438_34370338	0	+	34496086	34496983	CpG: 64	125748
chr1	34380238	34381438	chr1_34380238_34381438	0	+	34496086	34496983	CpG: 64	114648
chr1	34416438	34416738	chr1_34416438_34416738	0	+	34496086	34496983	CpG: 64	79348
chr1	34424238	34425138	chr1_34424238_34425138	0	+	34496086	34496983	CpG: 64	70948
chr1	34433638	34434538	chr1_34433638_34434538	0	+	34496086	34496983	CpG: 64	61548
chr1	34444438	34444538	chr1_34444438_34444538	0	+	34496086	34496983	CpG: 64	51548
chr1	34450738	34452438	chr1_34450738_34452438	0	+	34496086	34496983	CpG: 64	43648
chr1	34495538	34497138	chr1_34495538_34497138	0	+	34496086	34496983	CpG: 64	0
chr1	34500338	34505238	chr1_34500338_34505238	0	+	34496086	34496983	CpG: 64	3355
chr1	34507238	34508838	chr1_34507238_34508838	0	+	34516252	34516809	CpG: 43	7414
chr1	34512938	34513738	chr1_34512938_34513738	0	+	34516252	34516809	CpG: 43	2514
chr1	34519438	34523038	chr1_34519438_34523038	0	+	34516252	34516809	CpG: 43	2629
chr1	34523838	34525038	chr1_34523838_34525038	0	+	34529599	34529811	CpG: 19	4561
chr1	34526138	34529738	chr1_34526138_34529738	0	+	34529599	34529811	CpG: 19	0
chr1	34535838	34538238	chr1_34535838_34538238	0	+	34529599	34529811	CpG: 19	6027
chr1	34541238	34543138	chr1_34541238_34543138	0	+	34529599	34529811	CpG: 19	11427
chr1	34543938	34545238	chr1_34543938_34545238	0	+	34529599	34529811	CpG: 19	14127
chr1	34547938	34548938	chr1_34547938_34548938	0	+	34529599	34529811	CpG: 19	18127
chr1	34554038	34557138	chr1_34554038_34557138	0	+	34529599	34529811	CpG: 19	24227
chr1	34561938	34563638	chr1_34561938_34563638	0	+	34529599	34529811	CpG: 19	32127
chr1	34565938	34570138	chr1_34565938_34570138	0	+	34529599	34529811	CpG: 19	36127
chr1	34576138	34577638	chr1_34576138_34577638	0	+	34529599	34529811	CpG: 19	46327
chr1	34594038	34596238	chr1_34594038_34596238	0	+	34636374	34636685	CpG: 42	40136
chr1	34598838	34602838	chr1_34598838_34602838	0	+	34636374	34636685	CpG: 42	33536
chr1	34607438	34608538	chr1_34607438_34608538	0	+	34636374	34636685	CpG: 42	27836
chr1	34616338	34618138	chr1_34616338_34618138	0	+	34636374	34636685	CpG: 42	18236
chr1	34621338	34621938	chr1_34621338_34621938	0	+	34636374	34636685	CpG: 42	14436
chr1	34634938	34637538	chr1_34634938_34637538	0	+	34636374	34636685	CpG: 42	0
chr1	34643638	34653138	chr1_34643638_34653138	0	+	34636374	34636685	CpG: 42	6953
chr1	34656838	34657638	chr1_34656838_34657638	0	+	34636374	34636685	CpG: 42	20153
chr1	34658138	34662838	chr1_34658138_34662838	0	+	34636374	34636685	CpG: 42	21453
chr1	34674538	34675638	chr1_34674538_34675638	0	+	34636374	34636685	CpG: 42	37853
chr1	34690138	34695438	chr1_34690138_34695438	0	+	34734915	34735264	CpG: 37	39477
chr1	34712438	34715638	chr1_34712438_34715638	0	+	34734915	34735264	CpG: 37	19277
chr1	34717138	34717438	chr1_34717138_34717438	0	+	34734915	34735264	CpG: 37	17477
chr1	34720238	34723738	chr1_34720238_34723738	0	+	34734915	34735264	CpG: 37	11177
chr1	34728038	34730338	chr1_34728038_34730338	0	+	34734915	34735264	CpG: 37	4577
chr1	34734138	34736638	chr1_34734138_34736638	0	+	34734915	34735264	CpG: 37	0
chr1	34751838	34754338	chr1_34751838_34754338	0	+	34734915	34735264	CpG: 37	16574
chr1	34756938	34757838	chr1_34756938_34757838	0	+	34734915	34735264	CpG: 37	21674
chr1	34770738	34775838	chr1_34770738_34775838	0	+	34807103	34807930	CpG: 81	31265
chr1	34777038	34781638	chr1_34777038_34781638	0	+	34807103	34807930	CpG: 81	25465
chr1	34790538	34797138	chr1_34790538_34797138	0	+	34807103	34807930	CpG: 81	9965
chr1	34803738	34804438	chr1_34803738_34804438	0	+	34807103	34807930	CpG: 81	2665
chr1	34805638	34809038	chr1_34805638_34809038	0	+	34807103	34807930	CpG: 81	0
chr1	34813038	34813438	chr1_34813038_34813438	0	+	34807103	34807930	CpG: 81	5108
chr1	34825138	34825838	chr1_34825138_34825838	0	+	34807103	34807930	CpG: 81	17208
chr1	34830338	34831338	chr1_34830338_34831338	0	+	34807103	34807930	CpG: 81	22408
chr1	34844438	34847338	chr1_34844438_34847338	0	+	34858546	34858904	CpG: 40	11208
chr1	34859138	34865638	chr1_34859138_34865638	0	+	34858546	34858904	CpG: 40	234
chr1	34870338	34871938	chr1_34870338_34871938	0	+	34858546	34858904	CpG: 40	11434
chr1	34874738	34877238	chr1_34874738_34877238	0	+	34858546	34858904	CpG: 40	15834
chr1	34879538	34881838	chr1_34879538_34881838	0	+	34899379	34900010	CpG: 71	17541
chr1	34884638	34885338	chr1_34884638_34885338	0	+	34899379	34900010	CpG: 71	14041
chr1	34887438	34888138	chr1_34887438_34888138	0	+	34899379	34900010	CpG: 71	11241
chr1	34905538	34910038	chr1_34905538_34910038	0	+	34906740	34907023	CpG: 33	0
chr1	34913238	34913638	chr1_34913238_34913638	0	+	34906740	34907023	CpG: 33	6215
chr1	34915338	34919538	chr1_34915338_34919538	0	+	34906740	34907023	CpG: 33	8315
chr1	34921338	34921838	chr1_34921338_34921838	0	+	34906740	34907023	CpG: 33	14315
chr1	34925638	34926438	chr1_34925638_34926438	0	+	34906740	34907023	CpG: 33	18615
chr1	34930438	34931538	chr1_34930438_34931538	0	+	34906740	34907023	CpG: 33	23415
chr1	34949838	34953238	chr1_34949838_34953238	0	+	34986879	34987484	CpG: 47	33641
chr1	34956338	34959938	chr1_34956338_34959938	0	+	34986879	34987484	CpG: 47	26941
chr1	34966238	34967238	chr1_34966238_34967238	0	+	34986879	34987484	CpG: 47	19641
chr1	34979438	34981038	chr1_34979438_34981038	0	+	34986879	34987484	CpG: 47	5841
chr1	34983838	34983938	chr1_34983838_34983938	0	+	34986879	34987484	CpG: 47	2941
chr1	34984438	34987938	chr1_34984438_34987938	0	+	34986879	34987484	CpG: 47	0
chr1	34998538	34999938	chr1_34998538_34999938	0	+	34986879	34987484	CpG: 47	11054
chr1	35026738	35027638	chr1_35026738_35027638	0	+	34986879	34987484	CpG: 47	39254
chr1	35039738	35042838	chr1_35039738_35042838	0	+	34986879	34987484	CpG: 47	52254
chr1	35060738	35061538	chr1_35060738_35061538	0	+	34986879	34987484	CpG: 47	73254
chr1	35112938	35113238	chr1_35112938_35113238	0	+	34986879	34987484	CpG: 47	125454
chr1	35136638	35137438	chr1_35136638_35137438	0	+	34986879	34987484	CpG: 47	149154
chr1	35163238	35167738	chr1_35163238_35167738	0	+	34986879	34987484	CpG: 47	175754
chr1	35170138	35173438	chr1_35170138_35173438	0	+	34986879	34987484	CpG: 47	182654
chr1	35175538	35179038	chr1_35175538_35179038	0	+	34986879	34987484	CpG: 47	188054
chr1	35179338	35184938	chr1_35179338_35184938	0	+	34986879	34987484	CpG: 47	191854
chr1	35203238	35204438	chr1_35203238_35204438	0	+	34986879	34987484	CpG: 47	215754
chr1	35239038	35239238	chr1_35239038_35239238	0	+	34986879	34987484	CpG: 47	251554
chr1	35268938	35274038	chr1_35268938_35274038	0	+	34986879	34987484	CpG: 47	281454
chr1	35301938	35303438	chr1_35301938_35303438	0	+	34986879	34987484	CpG: 47	314454
chr1	35312038	35318438	chr1_35312038_35318438	0	+	34986879	34987484	CpG: 47	324554
chr1	35320338	35322438	chr1_35320338_35322438	0	+	34986879	34987484	CpG: 47	332854
chr1	35323038	35324138	chr1_35323038_35324138	0	+	34986879	34987484	CpG: 47	335554
chr1	35325338	35326738	chr1_35325338_35326738	0	+	34986879	34987484	CpG: 47	337854
chr1	35376438	35378738	chr1_35376438_35378738	0	+	34986879	34987484	CpG: 47	388954
chr1	35387138	35388138	chr1_35387138_35388138	0	+	34986879	34987484	CpG: 47	399654
chr1	35409538	35411138	chr1_35409538_35411138	0	+	34986879	34987484	CpG: 47	422054
chr1	35435938	35436538	chr1_35435938_35436538	0	+	34986879	34987484	CpG: 47	448454
chr1	35437938	35442238	chr1_35437938_35442238	0	+	34986879	34987484	CpG: 47	450454
chr1	35444338	35445038	chr1_35444338_35445038	0	+	34986879	34987484	CpG: 47	456854
chr1	35461538	35462638	chr1_35461538_35462638	0	+	34986879	34987484	CpG: 47	474054
chr1	35471538	35472838	chr1_35471538_35472838	0	+	34986879	34987484	CpG: 47	484054
chr1	35499238	35501538	chr1_35499238_35501538	0	+	34986879	34987484	CpG: 47	511754
chr1	35508838	35511238	chr1_35508838_35511238	0	+	34986879	34987484	CpG: 47	521354
chr1	35517738	35518938	chr1_35517738_35518938	0	+	34986879	34987484	CpG: 47	530254
chr1	35529038	35529938	chr1_35529038_35529938	0	+	34986879	34987484	CpG: 47	541554
chr1	35552338	35554238	chr1_35552338_35554238	0	+	34986879	34987484	CpG: 47	564854
chr1	35557438	35558238	chr1_35557438_35558238	0	+	36125305	36126061	CpG: 81	567067
chr1	35559738	35560638	chr1_35559738_35560638	0	+	36125305	36126061	CpG: 81	564667
chr1	35637738	35637838	chr1_35637738_35637838	0	+	36125305	36126061	CpG: 81	487467
chr1	35646638	35647738	chr1_35646638_35647738	0	+	36125305	36126061	CpG: 81	477567
chr1	35683538	35684638	chr1_35683538_35684638	0	+	36125305	36126061	CpG: 81	440667
chr1	35705938	35709938	chr1_35705938_35709938	0	+	36125305	36126061	CpG: 81	415367
chr1	35738438	35745238	chr1_35738438_35745238	0	+	36125305	36126061	CpG: 81	380067
chr1	35763438	35764238	chr1_35763438_35764238	0	+	36125305	36126061	CpG: 81	361067
chr1	35773738	35775038	chr1_35773738_35775038	0	+	36125305	36126061	CpG: 81	350267
chr1	35799138	35800538	chr1_35799138_35800538	0	+	36125305	36126061	CpG: 81	324767
chr1	35803338	35808338	chr1_35803338_35808338	0	+	36125305	36126061	CpG: 81	316967
chr1	35810938	35811838	chr1_35810938_35811838	0	+	36125305	36126061	CpG: 81	313467
chr1	35818038	35821038	chr1_35818038_35821038	0	+	36125305	36126061	CpG: 81	304267
chr1	35822938	35823838	chr1_35822938_35823838	0	+	36125305	36126061	CpG: 81	301467
chr1	35830238	35831038	chr1_35830238_35831038	0	+	36125305	36126061	CpG: 81	294267
chr1	35862838	35872138	chr1_35862838_35872138	0	+	36125305	36126061	CpG: 81	253167
chr1	35878338	35880138	chr1_35878338_35880138	0	+	36125305	36126061	CpG: 81	245167
chr1	35882738	35885838	chr1_35882738_35885838	0	+	36125305	36126061	CpG: 81	239467
chr1	35901038	35909738	chr1_35901038_35909738	0	+	36125305	36126061	CpG: 81	215567
chr1	35920738	35928038	chr1_35920738_35928038	0	+	36125305	36126061	CpG: 81	197267
chr1	35931538	35932238	chr1_35931538_35932238	0	+	36125305	36126061	CpG: 81	193067
chr1	35933738	35938238	chr1_35933738_35938238	0	+	36125305	36126061	CpG: 81	187067
chr1	35938738	35948038	chr1_35938738_35948038	0	+	36125305	36126061	CpG: 81	177267
chr1	35950638	35952838	chr1_35950638_35952838	0	+	36125305	36126061	CpG: 81	172467
chr1	35961438	35962138	chr1_35961438_35962138	0	+	36125305	36126061	CpG: 81	163167
chr1	35966038	35968738	chr1_35966038_35968738	0	+	36125305	36126061	CpG: 81	156567
chr1	35971738	35980438	chr1_35971738_35980438	0	+	36125305	36126061	CpG: 81	144867
chr1	35981238	35984338	chr1_35981238_35984338	0	+	36125305	36126061	CpG: 81	140967
chr1	35990038	35991238	chr1_35990038_35991238	0	+	36125305	36126061	CpG: 81	134067
chr1	35991938	35994438	chr1_35991938_35994438	0	+	36125305	36126061	CpG: 81	130867
chr1	35995038	36003138	chr1_35995038_36003138	0	+	36125305	36126061	CpG: 81	122167
chr1	36010738	36011438	chr1_36010738_36011438	0	+	36125305	36126061	CpG: 81	113867
chr1	36015038	36019238	chr1_36015038_36019238	0	+	36125305	36126061	CpG: 81	106067
chr1	36027438	36031438	chr1_36027438_36031438	0	+	36125305	36126061	CpG: 81	93867
chr1	36035538	36040138	chr1_36035538_36040138	0	+	36125305	36126061	CpG: 81	85167
chr1	36042038	36045338	chr1_36042038_36045338	0	+	36125305	36126061	CpG: 81	79967
chr1	36049238	36049638	chr1_36049238_36049638	0	+	36125305	36126061	CpG: 81	75667
chr1	36054438	36058938	chr1_36054438_36058938	0	+	36125305	36126061	CpG: 81	66367
chr1	36060338	36062938	chr1_36060338_36062938	0	+	36125305	36126061	CpG: 81	62367
chr1	36065338	36069538	chr1_36065338_36069538	0	+	36125305	36126061	CpG: 81	55767
chr1	36072138	36076438	chr1_36072138_36076438	0	+	36125305	36126061	CpG: 81	48867
chr1	36079438	36080538	chr1_36079438_36080538	0	+	36125305	36126061	CpG: 81	44767
chr1	36087038	36095838	chr1_36087038_36095838	0	+	36125305	36126061	CpG: 81	29467
chr1	36109338	36111738	chr1_36109338_36111738	0	+	36125305	36126061	CpG: 81	13567
chr1	36118438	36121638	chr1_36118438_36121638	0	+	36125305	36126061	CpG: 81	3667
chr1	36123538	36124138	chr1_36123538_36124138	0	+	36125305	36126061	CpG: 81	1167
chr1	36136238	36137338	chr1_36136238_36137338	0	+	36125305	36126061	CpG: 81	10177
chr1	36139338	36158438	chr1_36139338_36158438	0	+	36160382	36161031	CpG: 46	1944
chr1	36159638	36166838	chr1_36159638_36166838	0	+	36160382	36161031	CpG: 46	0
chr1	36169538	36173438	chr1_36169538_36173438	0	+	36160382	36161031	CpG: 46	8507
chr1	36176138	36182138	chr1_36176138_36182138	0	+	36160382	36161031	CpG: 46	15107
chr1	36188738	36190438	chr1_36188738_36190438	0	+	36160382	36161031	CpG: 46	27707
chr1	36191838	36197438	chr1_36191838_36197438	0	+	36160382	36161031	CpG: 46	30807
chr1	36217038	36220338	chr1_36217038_36220338	0	+	36160382	36161031	CpG: 46	56007
chr1	36257838	36259238	chr1_36257838_36259238	0	+	36300736	36301257	CpG: 53	41498
chr1	36303138	36306338	chr1_36303138_36306338	0	+	36300736	36301257	CpG: 53	1881
chr1	36308138	36310338	chr1_36308138_36310338	0	+	36300736	36301257	CpG: 53	6881
chr1	36310838	36315838	chr1_36310838_36315838	0	+	36300736	36301257	CpG: 53	9581
chr1	36324338	36327138	chr1_36324338_36327138	0	+	36326076	36326542	CpG: 48	0
chr1	36328538	36334538	chr1_36328538_36334538	0	+	36326076	36326542	CpG: 48	1996
chr1	36338938	36341538	chr1_36338938_36341538	0	+	36326076	36326542	CpG: 48	12396
chr1	36344838	36345838	chr1_36344838_36345838	0	+	36326076	36326542	CpG: 48	18296
chr1	36348338	36348938	chr1_36348338_36348938	0	+	36364461	36365058	CpG: 61	15523
chr1	36354038	36356538	chr1_36354038_36356538	0	+	36364461	36365058	CpG: 61	7923
chr1	36357138	36359438	chr1_36357138_36359438	0	+	36364461	36365058	CpG: 61	5023
chr1	36361038	36361938	chr1_36361038_36361938	0	+	36364461	36365058	CpG: 61	2523
chr1	36363838	36371238	chr1_36363838_36371238	0	+	36364461	36365058	CpG: 61	0
chr1	36373038	36381538	chr1_36373038_36381538	0	+	36364461	36365058	CpG: 61	7980
chr1	36403638	36404738	chr1_36403638_36404738	0	+	36425529	36426175	CpG: 74	20791
chr1	36410538	36413238	chr1_36410538_36413238	0	+	36425529	36426175	CpG: 74	12291
chr1	36416438	36417538	chr1_36416438_36417538	0	+	36425529	36426175	CpG: 74	7991
chr1	36424238	36429538	chr1_36424238_36429538	0	+	36425529	36426175	CpG: 74	0
chr1	36435538	36436938	chr1_36435538_36436938	0	+	36425529	36426175	CpG: 74	9363
chr1	36437638	36439138	chr1_36437638_36439138	0	+	36425529	36426175	CpG: 74	11463
chr1	36440138	36442238	chr1_36440138_36442238	0	+	36425529	36426175	CpG: 74	13963
chr1	36447838	36452438	chr1_36447838_36452438	0	+	36425529	36426175	CpG: 74	21663
chr1	36461338	36467038	chr1_36461338_36467038	0	+	36501720	36502153	CpG: 44	34682
chr1	36471138	36475138	chr1_36471138_36475138	0	+	36501720	36502153	CpG: 44	26582
chr1	36501138	36503538	chr1_36501138_36503538	0	+	36501720	36502153	CpG: 44	0
chr1	36509138	36510138	chr1_36509138_36510138	0	+	36501720	36502153	CpG: 44	6985
chr1	36512738	36516538	chr1_36512738_36516538	0	+	36501720	36502153	CpG: 44	10585
chr1	36519338	36524938	chr1_36519338_36524938	0	+	36528111	36529000	CpG: 72	3173
chr1	36528538	36534138	chr1_36528538_36534138	0	+	36528111	36529000	CpG: 72	0
chr1	36535538	36536938	chr1_36535538_36536938	0	+	36528111	36529000	CpG: 72	6538
chr1	36538838	36544338	chr1_36538838_36544338	0	+	36528111	36529000	CpG: 72	9838
chr1	36551538	36559238	chr1_36551538_36559238	0	+	36568608	36569851	CpG: 128	9370
chr1	36561838	36567238	chr1_36561838_36567238	0	+	36568608	36569851	CpG: 128	1370
chr1	36572238	36584438	chr1_36572238_36584438	0	+	36568608	36569851	CpG: 128	2387
chr1	36586838	36592938	chr1_36586838_36592938	0	+	36603755	36604135	CpG: 38	10817
chr1	36596838	36601238	chr1_36596838_36601238	0	+	36603755	36604135	CpG: 38	2517
chr1	36602438	36613438	chr1_36602438_36613438	0	+	36603755	36604135	CpG: 38	0
chr1	36614638	36615038	chr1_36614638_36615038	0	+	36613652	36615335	CpG: 145	0
chr1	36618338	36621938	chr1_36618338_36621938	0	+	36613652	36615335	CpG: 145	3003
chr1	36623238	36628038	chr1_36623238_36628038	0	+	36613652	36615335	CpG: 145	7903
chr1	36629438	36632538	chr1_36629438_36632538	0	+	36613652	36615335	CpG: 145	14103
chr1	36633238	36643338	chr1_36633238_36643338	0	+	36613652	36615335	CpG: 145	17903
chr1	36645338	36662038	chr1_36645338_36662038	0	+	36613652	36615335	CpG: 145	30003
chr1	36663638	36671238	chr1_36663638_36671238	0	+	36613652	36615335	CpG: 145	48303
chr1	36686638	36688738	chr1_36686638_36688738	0	+	36739929	36740283	CpG: 32	51191
chr1	36691338	36698638	chr1_36691338_36698638	0	+	36739929	36740283	CpG: 32	41291
chr1	36700738	36703338	chr1_36700738_36703338	0	+	36739929	36740283	CpG: 32	36591
chr1	36704138	36708138	chr1_36704138_36708138	0	+	36739929	36740283	CpG: 32	31791
chr1	36711438	36712438	chr1_36711438_36712438	0	+	36739929	36740283	CpG: 32	27491
chr1	36713838	36714138	chr1_36713838_36714138	0	+	36739929	36740283	CpG: 32	25791
chr1	36717238	36718038	chr1_36717238_36718038	0	+	36739929	36740283	CpG: 32	21891
chr1	36721138	36722838	chr1_36721138_36722838	0	+	36739929	36740283	CpG: 32	17091
chr1	36737638	36740638	chr1_36737638_36740638	0	+	36739929	36740283	CpG: 32	0
chr1	36747738	36749338	chr1_36747738_36749338	0	+	36748167	36748714	CpG: 58	0
chr1	36754738	36759838	chr1_36754738_36759838	0	+	36748167	36748714	CpG: 58	6024
chr1	36761638	36764438	chr1_36761638_36764438	0	+	36766466	36766993	CpG: 50	2028
chr1	36773938	36775638	chr1_36773938_36775638	0	+	36766466	36766993	CpG: 50	6945
chr1	36778438	36780838	chr1_36778438_36780838	0	+	36766466	36766993	CpG: 50	11445
chr1	36783238	36784838	chr1_36783238_36784838	0	+	36766466	36766993	CpG: 50	16245
chr1	36785238	36788438	chr1_36785238_36788438	0	+	36766466	36766993	CpG: 50	18245
chr1	36797838	36801438	chr1_36797838_36801438	0	+	36827653	36828038	CpG: 44	26215
chr1	36806238	36809338	chr1_36806238_36809338	0	+	36827653	36828038	CpG: 44	18315
chr1	36812738	36830138	chr1_36812738_36830138	0	+	36827653	36828038	CpG: 44	0
chr1	36833438	36852538	chr1_36833438_36852538	0	+	36835929	36836165	CpG: 18	0
chr1	36860538	36865338	chr1_36860538_36865338	0	+	36835929	36836165	CpG: 18	24373
chr1	36891238	36891738	chr1_36891238_36891738	0	+	36835929	36836165	CpG: 18	55073
chr1	36908438	36914238	chr1_36908438_36914238	0	+	36835929	36836165	CpG: 18	72273
chr1	36924538	36925838	chr1_36924538_36925838	0	+	36995686	36996967	CpG: 154	69848
chr1	36936238	36936938	chr1_36936238_36936938	0	+	36995686	36996967	CpG: 154	58748
chr1	36959338	36961538	chr1_36959338_36961538	0	+	36995686	36996967	CpG: 154	34148
chr1	36973738	36974038	chr1_36973738_36974038	0	+	36995686	36996967	CpG: 154	21648
chr1	36977038	36979538	chr1_36977038_36979538	0	+	36995686	36996967	CpG: 154	16148
chr1	36980138	36981438	chr1_36980138_36981438	0	+	36995686	36996967	CpG: 154	14248
chr1	36986138	36988538	chr1_36986138_36988538	0	+	36995686	36996967	CpG: 154	7148
chr1	36999838	37001538	chr1_36999838_37001538	0	+	36995686	36996967	CpG: 154	2871
chr1	37018638	37021538	chr1_37018638_37021538	0	+	36995686	36996967	CpG: 154	21671
chr1	37023138	37029138	chr1_37023138_37029138	0	+	36995686	36996967	CpG: 154	26171
chr1	37030938	37031538	chr1_37030938_37031538	0	+	36995686	36996967	CpG: 154	33971
chr1	37039238	37040238	chr1_37039238_37040238	0	+	36995686	36996967	CpG: 154	42271
chr1	37045338	37047938	chr1_37045338_37047938	0	+	37086092	37086331	CpG: 17	38154
chr1	37051238	37053138	chr1_37051238_37053138	0	+	37086092	37086331	CpG: 17	32954
chr1	37057738	37060038	chr1_37057738_37060038	0	+	37086092	37086331	CpG: 17	26054
chr1	37092638	37093338	chr1_37092638_37093338	0	+	37086092	37086331	CpG: 17	6307
chr1	37107638	37109438	chr1_37107638_37109438	0	+	37086092	37086331	CpG: 17	21307
chr1	37111438	37113738	chr1_37111438_37113738	0	+	37086092	37086331	CpG: 17	25107
chr1	37115238	37118138	chr1_37115238_37118138	0	+	37086092	37086331	CpG: 17	28907
chr1	37124838	37125238	chr1_37124838_37125238	0	+	37086092	37086331	CpG: 17	38507
chr1	37125938	37135838	chr1_37125938_37135838	0	+	37086092	37086331	CpG: 17	39607
chr1	37138538	37140938	chr1_37138538_37140938	0	+	37086092	37086331	CpG: 17	52207
chr1	37141938	37145538	chr1_37141938_37145538	0	+	37086092	37086331	CpG: 17	55607
chr1	37152138	37153338	chr1_37152138_37153338	0	+	37086092	37086331	CpG: 17	65807
chr1	37156938	37161638	chr1_37156938_37161638	0	+	37086092	37086331	CpG: 17	70607
chr1	37162338	37165038	chr1_37162338_37165038	0	+	37086092	37086331	CpG: 17	76007
chr1	37170138	37171138	chr1_37170138_37171138	0	+	37086092	37086331	CpG: 17	83807
chr1	37182038	37189938	chr1_37182038_37189938	0	+	37086092	37086331	CpG: 17	95707
chr1	37197538	37198038	chr1_37197538_37198038	0	+	37086092	37086331	CpG: 17	111207
chr1	37204138	37204238	chr1_37204138_37204238	0	+	37086092	37086331	CpG: 17	117807
chr1	37206938	37207138	chr1_37206938_37207138	0	+	37086092	37086331	CpG: 17	120607
chr1	37221238	37221838	chr1_37221238_37221838	0	+	37356685	37357352	CpG: 62	134847
chr1	37230338	37236738	chr1_37230338_37236738	0	+	37356685	37357352	CpG: 62	119947
chr1	37243138	37246138	chr1_37243138_37246138	0	+	37356685	37357352	CpG: 62	110547
chr1	37253138	37255538	chr1_37253138_37255538	0	+	37356685	37357352	CpG: 62	101147
chr1	37256838	37258138	chr1_37256838_37258138	0	+	37356685	37357352	CpG: 62	98547
chr1	37269238	37278038	chr1_37269238_37278038	0	+	37356685	37357352	CpG: 62	78647
chr1	37285538	37292338	chr1_37285538_37292338	0	+	37356685	37357352	CpG: 62	64347
chr1	37296438	37309338	chr1_37296438_37309338	0	+	37356685	37357352	CpG: 62	47347
chr1	37310038	37316138	chr1_37310038_37316138	0	+	37356685	37357352	CpG: 62	40547
chr1	37317638	37319438	chr1_37317638_37319438	0	+	37356685	37357352	CpG: 62	37247
chr1	37331138	37331838	chr1_37331138_37331838	0	+	37356685	37357352	CpG: 62	24847
chr1	37341938	37343638	chr1_37341938_37343638	0	+	37356685	37357352	CpG: 62	13047
chr1	37364238	37366338	chr1_37364238_37366338	0	+	37356685	37357352	CpG: 62	6886
chr1	37374838	37376838	chr1_37374838_37376838	0	+	37356685	37357352	CpG: 62	17486
chr1	37394938	37396238	chr1_37394938_37396238	0	+	37356685	37357352	CpG: 62	37586
chr1	37408538	37409738	chr1_37408538_37409738	0	+	37356685	37357352	CpG: 62	51186
chr1	37415538	37418138	chr1_37415538_37418138	0	+	37356685	37357352	CpG: 62	58186
chr1	37425138	37426338	chr1_37425138_37426338	0	+	37486622	37487260	CpG: 67	60284
chr1	37429938	37431238	chr1_37429938_37431238	0	+	37486622	37487260	CpG: 67	55384
chr1	37436038	37437538	chr1_37436038_37437538	0	+	37486622	37487260	CpG: 67	49084
chr1	37443838	37444838	chr1_37443838_37444838	0	+	37486622	37487260	CpG: 67	41784
chr1	37446438	37449638	chr1_37446438_37449638	0	+	37486622	37487260	CpG: 67	36984
chr1	37455038	37456838	chr1_37455038_37456838	0	+	37486622	37487260	CpG: 67	29784
chr1	37467538	37473038	chr1_37467538_37473038	0	+	37486622	37487260	CpG: 67	13584
chr1	37474038	37475138	chr1_37474038_37475138	0	+	37486622	37487260	CpG: 67	11484
chr1	37477838	37478738	chr1_37477838_37478738	0	+	37486622	37487260	CpG: 67	7884
chr1	37490638	37492438	chr1_37490638_37492438	0	+	37486622	37487260	CpG: 67	3378
chr1	37545038	37546138	chr1_37545038_37546138	0	+	37597160	37597765	CpG: 56	51022
chr1	37548338	37549538	chr1_37548338_37549538	0	+	37597160	37597765	CpG: 56	47622
chr1	37565038	37567238	chr1_37565038_37567238	0	+	37597160	37597765	CpG: 56	29922
chr1	37570138	37575538	chr1_37570138_37575538	0	+	37597160	37597765	CpG: 56	21622
chr1	37577138	37578338	chr1_37577138_37578338	0	+	37597160	37597765	CpG: 56	18822
chr1	37579938	37582238	chr1_37579938_37582238	0	+	37597160	37597765	CpG: 56	14922
chr1	37584838	37587438	chr1_37584838_37587438	0	+	37597160	37597765	CpG: 56	9722
chr1	37603238	37604738	chr1_37603238_37604738	0	+	37597160	37597765	CpG: 56	5473
chr1	37609738	37611938	chr1_37609738_37611938	0	+	37597160	37597765	CpG: 56	11973
chr1	37620538	37623438	chr1_37620538_37623438	0	+	37597160	37597765	CpG: 56	22773
chr1	37635738	37638438	chr1_37635738_37638438	0	+	37597160	37597765	CpG: 56	37973
chr1	37638938	37642138	chr1_37638938_37642138	0	+	37597160	37597765	CpG: 56	41173
chr1	37657838	37658638	chr1_37657838_37658638	0	+	37597160	37597765	CpG: 56	60073
chr1	37666438	37667138	chr1_37666438_37667138	0	+	37597160	37597765	CpG: 56	68673
chr1	37670938	37672538	chr1_37670938_37672538	0	+	37597160	37597765	CpG: 56	73173
chr1	37672738	37674238	chr1_37672738_37674238	0	+	37597160	37597765	CpG: 56	74973
chr1	37680738	37681338	chr1_37680738_37681338	0	+	37597160	37597765	CpG: 56	82973
chr1	37695738	37696438	chr1_37695738_37696438	0	+	37776158	37776973	CpG: 88	79720
chr1	37700838	37705238	chr1_37700838_37705238	0	+	37776158	37776973	CpG: 88	70920
chr1	37706838	37707838	chr1_37706838_37707838	0	+	37776158	37776973	CpG: 88	68320
chr1	37711938	37713938	chr1_37711938_37713938	0	+	37776158	37776973	CpG: 88	62220
chr1	37725238	37727838	chr1_37725238_37727838	0	+	37776158	37776973	CpG: 88	48320
chr1	37731338	37732538	chr1_37731338_37732538	0	+	37776158	37776973	CpG: 88	43620
chr1	37747638	37755838	chr1_37747638_37755838	0	+	37776158	37776973	CpG: 88	20320
chr1	37765738	37766638	chr1_37765738_37766638	0	+	37776158	37776973	CpG: 88	9520
chr1	37772738	37776838	chr1_37772738_37776838	0	+	37776158	37776973	CpG: 88	0
chr1	37781338	37783838	chr1_37781338_37783838	0	+	37776158	37776973	CpG: 88	4365
chr1	37784738	37786838	chr1_37784738_37786838	0	+	37776158	37776973	CpG: 88	7765
chr1	37796638	37798138	chr1_37796638_37798138	0	+	37776158	37776973	CpG: 88	19665
chr1	37817238	37819138	chr1_37817238_37819138	0	+	37776158	37776973	CpG: 88	40265
chr1	37896138	37897238	chr1_37896138_37897238	0	+	37921457	37922169	CpG: 78	24219
chr1	37970438	37972938	chr1_37970438_37972938	0	+	37947207	37947627	CpG: 38	22811
chr1	37978738	37980738	chr1_37978738_37980738	0	+	37947207	37947627	CpG: 38	31111
chr1	38001238	38002238	chr1_38001238_38002238	0	+	38053791	38054304	CpG: 41	51553
chr1	38003838	38006538	chr1_38003838_38006538	0	+	38053791	38054304	CpG: 41	47253
chr1	38007638	38007838	chr1_38007638_38007838	0	+	38053791	38054304	CpG: 41	45953
chr1	38017538	38019038	chr1_38017538_38019038	0	+	38053791	38054304	CpG: 41	34753
chr1	38035238	38037138	chr1_38035238_38037138	0	+	38053791	38054304	CpG: 41	16653
chr1	38042738	38043338	chr1_38042738_38043338	0	+	38053791	38054304	CpG: 41	10453
chr1	38055038	38055338	chr1_38055038_38055338	0	+	38054668	38055520	CpG: 101	0
chr1	38076038	38076638	chr1_38076038_38076638	0	+	38054668	38055520	CpG: 101	20518
chr1	38102838	38103138	chr1_38102838_38103138	0	+	38054668	38055520	CpG: 101	47318
chr1	38188938	38192038	chr1_38188938_38192038	0	+	38185893	38187053	CpG: 167	1885
chr1	38205238	38206838	chr1_38205238_38206838	0	+	38185893	38187053	CpG: 167	18185
chr1	38236738	38238838	chr1_38236738_38238838	0	+	38266910	38267190	CpG: 26	28072
chr1	38240838	38242738	chr1_38240838_38242738	0	+	38266910	38267190	CpG: 26	24172
chr1	38244938	38246138	chr1_38244938_38246138	0	+	38266910	38267190	CpG: 26	20772
chr1	38255038	38256538	chr1_38255038_38256538	0	+	38266910	38267190	CpG: 26	10372
chr1	38257838	38259938	chr1_38257838_38259938	0	+	38266910	38267190	CpG: 26	6972
chr1	38264138	38269138	chr1_38264138_38269138	0	+	38266910	38267190	CpG: 26	0
chr1	38273338	38278038	chr1_38273338_38278038	0	+	38266910	38267190	CpG: 26	6148
chr1	38308238	38309638	chr1_38308238_38309638	0	+	38266910	38267190	CpG: 26	41048
chr1	38312238	38315238	chr1_38312238_38315238	0	+	38266910	38267190	CpG: 26	45048
chr1	38320838	38323738	chr1_38320838_38323738	0	+	38266910	38267190	CpG: 26	53648
chr1	38340838	38342438	chr1_38340838_38342438	0	+	38266910	38267190	CpG: 26	73648
chr1	38352638	38356038	chr1_38352638_38356038	0	+	38266910	38267190	CpG: 26	85448
chr1	38373438	38373838	chr1_38373438_38373838	0	+	38266910	38267190	CpG: 26	106248
chr1	38386938	38388238	chr1_38386938_38388238	0	+	38266910	38267190	CpG: 26	119748
chr1	38402938	38403838	chr1_38402938_38403838	0	+	38266910	38267190	CpG: 26	135748
chr1	38412238	38416538	chr1_38412238_38416538	0	+	38266910	38267190	CpG: 26	145048
chr1	38433938	38434938	chr1_38433938_38434938	0	+	38266910	38267190	CpG: 26	166748
chr1	38440838	38442638	chr1_38440838_38442638	0	+	38266910	38267190	CpG: 26	173648
chr1	38447338	38449138	chr1_38447338_38449138	0	+	38266910	38267190	CpG: 26	180148
chr1	38450138	38450538	chr1_38450138_38450538	0	+	38266910	38267190	CpG: 26	182948
chr1	38454138	38456138	chr1_38454138_38456138	0	+	38266910	38267190	CpG: 26	186948
chr1	38460138	38460438	chr1_38460138_38460438	0	+	38266910	38267190	CpG: 26	192948
chr1	38488838	38492238	chr1_38488838_38492238	0	+	38683638	38684929	CpG: 99	191400
chr1	38494638	38495838	chr1_38494638_38495838	0	+	38683638	38684929	CpG: 99	187800
chr1	38504538	38506238	chr1_38504538_38506238	0	+	38683638	38684929	CpG: 99	177400
chr1	38553238	38558738	chr1_38553238_38558738	0	+	38683638	38684929	CpG: 99	124900
chr1	38560038	38565738	chr1_38560038_38565738	0	+	38683638	38684929	CpG: 99	117900
chr1	38583338	38585838	chr1_38583338_38585838	0	+	38683638	38684929	CpG: 99	97800
chr1	38597538	38601238	chr1_38597538_38601238	0	+	38683638	38684929	CpG: 99	82400
chr1	38603338	38604238	chr1_38603338_38604238	0	+	38683638	38684929	CpG: 99	79400
chr1	38617638	38620238	chr1_38617638_38620238	0	+	38683638	38684929	CpG: 99	63400
chr1	38621838	38623838	chr1_38621838_38623838	0	+	38683638	38684929	CpG: 99	59800
chr1	38641438	38643938	chr1_38641438_38643938	0	+	38683638	38684929	CpG: 99	39700
chr1	38655838	38656038	chr1_38655838_38656038	0	+	38683638	38684929	CpG: 99	27600
chr1	38666138	38667738	chr1_38666138_38667738	0	+	38683638	38684929	CpG: 99	15900
chr1	38670738	38672138	chr1_38670738_38672138	0	+	38683638	38684929	CpG: 99	11500
chr1	38677238	38678738	chr1_38677238_38678738	0	+	38683638	38684929	CpG: 99	4900
chr1	38685138	38688738	chr1_38685138_38688738	0	+	38683638	38684929	CpG: 99	209
chr1	38693138	38693438	chr1_38693138_38693438	0	+	38683638	38684929	CpG: 99	8209
chr1	38703838	38705938	chr1_38703838_38705938	0	+	38683638	38684929	CpG: 99	18909
chr1	38709638	38710638	chr1_38709638_38710638	0	+	38683638	38684929	CpG: 99	24709
chr1	38712738	38716838	chr1_38712738_38716838	0	+	38683638	38684929	CpG: 99	27809
chr1	38721038	38724338	chr1_38721038_38724338	0	+	38683638	38684929	CpG: 99	36109
chr1	38725938	38726038	chr1_38725938_38726038	0	+	38683638	38684929	CpG: 99	41009
chr1	38728238	38729238	chr1_38728238_38729238	0	+	38683638	38684929	CpG: 99	43309
chr1	38743438	38747638	chr1_38743438_38747638	0	+	38683638	38684929	CpG: 99	58509
chr1	38750138	38751438	chr1_38750138_38751438	0	+	38683638	38684929	CpG: 99	65209
chr1	38755338	38756438	chr1_38755338_38756438	0	+	38683638	38684929	CpG: 99	70409
chr1	38757538	38758538	chr1_38757538_38758538	0	+	38683638	38684929	CpG: 99	72609
chr1	38801338	38803138	chr1_38801338_38803138	0	+	38892646	38893621	CpG: 131	89508
chr1	38812538	38813838	chr1_38812538_38813838	0	+	38892646	38893621	CpG: 131	78808
chr1	38823338	38824838	chr1_38823338_38824838	0	+	38892646	38893621	CpG: 131	67808
chr1	38833038	38835638	chr1_38833038_38835638	0	+	38892646	38893621	CpG: 131	57008
chr1	38843038	38843638	chr1_38843038_38843638	0	+	38892646	38893621	CpG: 131	49008
chr1	38849238	38852438	chr1_38849238_38852438	0	+	38892646	38893621	CpG: 131	40208
chr1	38861238	38862438	chr1_38861238_38862438	0	+	38892646	38893621	CpG: 131	30208
chr1	38878838	38881038	chr1_38878838_38881038	0	+	38892646	38893621	CpG: 131	11608
chr1	38887538	38887638	chr1_38887538_38887638	0	+	38892646	38893621	CpG: 131	5008
chr1	38894738	38897938	chr1_38894738_38897938	0	+	38892646	38893621	CpG: 131	1117
chr1	38917738	38918238	chr1_38917738_38918238	0	+	38892646	38893621	CpG: 131	24117
chr1	38925238	38930838	chr1_38925238_38930838	0	+	38954709	38955047	CpG: 46	23871
chr1	38940438	38945238	chr1_38940438_38945238	0	+	38954709	38955047	CpG: 46	9471
chr1	38950438	38951438	chr1_38950438_38951438	0	+	38954709	38955047	CpG: 46	3271
chr1	38955638	38959838	chr1_38955638_38959838	0	+	38954709	38955047	CpG: 46	591
chr1	38962638	38965938	chr1_38962638_38965938	0	+	38954709	38955047	CpG: 46	7591
chr1	38966338	38967138	chr1_38966338_38967138	0	+	38954709	38955047	CpG: 46	11291
chr1	38969838	38973638	chr1_38969838_38973638	0	+	38954709	38955047	CpG: 46	14791
chr1	38977738	38978438	chr1_38977738_38978438	0	+	38954709	38955047	CpG: 46	22691
chr1	38980638	38981138	chr1_38980638_38981138	0	+	38954709	38955047	CpG: 46	25591
chr1	38984238	38984438	chr1_38984238_38984438	0	+	38954709	38955047	CpG: 46	29191
chr1	38987338	38990238	chr1_38987338_38990238	0	+	38954709	38955047	CpG: 46	32291
chr1	38998938	39002538	chr1_38998938_39002538	0	+	39044344	39044897	CpG: 47	41806
chr1	39047638	39049938	chr1_39047638_39049938	0	+	39044344	39044897	CpG: 47	2741
chr1	39051438	39052538	chr1_39051438_39052538	0	+	39044344	39044897	CpG: 47	6541
chr1	39054638	39056538	chr1_39054638_39056538	0	+	39044344	39044897	CpG: 47	9741
chr1	39062038	39064238	chr1_39062038_39064238	0	+	39044344	39044897	CpG: 47	17141
chr1	39067538	39069038	chr1_39067538_39069038	0	+	39044344	39044897	CpG: 47	22641
chr1	39069238	39073338	chr1_39069238_39073338	0	+	39044344	39044897	CpG: 47	24341
chr1	39079438	39082738	chr1_39079438_39082738	0	+	39044344	39044897	CpG: 47	34541
chr1	39096038	39096538	chr1_39096038_39096538	0	+	39044344	39044897	CpG: 47	51141
chr1	39103538	39104238	chr1_39103538_39104238	0	+	39044344	39044897	CpG: 47	58641
chr1	39108838	39112238	chr1_39108838_39112238	0	+	39044344	39044897	CpG: 47	63941
chr1	39113738	39114238	chr1_39113738_39114238	0	+	39044344	39044897	CpG: 47	68841
chr1	39125438	39126938	chr1_39125438_39126938	0	+	39044344	39044897	CpG: 47	80541
chr1	39135738	39137738	chr1_39135738_39137738	0	+	39044344	39044897	CpG: 47	90841
chr1	39148138	39150338	chr1_39148138_39150338	0	+	39250263	39251280	CpG: 103	99925
chr1	39160238	39160938	chr1_39160238_39160938	0	+	39250263	39251280	CpG: 103	89325
chr1	39175438	39175938	chr1_39175438_39175938	0	+	39250263	39251280	CpG: 103	74325
chr1	39179138	39181938	chr1_39179138_39181938	0	+	39250263	39251280	CpG: 103	68325
chr1	39185338	39186338	chr1_39185338_39186338	0	+	39250263	39251280	CpG: 103	63925
chr1	39189038	39194738	chr1_39189038_39194738	0	+	39250263	39251280	CpG: 103	55525
chr1	39195938	39196138	chr1_39195938_39196138	0	+	39250263	39251280	CpG: 103	54125
chr1	39197338	39197838	chr1_39197338_39197838	0	+	39250263	39251280	CpG: 103	52425
chr1	39200938	39203838	chr1_39200938_39203838	0	+	39250263	39251280	CpG: 103	46425
chr1	39205538	39206238	chr1_39205538_39206238	0	+	39250263	39251280	CpG: 103	44025
chr1	39214938	39218238	chr1_39214938_39218238	0	+	39250263	39251280	CpG: 103	32025
chr1	39230738	39236438	chr1_39230738_39236438	0	+	39250263	39251280	CpG: 103	13825
chr1	39238438	39240938	chr1_39238438_39240938	0	+	39250263	39251280	CpG: 103	9325
chr1	39242638	39247038	chr1_39242638_39247038	0	+	39250263	39251280	CpG: 103	3225
chr1	39248038	39250638	chr1_39248038_39250638	0	+	39250263	39251280	CpG: 103	0
chr1	39263138	39263738	chr1_39263138_39263738	0	+	39250263	39251280	CpG: 103	11858
chr1	39277838	39278238	chr1_39277838_39278238	0	+	39250263	39251280	CpG: 103	26558
chr1	39285938	39286538	chr1_39285938_39286538	0	+	39250263	39251280	CpG: 103	34658
chr1	39291238	39293138	chr1_39291238_39293138	0	+	39250263	39251280	CpG: 103	39958
chr1	39297938	39301538	chr1_39297938_39301538	0	+	39250263	39251280	CpG: 103	46658
chr1	39303238	39304738	chr1_39303238_39304738	0	+	39250263	39251280	CpG: 103	51958
chr1	39310238	39312138	chr1_39310238_39312138	0	+	39250263	39251280	CpG: 103	58958
chr1	39326138	39327438	chr1_39326138_39327438	0	+	39250263	39251280	CpG: 103	74858
chr1	39330138	39331038	chr1_39330138_39331038	0	+	39250263	39251280	CpG: 103	78858
chr1	39339138	39345038	chr1_39339138_39345038	0	+	39424279	39425462	CpG: 100	79241
chr1	39355438	39356038	chr1_39355438_39356038	0	+	39424279	39425462	CpG: 100	68241
chr1	39360438	39362038	chr1_39360438_39362038	0	+	39424279	39425462	CpG: 100	62241
chr1	39365638	39367238	chr1_39365638_39367238	0	+	39424279	39425462	CpG: 100	57041
chr1	39391638	39393138	chr1_39391638_39393138	0	+	39424279	39425462	CpG: 100	31141
chr1	39396138	39399238	chr1_39396138_39399238	0	+	39424279	39425462	CpG: 100	25041
chr1	39401838	39406238	chr1_39401838_39406238	0	+	39424279	39425462	CpG: 100	18041
chr1	39411038	39414638	chr1_39411038_39414638	0	+	39424279	39425462	CpG: 100	9641
chr1	39417238	39420738	chr1_39417238_39420738	0	+	39424279	39425462	CpG: 100	3541
chr1	39425038	39426238	chr1_39425038_39426238	0	+	39424279	39425462	CpG: 100	0
chr1	39426938	39428638	chr1_39426938_39428638	0	+	39424279	39425462	CpG: 100	1476
chr1	39441438	39442838	chr1_39441438_39442838	0	+	39424279	39425462	CpG: 100	15976
chr1	39444138	39445438	chr1_39444138_39445438	0	+	39424279	39425462	CpG: 100	18676
chr1	39447438	39449838	chr1_39447438_39449838	0	+	39424279	39425462	CpG: 100	21976
chr1	39460438	39462538	chr1_39460438_39462538	0	+	39424279	39425462	CpG: 100	34976
chr1	39464738	39467438	chr1_39464738_39467438	0	+	39424279	39425462	CpG: 100	39276
chr1	39470338	39472638	chr1_39470338_39472638	0	+	39424279	39425462	CpG: 100	44876
chr1	39480838	39483138	chr1_39480838_39483138	0	+	39534968	39535842	CpG: 81	51830
chr1	39500838	39503038	chr1_39500838_39503038	0	+	39534968	39535842	CpG: 81	31930
chr1	39506938	39515338	chr1_39506938_39515338	0	+	39534968	39535842	CpG: 81	19630
chr1	39517138	39520638	chr1_39517138_39520638	0	+	39534968	39535842	CpG: 81	14330
chr1	39522238	39523438	chr1_39522238_39523438	0	+	39534968	39535842	CpG: 81	11530
chr1	39525538	39526838	chr1_39525538_39526838	0	+	39534968	39535842	CpG: 81	8130
chr1	39531638	39534638	chr1_39531638_39534638	0	+	39534968	39535842	CpG: 81	330
chr1	39539138	39539738	chr1_39539138_39539738	0	+	39534968	39535842	CpG: 81	3296
chr1	39555138	39557638	chr1_39555138_39557638	0	+	39534968	39535842	CpG: 81	19296
chr1	39558538	39564438	chr1_39558538_39564438	0	+	39534968	39535842	CpG: 81	22696
chr1	39566438	39566538	chr1_39566438_39566538	0	+	39592432	39593210	CpG: 98	25894
chr1	39572438	39574638	chr1_39572438_39574638	0	+	39592432	39593210	CpG: 98	17794
chr1	39575838	39578538	chr1_39575838_39578538	0	+	39592432	39593210	CpG: 98	13894
chr1	39582338	39586838	chr1_39582338_39586838	0	+	39592432	39593210	CpG: 98	5594
chr1	39594238	39595338	chr1_39594238_39595338	0	+	39592432	39593210	CpG: 98	1028
chr1	39625538	39626538	chr1_39625538_39626538	0	+	39633370	39634372	CpG: 100	6832
chr1	39636638	39640438	chr1_39636638_39640438	0	+	39633370	39634372	CpG: 100	2266
chr1	39651838	39663738	chr1_39651838_39663738	0	+	39633370	39634372	CpG: 100	17466
chr1	39665938	39666138	chr1_39665938_39666138	0	+	39633370	39634372	CpG: 100	31566
chr1	39670738	39673038	chr1_39670738_39673038	0	+	39707286	39708060	CpG: 72	34248
chr1	39674238	39675338	chr1_39674238_39675338	0	+	39707286	39708060	CpG: 72	31948
chr1	39678938	39681338	chr1_39678938_39681338	0	+	39707286	39708060	CpG: 72	25948
chr1	39682238	39684638	chr1_39682238_39684638	0	+	39707286	39708060	CpG: 72	22648
chr1	39695438	39696338	chr1_39695438_39696338	0	+	39707286	39708060	CpG: 72	10948
chr1	39700038	39700438	chr1_39700038_39700438	0	+	39707286	39708060	CpG: 72	6848
chr1	39701838	39705238	chr1_39701838_39705238	0	+	39707286	39708060	CpG: 72	2048
chr1	39706038	39708838	chr1_39706038_39708838	0	+	39707286	39708060	CpG: 72	0
chr1	39715338	39715738	chr1_39715338_39715738	0	+	39707286	39708060	CpG: 72	7278
chr1	39718638	39721538	chr1_39718638_39721538	0	+	39707286	39708060	CpG: 72	10578
chr1	39722338	39723338	chr1_39722338_39723338	0	+	39707286	39708060	CpG: 72	14278
chr1	39726138	39731238	chr1_39726138_39731238	0	+	39707286	39708060	CpG: 72	18078
chr1	39734238	39736438	chr1_39734238_39736438	0	+	39707286	39708060	CpG: 72	26178
chr1	39740638	39742138	chr1_39740638_39742138	0	+	39707286	39708060	CpG: 72	32578
chr1	39753438	39755538	chr1_39753438_39755538	0	+	39707286	39708060	CpG: 72	45378
chr1	39763538	39767338	chr1_39763538_39767338	0	+	39707286	39708060	CpG: 72	55478
chr1	39768738	39775838	chr1_39768738_39775838	0	+	39707286	39708060	CpG: 72	60678
chr1	39777238	39787138	chr1_39777238_39787138	0	+	39707286	39708060	CpG: 72	69178
chr1	39790738	39791838	chr1_39790738_39791838	0	+	39707286	39708060	CpG: 72	82678
chr1	39792638	39794138	chr1_39792638_39794138	0	+	39707286	39708060	CpG: 72	84578
chr1	39795438	39797438	chr1_39795438_39797438	0	+	39707286	39708060	CpG: 72	87378
chr1	39814438	39815538	chr1_39814438_39815538	0	+	39707286	39708060	CpG: 72	106378
chr1	39822238	39823438	chr1_39822238_39823438	0	+	39707286	39708060	CpG: 72	114178
chr1	39828738	39832438	chr1_39828738_39832438	0	+	39707286	39708060	CpG: 72	120678
chr1	39858938	39861438	chr1_39858938_39861438	0	+	39957317	39958304	CpG: 127	95879
chr1	39865538	39866138	chr1_39865538_39866138	0	+	39957317	39958304	CpG: 127	91179
chr1	39871038	39871238	chr1_39871038_39871238	0	+	39957317	39958304	CpG: 127	86079
chr1	39872838	39873738	chr1_39872838_39873738	0	+	39957317	39958304	CpG: 127	83579
chr1	39879438	39880238	chr1_39879438_39880238	0	+	39957317	39958304	CpG: 127	77079
chr1	39883838	39884738	chr1_39883838_39884738	0	+	39957317	39958304	CpG: 127	72579
chr1	39889938	39893938	chr1_39889938_39893938	0	+	39957317	39958304	CpG: 127	63379
chr1	39895338	39901838	chr1_39895338_39901838	0	+	39957317	39958304	CpG: 127	55479
chr1	39903038	39913638	chr1_39903038_39913638	0	+	39957317	39958304	CpG: 127	43679
chr1	39915338	39929338	chr1_39915338_39929338	0	+	39957317	39958304	CpG: 127	27979
chr1	39930238	39932038	chr1_39930238_39932038	0	+	39957317	39958304	CpG: 127	25279
chr1	39941838	39943838	chr1_39941838_39943838	0	+	39957317	39958304	CpG: 127	13479
chr1	39946738	39951338	chr1_39946738_39951338	0	+	39957317	39958304	CpG: 127	5979
chr1	39955738	39956938	chr1_39955738_39956938	0	+	39957317	39958304	CpG: 127	379
chr1	39959938	39964438	chr1_39959938_39964438	0	+	39957317	39958304	CpG: 127	1634
chr1	39970138	39973238	chr1_39970138_39973238	0	+	39957317	39958304	CpG: 127	11834
chr1	39974538	39975338	chr1_39974538_39975338	0	+	39957317	39958304	CpG: 127	16234
chr1	39979938	39982938	chr1_39979938_39982938	0	+	39957317	39958304	CpG: 127	21634
chr1	39987538	39992138	chr1_39987538_39992138	0	+	39957317	39958304	CpG: 127	29234
chr1	40000038	40000138	chr1_40000038_40000138	0	+	39957317	39958304	CpG: 127	41734
chr1	40000638	40002138	chr1_40000638_40002138	0	+	39957317	39958304	CpG: 127	42334
chr1	40005938	40007538	chr1_40005938_40007538	0	+	39957317	39958304	CpG: 127	47634
chr1	40009638	40014838	chr1_40009638_40014838	0	+	39957317	39958304	CpG: 127	51334
chr1	40020738	40021738	chr1_40020738_40021738	0	+	39957317	39958304	CpG: 127	62434
chr1	40035638	40038138	chr1_40035638_40038138	0	+	39957317	39958304	CpG: 127	77334
chr1	40043638	40043838	chr1_40043638_40043838	0	+	39957317	39958304	CpG: 127	85334
chr1	40045538	40050838	chr1_40045538_40050838	0	+	39957317	39958304	CpG: 127	87234
chr1	40052838	40054438	chr1_40052838_40054438	0	+	39957317	39958304	CpG: 127	94534
chr1	40056338	40069038	chr1_40056338_40069038	0	+	39957317	39958304	CpG: 127	98034
chr1	40070638	40073938	chr1_40070638_40073938	0	+	39957317	39958304	CpG: 127	112334
chr1	40080438	40082138	chr1_40080438_40082138	0	+	39957317	39958304	CpG: 127	122134
chr1	40111438	40113138	chr1_40111438_40113138	0	+	39957317	39958304	CpG: 127	153134
chr1	40117838	40124438	chr1_40117838_40124438	0	+	39957317	39958304	CpG: 127	159534
chr1	40128838	40130238	chr1_40128838_40130238	0	+	39957317	39958304	CpG: 127	170534
chr1	40136038	40146238	chr1_40136038_40146238	0	+	40323401	40323721	CpG: 30	177163
chr1	40152038	40152438	chr1_40152038_40152438	0	+	40323401	40323721	CpG: 30	170963
chr1	40158038	40159738	chr1_40158038_40159738	0	+	40323401	40323721	CpG: 30	163663
chr1	40160438	40160638	chr1_40160438_40160638	0	+	40323401	40323721	CpG: 30	162763
chr1	40223038	40223638	chr1_40223038_40223638	0	+	40323401	40323721	CpG: 30	99763
chr1	40234938	40235938	chr1_40234938_40235938	0	+	40323401	40323721	CpG: 30	87463
chr1	40287438	40290338	chr1_40287438_40290338	0	+	40323401	40323721	CpG: 30	33063
chr1	40293838	40295638	chr1_40293838_40295638	0	+	40323401	40323721	CpG: 30	27763
chr1	40318838	40319538	chr1_40318838_40319538	0	+	40323401	40323721	CpG: 30	3863
chr1	40323038	40324338	chr1_40323038_40324338	0	+	40323401	40323721	CpG: 30	0
chr1	40329138	40329638	chr1_40329138_40329638	0	+	40323401	40323721	CpG: 30	5417
chr1	40337238	40342738	chr1_40337238_40342738	0	+	40323401	40323721	CpG: 30	13517
chr1	40344138	40345138	chr1_40344138_40345138	0	+	40323401	40323721	CpG: 30	20417
chr1	40355838	40359838	chr1_40355838_40359838	0	+	40382654	40382864	CpG: 17	22816
chr1	40370238	40371338	chr1_40370238_40371338	0	+	40382654	40382864	CpG: 17	11316
chr1	40375338	40376338	chr1_40375338_40376338	0	+	40382654	40382864	CpG: 17	6316
chr1	40381538	40383438	chr1_40381538_40383438	0	+	40382654	40382864	CpG: 17	0
chr1	40397138	40399738	chr1_40397138_40399738	0	+	40382654	40382864	CpG: 17	14274
chr1	40400938	40402638	chr1_40400938_40402638	0	+	40382654	40382864	CpG: 17	18074
chr1	40443038	40443838	chr1_40443038_40443838	0	+	40382654	40382864	CpG: 17	60174
chr1	40448338	40450038	chr1_40448338_40450038	0	+	40382654	40382864	CpG: 17	65474
chr1	40451338	40453438	chr1_40451338_40453438	0	+	40382654	40382864	CpG: 17	68474
chr1	40461438	40462838	chr1_40461438_40462838	0	+	40382654	40382864	CpG: 17	78574
chr1	40464038	40464838	chr1_40464038_40464838	0	+	40382654	40382864	CpG: 17	81174
chr1	40476238	40476938	chr1_40476238_40476938	0	+	40382654	40382864	CpG: 17	93374
chr1	40477738	40478038	chr1_40477738_40478038	0	+	40382654	40382864	CpG: 17	94874
chr1	40486638	40488138	chr1_40486638_40488138	0	+	40382654	40382864	CpG: 17	103774
chr1	40501438	40503738	chr1_40501438_40503738	0	+	40382654	40382864	CpG: 17	118574
chr1	40522238	40524138	chr1_40522238_40524138	0	+	40382654	40382864	CpG: 17	139374
chr1	40527438	40528238	chr1_40527438_40528238	0	+	40382654	40382864	CpG: 17	144574
chr1	40556338	40558138	chr1_40556338_40558138	0	+	40382654	40382864	CpG: 17	173474
chr1	40589838	40590338	chr1_40589838_40590338	0	+	40737851	40738929	CpG: 111	147513
chr1	40594538	40595838	chr1_40594538_40595838	0	+	40737851	40738929	CpG: 111	142013
chr1	40622138	40623338	chr1_40622138_40623338	0	+	40737851	40738929	CpG: 111	114513
chr1	40659338	40659738	chr1_40659338_40659738	0	+	40737851	40738929	CpG: 111	78113
chr1	40662838	40663938	chr1_40662838_40663938	0	+	40737851	40738929	CpG: 111	73913
chr1	40719538	40724938	chr1_40719538_40724938	0	+	40737851	40738929	CpG: 111	12913
chr1	40727338	40727838	chr1_40727338_40727838	0	+	40737851	40738929	CpG: 111	10013
chr1	40730038	40732438	chr1_40730038_40732438	0	+	40737851	40738929	CpG: 111	5413
chr1	40739438	40740538	chr1_40739438_40740538	0	+	40737851	40738929	CpG: 111	509
chr1	40780738	40782338	chr1_40780738_40782338	0	+	40737851	40738929	CpG: 111	41809
chr1	40798638	40800338	chr1_40798638_40800338	0	+	40847363	40847656	CpG: 28	47025
chr1	40838538	40839538	chr1_40838538_40839538	0	+	40847363	40847656	CpG: 28	7825
chr1	40849138	40849938	chr1_40849138_40849938	0	+	40847363	40847656	CpG: 28	1482
chr1	40858038	40858538	chr1_40858038_40858538	0	+	40847363	40847656	CpG: 28	10382
chr1	40869038	40870138	chr1_40869038_40870138	0	+	40847363	40847656	CpG: 28	21382
chr1	40871238	40872638	chr1_40871238_40872638	0	+	40847363	40847656	CpG: 28	23582
chr1	40878838	40879638	chr1_40878838_40879638	0	+	40847363	40847656	CpG: 28	31182
chr1	40922538	40923838	chr1_40922538_40923838	0	+	40847363	40847656	CpG: 28	74882
chr1	40926238	40928038	chr1_40926238_40928038	0	+	40847363	40847656	CpG: 28	78582
chr1	40929938	40936938	chr1_40929938_40936938	0	+	40847363	40847656	CpG: 28	82282
chr1	41041838	41045038	chr1_41041838_41045038	0	+	40847363	40847656	CpG: 28	194182
chr1	41185638	41190338	chr1_41185638_41190338	0	+	40847363	40847656	CpG: 28	337982
chr1	41216038	41216238	chr1_41216038_41216238	0	+	40847363	40847656	CpG: 28	368382
chr1	41227038	41227938	chr1_41227038_41227938	0	+	40847363	40847656	CpG: 28	379382
chr1	41230138	41231638	chr1_41230138_41231638	0	+	40847363	40847656	CpG: 28	382482
chr1	41238738	41240938	chr1_41238738_41240938	0	+	40847363	40847656	CpG: 28	391082
chr1	41314938	41316038	chr1_41314938_41316038	0	+	40847363	40847656	CpG: 28	467282
chr1	41320738	41321338	chr1_41320738_41321338	0	+	40847363	40847656	CpG: 28	473082
chr1	41445738	41446038	chr1_41445738_41446038	0	+	40847363	40847656	CpG: 28	598082
chr1	41724138	41724938	chr1_41724138_41724938	0	+	42548529	42548783	CpG: 26	823591
chr1	41765038	41766138	chr1_41765038_41766138	0	+	42548529	42548783	CpG: 26	782391
chr1	41823838	41824038	chr1_41823838_41824038	0	+	42548529	42548783	CpG: 26	724491
chr1	42034638	42035238	chr1_42034638_42035238	0	+	42548529	42548783	CpG: 26	513291
chr1	42069438	42070138	chr1_42069438_42070138	0	+	42548529	42548783	CpG: 26	478391
chr1	42236138	42236838	chr1_42236138_42236838	0	+	42548529	42548783	CpG: 26	311691
chr1	42256838	42259238	chr1_42256838_42259238	0	+	42548529	42548783	CpG: 26	289291
chr1	42261538	42262338	chr1_42261538_42262338	0	+	42548529	42548783	CpG: 26	286191
chr1	42266638	42267838	chr1_42266638_42267838	0	+	42548529	42548783	CpG: 26	280691
chr1	42286238	42288338	chr1_42286238_42288338	0	+	42548529	42548783	CpG: 26	260191
chr1	42299438	42300638	chr1_42299438_42300638	0	+	42548529	42548783	CpG: 26	247891
chr1	42327638	42328238	chr1_42327638_42328238	0	+	42548529	42548783	CpG: 26	220291
chr1	42377338	42378238	chr1_42377338_42378238	0	+	42548529	42548783	CpG: 26	170291
chr1	42417038	42418138	chr1_42417038_42418138	0	+	42548529	42548783	CpG: 26	130391
chr1	42472938	42474938	chr1_42472938_42474938	0	+	42548529	42548783	CpG: 26	73591
chr1	42512738	42514738	chr1_42512738_42514738	0	+	42548529	42548783	CpG: 26	33791
chr1	42525338	42526038	chr1_42525338_42526038	0	+	42548529	42548783	CpG: 26	22491
chr1	42578538	42579238	chr1_42578538_42579238	0	+	42548529	42548783	CpG: 26	29755
chr1	42601838	42603638	chr1_42601838_42603638	0	+	42548529	42548783	CpG: 26	53055
chr1	42619738	42620338	chr1_42619738_42620338	0	+	42548529	42548783	CpG: 26	70955
chr1	42629938	42631038	chr1_42629938_42631038	0	+	42548529	42548783	CpG: 26	81155
chr1	42646338	42647338	chr1_42646338_42647338	0	+	42741342	42741856	CpG: 40	94004
chr1	42648038	42649338	chr1_42648038_42649338	0	+	42741342	42741856	CpG: 40	92004
chr1	42654538	42655338	chr1_42654538_42655338	0	+	42741342	42741856	CpG: 40	86004
chr1	42657338	42660238	chr1_42657338_42660238	0	+	42741342	42741856	CpG: 40	81104
chr1	42662938	42665338	chr1_42662938_42665338	0	+	42741342	42741856	CpG: 40	76004
chr1	42666038	42667638	chr1_42666038_42667638	0	+	42741342	42741856	CpG: 40	73704
chr1	42685038	42686238	chr1_42685038_42686238	0	+	42741342	42741856	CpG: 40	55104
chr1	42708838	42709238	chr1_42708838_42709238	0	+	42741342	42741856	CpG: 40	32104
chr1	42710638	42711838	chr1_42710638_42711838	0	+	42741342	42741856	CpG: 40	29504
chr1	42714938	42718138	chr1_42714938_42718138	0	+	42741342	42741856	CpG: 40	23204
chr1	42721538	42722238	chr1_42721538_42722238	0	+	42741342	42741856	CpG: 40	19104
chr1	42740838	42745738	chr1_42740838_42745738	0	+	42741342	42741856	CpG: 40	0
chr1	42758438	42762838	chr1_42758438_42762838	0	+	42753419	42755502	CpG: 158	2936
chr1	42769638	42770638	chr1_42769638_42770638	0	+	42753419	42755502	CpG: 158	14136
chr1	42790338	42791438	chr1_42790338_42791438	0	+	42753419	42755502	CpG: 158	34836
chr1	42818238	42818438	chr1_42818238_42818438	0	+	42753419	42755502	CpG: 158	62736
chr1	42832138	42832938	chr1_42832138_42832938	0	+	42907984	42908527	CpG: 36	75046
chr1	42842038	42843338	chr1_42842038_42843338	0	+	42907984	42908527	CpG: 36	64646
chr1	42844138	42845138	chr1_42844138_42845138	0	+	42907984	42908527	CpG: 36	62846
chr1	42869538	42869638	chr1_42869538_42869638	0	+	42907984	42908527	CpG: 36	38346
chr1	42870338	42871338	chr1_42870338_42871338	0	+	42907984	42908527	CpG: 36	36646
chr1	42906438	42907038	chr1_42906438_42907038	0	+	42907984	42908527	CpG: 36	946
chr1	42921438	42922838	chr1_42921438_42922838	0	+	42907984	42908527	CpG: 36	12911
chr1	42932238	42932938	chr1_42932238_42932938	0	+	42907984	42908527	CpG: 36	23711
chr1	42934938	42935538	chr1_42934938_42935538	0	+	42907984	42908527	CpG: 36	26411
chr1	42959938	42960938	chr1_42959938_42960938	0	+	43009637	43010388	CpG: 53	48699
chr1	42962138	42965138	chr1_42962138_42965138	0	+	43009637	43010388	CpG: 53	44499
chr1	42966138	42966438	chr1_42966138_42966438	0	+	43009637	43010388	CpG: 53	43199
chr1	42976138	42977038	chr1_42976138_42977038	0	+	43009637	43010388	CpG: 53	32599
chr1	42979238	42981138	chr1_42979238_42981138	0	+	43009637	43010388	CpG: 53	28499
chr1	42991738	42993338	chr1_42991738_42993338	0	+	43009637	43010388	CpG: 53	16299
chr1	42996238	42997038	chr1_42996238_42997038	0	+	43009637	43010388	CpG: 53	12599
chr1	43006638	43010538	chr1_43006638_43010538	0	+	43009637	43010388	CpG: 53	0
chr1	43014438	43018338	chr1_43014438_43018338	0	+	43009637	43010388	CpG: 53	4050
chr1	43044538	43046038	chr1_43044538_43046038	0	+	43009637	43010388	CpG: 53	34150
chr1	43059838	43061638	chr1_43059838_43061638	0	+	43009637	43010388	CpG: 53	49450
chr1	43088938	43090238	chr1_43088938_43090238	0	+	43149092	43149661	CpG: 57	58854
chr1	43147838	43149138	chr1_43147838_43149138	0	+	43149092	43149661	CpG: 57	0
chr1	43164138	43165238	chr1_43164138_43165238	0	+	43155325	43155799	CpG: 46	8339
chr1	43179238	43181538	chr1_43179238_43181538	0	+	43155325	43155799	CpG: 46	23439
chr1	43185238	43186138	chr1_43185238_43186138	0	+	43155325	43155799	CpG: 46	29439
chr1	43188038	43188638	chr1_43188038_43188638	0	+	43220573	43220925	CpG: 42	31935
chr1	43189938	43190038	chr1_43189938_43190038	0	+	43220573	43220925	CpG: 42	30535
chr1	43195838	43199338	chr1_43195838_43199338	0	+	43220573	43220925	CpG: 42	21235
chr1	43213238	43214038	chr1_43213238_43214038	0	+	43220573	43220925	CpG: 42	6535
chr1	43217238	43218138	chr1_43217238_43218138	0	+	43220573	43220925	CpG: 42	2435
chr1	43218338	43221438	chr1_43218338_43221438	0	+	43220573	43220925	CpG: 42	0
chr1	43224338	43225938	chr1_43224338_43225938	0	+	43220573	43220925	CpG: 42	3413
chr1	43227838	43229638	chr1_43227838_43229638	0	+	43220573	43220925	CpG: 42	6913
chr1	43242638	43245238	chr1_43242638_43245238	0	+	43220573	43220925	CpG: 42	21713
chr1	43257438	43261138	chr1_43257438_43261138	0	+	43220573	43220925	CpG: 42	36513
chr1	43272938	43273338	chr1_43272938_43273338	0	+	43220573	43220925	CpG: 42	52013
chr1	43276438	43277538	chr1_43276438_43277538	0	+	43220573	43220925	CpG: 42	55513
chr1	43293038	43294638	chr1_43293038_43294638	0	+	43220573	43220925	CpG: 42	72113
chr1	43308738	43310638	chr1_43308738_43310638	0	+	43220573	43220925	CpG: 42	87813
chr1	43340938	43343038	chr1_43340938_43343038	0	+	43220573	43220925	CpG: 42	120013
chr1	43348538	43349138	chr1_43348538_43349138	0	+	43220573	43220925	CpG: 42	127613
chr1	43361738	43363438	chr1_43361738_43363438	0	+	43502691	43503413	CpG: 67	139253
chr1	43420038	43420238	chr1_43420038_43420238	0	+	43502691	43503413	CpG: 67	82453
chr1	43421638	43423038	chr1_43421638_43423038	0	+	43502691	43503413	CpG: 67	79653
chr1	43434038	43435938	chr1_43434038_43435938	0	+	43502691	43503413	CpG: 67	66753
chr1	43472638	43473238	chr1_43472638_43473238	0	+	43502691	43503413	CpG: 67	29453
chr1	43497038	43497738	chr1_43497038_43497738	0	+	43502691	43503413	CpG: 67	4953
chr1	43499238	43499738	chr1_43499238_43499738	0	+	43502691	43503413	CpG: 67	2953
chr1	43525638	43529538	chr1_43525638_43529538	0	+	43502691	43503413	CpG: 67	22225
chr1	43538438	43540438	chr1_43538438_43540438	0	+	43502691	43503413	CpG: 67	35025
chr1	43558838	43559238	chr1_43558838_43559238	0	+	43610709	43611030	CpG: 22	51471
chr1	43576638	43577038	chr1_43576638_43577038	0	+	43610709	43611030	CpG: 22	33671
chr1	43581438	43582338	chr1_43581438_43582338	0	+	43610709	43611030	CpG: 22	28371
chr1	43609838	43611738	chr1_43609838_43611738	0	+	43610709	43611030	CpG: 22	0
chr1	43624338	43626538	chr1_43624338_43626538	0	+	43610709	43611030	CpG: 22	13308
chr1	43656838	43658338	chr1_43656838_43658338	0	+	43610709	43611030	CpG: 22	45808
chr1	43665438	43665738	chr1_43665438_43665738	0	+	43610709	43611030	CpG: 22	54408
chr1	43707738	43709238	chr1_43707738_43709238	0	+	43610709	43611030	CpG: 22	96708
chr1	43746338	43747838	chr1_43746338_43747838	0	+	43610709	43611030	CpG: 22	135308
chr1	43751938	43752638	chr1_43751938_43752638	0	+	43884159	43884980	CpG: 95	131521
chr1	43787438	43788038	chr1_43787438_43788038	0	+	43884159	43884980	CpG: 95	96121
chr1	43799738	43801938	chr1_43799738_43801938	0	+	43884159	43884980	CpG: 95	82221
chr1	43832638	43835938	chr1_43832638_43835938	0	+	43884159	43884980	CpG: 95	48221
chr1	43848238	43849238	chr1_43848238_43849238	0	+	43884159	43884980	CpG: 95	34921
chr1	43877238	43878238	chr1_43877238_43878238	0	+	43884159	43884980	CpG: 95	5921
chr1	43879238	43879638	chr1_43879238_43879638	0	+	43884159	43884980	CpG: 95	4521
chr1	43881738	43882438	chr1_43881738_43882438	0	+	43884159	43884980	CpG: 95	1721
chr1	43938938	43941038	chr1_43938938_43941038	0	+	43990497	43991395	CpG: 86	49459
chr1	43945138	43946838	chr1_43945138_43946838	0	+	43990497	43991395	CpG: 86	43659
chr1	43953938	43956738	chr1_43953938_43956738	0	+	43990497	43991395	CpG: 86	33759
chr1	43970538	43970838	chr1_43970538_43970838	0	+	43990497	43991395	CpG: 86	19659
chr1	44091638	44092938	chr1_44091638_44092938	0	+	44158780	44159603	CpG: 99	65842
chr1	44098138	44099838	chr1_44098138_44099838	0	+	44158780	44159603	CpG: 99	58942
chr1	44158838	44160638	chr1_44158838_44160638	0	+	44158780	44159603	CpG: 99	0
chr1	44216038	44216238	chr1_44216038_44216238	0	+	44204455	44205058	CpG: 58	10980
chr1	44223738	44225538	chr1_44223738_44225538	0	+	44204455	44205058	CpG: 58	18680
chr1	44238338	44238838	chr1_44238338_44238838	0	+	44204455	44205058	CpG: 58	33280
chr1	44240538	44242038	chr1_44240538_44242038	0	+	44204455	44205058	CpG: 58	35480
chr1	44251438	44256738	chr1_44251438_44256738	0	+	44204455	44205058	CpG: 58	46380
chr1	44269438	44270138	chr1_44269438_44270138	0	+	44204455	44205058	CpG: 58	64380
chr1	44358938	44359438	chr1_44358938_44359438	0	+	44204455	44205058	CpG: 58	153880
chr1	44448138	44448638	chr1_44448138_44448638	0	+	44608423	44609336	CpG: 63	159785
chr1	44466838	44469038	chr1_44466838_44469038	0	+	44608423	44609336	CpG: 63	139385
chr1	44507638	44508038	chr1_44507638_44508038	0	+	44608423	44609336	CpG: 63	100385
chr1	44606938	44609738	chr1_44606938_44609738	0	+	44608423	44609336	CpG: 63	0
chr1	44624438	44625238	chr1_44624438_44625238	0	+	44608423	44609336	CpG: 63	15102
chr1	44683138	44683738	chr1_44683138_44683738	0	+	44608423	44609336	CpG: 63	73802
chr1	44912438	44912738	chr1_44912438_44912738	0	+	44608423	44609336	CpG: 63	303102
chr1	45034038	45034838	chr1_45034038_45034838	0	+	44608423	44609336	CpG: 63	424702
chr1	45114138	45114638	chr1_45114138_45114638	0	+	44608423	44609336	CpG: 63	504802
chr1	45147538	45148338	chr1_45147538_45148338	0	+	44608423	44609336	CpG: 63	538202
chr1	45320738	45322138	chr1_45320738_45322138	0	+	45852220	45852602	CpG: 47	530082
chr1	45413438	45413738	chr1_45413438_45413738	0	+	45852220	45852602	CpG: 47	438482
chr1	45415638	45416338	chr1_45415638_45416338	0	+	45852220	45852602	CpG: 47	435882
chr1	45603438	45603538	chr1_45603438_45603538	0	+	45852220	45852602	CpG: 47	248682
chr1	45604638	45604838	chr1_45604638_45604838	0	+	45852220	45852602	CpG: 47	247382
chr1	45623938	45624938	chr1_45623938_45624938	0	+	45852220	45852602	CpG: 47	227282
chr1	45638038	45639038	chr1_45638038_45639038	0	+	45852220	45852602	CpG: 47	213182
chr1	45755238	45756038	chr1_45755238_45756038	0	+	45852220	45852602	CpG: 47	96182
chr1	45780738	45781638	chr1_45780738_45781638	0	+	45852220	45852602	CpG: 47	70582
chr1	45825138	45826038	chr1_45825138_45826038	0	+	45852220	45852602	CpG: 47	26182
chr1	45946238	45946738	chr1_45946238_45946738	0	+	45852220	45852602	CpG: 47	93636
chr1	45991538	45992638	chr1_45991538_45992638	0	+	45852220	45852602	CpG: 47	138936
chr1	46019138	46019538	chr1_46019138_46019538	0	+	45852220	45852602	CpG: 47	166536
chr1	46067538	46069138	chr1_46067538_46069138	0	+	45852220	45852602	CpG: 47	214936
chr1	46157938	46158138	chr1_46157938_46158138	0	+	45852220	45852602	CpG: 47	305336
chr1	46303338	46303838	chr1_46303338_46303838	0	+	46482305	46482551	CpG: 20	178467
chr1	46317538	46318238	chr1_46317538_46318238	0	+	46482305	46482551	CpG: 20	164067
chr1	46328338	46329738	chr1_46328338_46329738	0	+	46482305	46482551	CpG: 20	152567
chr1	46469238	46470038	chr1_46469238_46470038	0	+	46482305	46482551	CpG: 20	12267
chr1	46477738	46479338	chr1_46477738_46479338	0	+	46482305	46482551	CpG: 20	2967
chr1	46531538	46532138	chr1_46531538_46532138	0	+	46482305	46482551	CpG: 20	48987
chr1	46690038	46690438	chr1_46690038_46690438	0	+	46482305	46482551	CpG: 20	207487
chr1	46794638	46795438	chr1_46794638_46795438	0	+	46909541	46910898	CpG: 168	114103
chr1	46914938	46916638	chr1_46914938_46916638	0	+	46909541	46910898	CpG: 168	4040
chr1	46961238	46962638	chr1_46961238_46962638	0	+	46909541	46910898	CpG: 168	50340
chr1	47058938	47060938	chr1_47058938_47060938	0	+	46909541	46910898	CpG: 168	148040
chr1	47074538	47076338	chr1_47074538_47076338	0	+	46909541	46910898	CpG: 168	163640
chr1	47146638	47147638	chr1_47146638_47147638	0	+	46909541	46910898	CpG: 168	235740
chr1	47186538	47187238	chr1_47186538_47187238	0	+	46909541	46910898	CpG: 168	275640
chr1	47231738	47240338	chr1_47231738_47240338	0	+	46909541	46910898	CpG: 168	320840
chr1	47470738	47471438	chr1_47470738_47471438	0	+	46909541	46910898	CpG: 168	559840
chr1	47564138	47564638	chr1_47564138_47564638	0	+	46909541	46910898	CpG: 168	653240
chr1	47608338	47608538	chr1_47608338_47608538	0	+	46909541	46910898	CpG: 168	697440
chr1	47658138	47658438	chr1_47658138_47658438	0	+	46909541	46910898	CpG: 168	747240
chr1	48453738	48454238	chr1_48453738_48454238	0	+	46909541	46910898	CpG: 168	1542840
chr1	48755538	48755638	chr1_48755538_48755638	0	+	46909541	46910898	CpG: 168	1844640
chr1	48757138	48763338	chr1_48757138_48763338	0	+	46909541	46910898	CpG: 168	1846240
chr1	49082938	49083638	chr1_49082938_49083638	0	+	50983891	50984906	CpG: 77	1900253
chr1	49302738	49302938	chr1_49302738_49302938	0	+	50983891	50984906	CpG: 77	1680953
chr1	49498038	49498338	chr1_49498038_49498338	0	+	50983891	50984906	CpG: 77	1485553
chr1	49755338	49756338	chr1_49755338_49756338	0	+	50983891	50984906	CpG: 77	1227553
chr1	49804838	49807438	chr1_49804838_49807438	0	+	50983891	50984906	CpG: 77	1176453
chr1	50062638	50063738	chr1_50062638_50063738	0	+	50983891	50984906	CpG: 77	920153
chr1	50239138	50240538	chr1_50239138_50240538	0	+	50983891	50984906	CpG: 77	743353
chr1	50611538	50612338	chr1_50611538_50612338	0	+	50983891	50984906	CpG: 77	371553
chr1	50982538	50985838	chr1_50982538_50985838	0	+	50983891	50984906	CpG: 77	0
chr1	51025238	51025438	chr1_51025238_51025438	0	+	50983891	50984906	CpG: 77	40332
chr1	51211738	51212838	chr1_51211738_51212838	0	+	50983891	50984906	CpG: 77	226832
chr1	51328438	51329438	chr1_51328438_51329438	0	+	51535003	51535465	CpG: 48	205565
chr1	51346138	51346938	chr1_51346138_51346938	0	+	51535003	51535465	CpG: 48	188065
chr1	51357538	51358338	chr1_51357538_51358338	0	+	51535003	51535465	CpG: 48	176665
chr1	51386938	51389238	chr1_51386938_51389238	0	+	51535003	51535465	CpG: 48	145765
chr1	51420638	51421738	chr1_51420638_51421738	0	+	51535003	51535465	CpG: 48	113265
chr1	51423538	51424438	chr1_51423538_51424438	0	+	51535003	51535465	CpG: 48	110565
chr1	51441438	51442638	chr1_51441438_51442638	0	+	51535003	51535465	CpG: 48	92365
chr1	51468238	51468938	chr1_51468238_51468938	0	+	51535003	51535465	CpG: 48	66065
chr1	51484138	51484338	chr1_51484138_51484338	0	+	51535003	51535465	CpG: 48	50665
chr1	51543038	51543938	chr1_51543038_51543938	0	+	51535003	51535465	CpG: 48	7573
chr1	51565338	51566138	chr1_51565338_51566138	0	+	51535003	51535465	CpG: 48	29873
chr1	51608638	51609338	chr1_51608638_51609338	0	+	51535003	51535465	CpG: 48	73173
chr1	51654738	51656238	chr1_51654738_51656238	0	+	51535003	51535465	CpG: 48	119273
chr1	51664138	51665038	chr1_51664138_51665038	0	+	51535003	51535465	CpG: 48	128673
chr1	51690638	51691638	chr1_51690638_51691638	0	+	51535003	51535465	CpG: 48	155173
chr1	51702738	51703438	chr1_51702738_51703438	0	+	51535003	51535465	CpG: 48	167273
chr1	51744438	51748738	chr1_51744438_51748738	0	+	51535003	51535465	CpG: 48	208973
chr1	51761338	51762138	chr1_51761338_51762138	0	+	51972027	51973038	CpG: 110	209889
chr1	51797138	51798338	chr1_51797138_51798338	0	+	51972027	51973038	CpG: 110	173689
chr1	51800038	51800538	chr1_51800038_51800538	0	+	51972027	51973038	CpG: 110	171489
chr1	51825138	51826038	chr1_51825138_51826038	0	+	51972027	51973038	CpG: 110	145989
chr1	51841638	51841938	chr1_51841638_51841938	0	+	51972027	51973038	CpG: 110	130089
chr1	51859938	51860238	chr1_51859938_51860238	0	+	51972027	51973038	CpG: 110	111789
chr1	51868238	51871838	chr1_51868238_51871838	0	+	51972027	51973038	CpG: 110	100189
chr1	51900838	51903238	chr1_51900838_51903238	0	+	51972027	51973038	CpG: 110	68789
chr1	51908638	51910938	chr1_51908638_51910938	0	+	51972027	51973038	CpG: 110	61089
chr1	51917038	51918938	chr1_51917038_51918938	0	+	51972027	51973038	CpG: 110	53089
chr1	51932438	51934238	chr1_51932438_51934238	0	+	51972027	51973038	CpG: 110	37789
chr1	51935638	51936738	chr1_51935638_51936738	0	+	51972027	51973038	CpG: 110	35289
chr1	51946938	51948338	chr1_51946938_51948338	0	+	51972027	51973038	CpG: 110	23689
chr1	51950738	51959438	chr1_51950738_51959438	0	+	51972027	51973038	CpG: 110	12589
chr1	51960838	51967738	chr1_51960838_51967738	0	+	51972027	51973038	CpG: 110	4289
chr1	51969938	51971338	chr1_51969938_51971338	0	+	51972027	51973038	CpG: 110	689
chr1	51971738	51972038	chr1_51971738_51972038	0	+	51972027	51973038	CpG: 110	0
chr1	51986738	51988438	chr1_51986738_51988438	0	+	51972027	51973038	CpG: 110	13700
chr1	52033238	52035538	chr1_52033238_52035538	0	+	51972027	51973038	CpG: 110	60200
chr1	52067538	52069838	chr1_52067538_52069838	0	+	51972027	51973038	CpG: 110	94500
chr1	52098238	52099138	chr1_52098238_52099138	0	+	52170552	52170839	CpG: 31	71414
chr1	52106838	52106938	chr1_52106838_52106938	0	+	52170552	52170839	CpG: 31	63614
chr1	52134938	52137938	chr1_52134938_52137938	0	+	52170552	52170839	CpG: 31	32614
chr1	52192938	52196138	chr1_52192938_52196138	0	+	52176137	52176581	CpG: 39	16357
chr1	52196238	52196338	chr1_52196238_52196338	0	+	52176137	52176581	CpG: 39	19657
chr1	52206738	52209438	chr1_52206738_52209438	0	+	52176137	52176581	CpG: 39	30157
chr1	52224738	52224838	chr1_52224738_52224838	0	+	52176137	52176581	CpG: 39	48157
chr1	52226338	52229238	chr1_52226338_52229238	0	+	52176137	52176581	CpG: 39	49757
chr1	52230738	52231438	chr1_52230738_52231438	0	+	52176137	52176581	CpG: 39	54157
chr1	52320138	52320238	chr1_52320138_52320238	0	+	52289051	52290347	CpG: 120	29791
chr1	52353938	52354438	chr1_52353938_52354438	0	+	52289051	52290347	CpG: 120	63591
chr1	52397138	52399038	chr1_52397138_52399038	0	+	52289051	52290347	CpG: 120	106791
chr1	52403938	52404038	chr1_52403938_52404038	0	+	52289051	52290347	CpG: 120	113591
chr1	52418838	52419738	chr1_52418838_52419738	0	+	52289051	52290347	CpG: 120	128491
chr1	52446738	52447438	chr1_52446738_52447438	0	+	52556875	52557096	CpG: 25	109437
chr1	52486138	52486938	chr1_52486138_52486938	0	+	52556875	52557096	CpG: 25	69937
chr1	52496838	52498938	chr1_52496838_52498938	0	+	52556875	52557096	CpG: 25	57937
chr1	52529938	52530238	chr1_52529938_52530238	0	+	52556875	52557096	CpG: 25	26637
chr1	52545638	52547538	chr1_52545638_52547538	0	+	52556875	52557096	CpG: 25	9337
chr1	52581138	52583438	chr1_52581138_52583438	0	+	52557352	52557671	CpG: 36	23467
chr1	52600538	52600738	chr1_52600538_52600738	0	+	52557352	52557671	CpG: 36	42867
chr1	52634638	52637138	chr1_52634638_52637138	0	+	52687385	52687786	CpG: 44	50247
chr1	52654938	52656138	chr1_52654938_52656138	0	+	52687385	52687786	CpG: 44	31247
chr1	52657138	52658738	chr1_52657138_52658738	0	+	52687385	52687786	CpG: 44	28647
chr1	52691138	52695338	chr1_52691138_52695338	0	+	52687385	52687786	CpG: 44	3352
chr1	52713338	52715538	chr1_52713338_52715538	0	+	52687385	52687786	CpG: 44	25552
chr1	52741538	52743038	chr1_52741538_52743038	0	+	52783635	52784373	CpG: 76	40597
chr1	52749338	52750638	chr1_52749338_52750638	0	+	52783635	52784373	CpG: 76	32997
chr1	52783138	52783538	chr1_52783138_52783538	0	+	52783635	52784373	CpG: 76	97
chr1	52787238	52789038	chr1_52787238_52789038	0	+	52783635	52784373	CpG: 76	2865
chr1	52812038	52813338	chr1_52812038_52813338	0	+	52783635	52784373	CpG: 76	27665
chr1	52839438	52840238	chr1_52839438_52840238	0	+	52874050	52874706	CpG: 59	33812
chr1	52844638	52847238	chr1_52844638_52847238	0	+	52874050	52874706	CpG: 59	26812
chr1	52873938	52877938	chr1_52873938_52877938	0	+	52874050	52874706	CpG: 59	0
chr1	52894138	52896338	chr1_52894138_52896338	0	+	52874050	52874706	CpG: 59	19432
chr1	52897838	52898238	chr1_52897838_52898238	0	+	52874050	52874706	CpG: 59	23132
chr1	52903438	52904038	chr1_52903438_52904038	0	+	52874050	52874706	CpG: 59	28732
chr1	52926238	52928938	chr1_52926238_52928938	0	+	52874050	52874706	CpG: 59	51532
chr1	52939238	52940838	chr1_52939238_52940838	0	+	52874050	52874706	CpG: 59	64532
chr1	52960638	52960938	chr1_52960638_52960938	0	+	53009470	53009801	CpG: 28	48532
chr1	52972738	52973838	chr1_52972738_52973838	0	+	53009470	53009801	CpG: 28	35632
chr1	53021138	53022238	chr1_53021138_53022238	0	+	53009470	53009801	CpG: 28	11337
chr1	53062938	53063638	chr1_53062938_53063638	0	+	53009470	53009801	CpG: 28	53137
chr1	53176438	53177238	chr1_53176438_53177238	0	+	53009470	53009801	CpG: 28	166637
chr1	53245038	53245638	chr1_53245038_53245638	0	+	53353632	53354223	CpG: 63	107994
chr1	53305138	53307638	chr1_53305138_53307638	0	+	53353632	53354223	CpG: 63	45994
chr1	53311338	53311538	chr1_53311338_53311538	0	+	53353632	53354223	CpG: 63	42094
chr1	53321238	53322338	chr1_53321238_53322338	0	+	53353632	53354223	CpG: 63	31294
chr1	53445138	53446538	chr1_53445138_53446538	0	+	53409308	53409621	CpG: 33	35517
chr1	53558538	53559538	chr1_53558538_53559538	0	+	53409308	53409621	CpG: 33	148917
chr1	53679638	53680938	chr1_53679638_53680938	0	+	53763367	53763723	CpG: 29	82429
chr1	53766638	53769038	chr1_53766638_53769038	0	+	53763367	53763723	CpG: 29	2915
chr1	53771338	53772338	chr1_53771338_53772338	0	+	53763367	53763723	CpG: 29	7615
chr1	53794338	53795838	chr1_53794338_53795838	0	+	53763367	53763723	CpG: 29	30615
chr1	53918538	53925538	chr1_53918538_53925538	0	+	53841613	53842213	CpG: 75	76325
chr1	53951038	53952338	chr1_53951038_53952338	0	+	53841613	53842213	CpG: 75	108825
chr1	53959438	53959638	chr1_53959438_53959638	0	+	53841613	53842213	CpG: 75	117225
chr1	53981838	53982838	chr1_53981838_53982838	0	+	53841613	53842213	CpG: 75	139625
chr1	54022238	54022938	chr1_54022238_54022938	0	+	53841613	53842213	CpG: 75	180025
chr1	54025538	54027638	chr1_54025538_54027638	0	+	53841613	53842213	CpG: 75	183325
chr1	54031838	54033638	chr1_54031838_54033638	0	+	53841613	53842213	CpG: 75	189625
chr1	54038138	54041838	chr1_54038138_54041838	0	+	53841613	53842213	CpG: 75	195925
chr1	54047738	54047938	chr1_54047738_54047938	0	+	54251186	54252086	CpG: 120	203248
chr1	54068138	54069738	chr1_54068138_54069738	0	+	54251186	54252086	CpG: 120	181448
chr1	54092238	54092438	chr1_54092238_54092438	0	+	54251186	54252086	CpG: 120	158748
chr1	54174038	54175038	chr1_54174038_54175038	0	+	54251186	54252086	CpG: 120	76148
chr1	54176638	54177338	chr1_54176638_54177338	0	+	54251186	54252086	CpG: 120	73848
chr1	54312438	54313038	chr1_54312438_54313038	0	+	54307413	54307644	CpG: 19	4794
chr1	54380638	54381538	chr1_54380638_54381538	0	+	54307413	54307644	CpG: 19	72994
chr1	54385238	54385438	chr1_54385238_54385438	0	+	54307413	54307644	CpG: 19	77594
chr1	54387738	54388438	chr1_54387738_54388438	0	+	54307413	54307644	CpG: 19	80094
chr1	54443838	54450638	chr1_54443838_54450638	0	+	54495601	54495903	CpG: 28	44963
chr1	54505138	54506238	chr1_54505138_54506238	0	+	54495601	54495903	CpG: 28	9235
chr1	54519738	54521038	chr1_54519738_54521038	0	+	54495601	54495903	CpG: 28	23835
chr1	54552638	54554038	chr1_54552638_54554038	0	+	54495601	54495903	CpG: 28	56735
chr1	54608438	54609238	chr1_54608438_54609238	0	+	54614099	54614649	CpG: 49	4861
chr1	54614038	54615738	chr1_54614038_54615738	0	+	54614099	54614649	CpG: 49	0
chr1	54619338	54620638	chr1_54619338_54620638	0	+	54614099	54614649	CpG: 49	4689
chr1	54627138	54628038	chr1_54627138_54628038	0	+	54614099	54614649	CpG: 49	12489
chr1	54638738	54640138	chr1_54638738_54640138	0	+	54614099	54614649	CpG: 49	24089
chr1	54661438	54663938	chr1_54661438_54663938	0	+	54614099	54614649	CpG: 49	46789
chr1	54666638	54667538	chr1_54666638_54667538	0	+	54614099	54614649	CpG: 49	51989
chr1	54669338	54670538	chr1_54669338_54670538	0	+	54614099	54614649	CpG: 49	54689
chr1	54682538	54684238	chr1_54682538_54684238	0	+	54614099	54614649	CpG: 49	67889
chr1	54697638	54698238	chr1_54697638_54698238	0	+	54614099	54614649	CpG: 49	82989
chr1	54720638	54721738	chr1_54720638_54721738	0	+	54614099	54614649	CpG: 49	105989
chr1	54731438	54732538	chr1_54731438_54732538	0	+	54614099	54614649	CpG: 49	116789
chr1	54775438	54775538	chr1_54775438_54775538	0	+	54614099	54614649	CpG: 49	160789
chr1	54788138	54789238	chr1_54788138_54789238	0	+	54614099	54614649	CpG: 49	173489
chr1	54815238	54817038	chr1_54815238_54817038	0	+	54982569	54983461	CpG: 106	165531
chr1	54832938	54835238	chr1_54832938_54835238	0	+	54982569	54983461	CpG: 106	147331
chr1	54842138	54843538	chr1_54842138_54843538	0	+	54982569	54983461	CpG: 106	139031
chr1	54872538	54873538	chr1_54872538_54873538	0	+	54982569	54983461	CpG: 106	109031
chr1	54875838	54876638	chr1_54875838_54876638	0	+	54982569	54983461	CpG: 106	105931
chr1	54907038	54907438	chr1_54907038_54907438	0	+	54982569	54983461	CpG: 106	75131
chr1	54913138	54916038	chr1_54913138_54916038	0	+	54982569	54983461	CpG: 106	66531
chr1	54922538	54925838	chr1_54922538_54925838	0	+	54982569	54983461	CpG: 106	56731
chr1	54940938	54941438	chr1_54940938_54941438	0	+	54982569	54983461	CpG: 106	41131
chr1	54970038	54970838	chr1_54970038_54970838	0	+	54982569	54983461	CpG: 106	11731
chr1	54972638	54973438	chr1_54972638_54973438	0	+	54982569	54983461	CpG: 106	9131
chr1	54982338	54985138	chr1_54982338_54985138	0	+	54982569	54983461	CpG: 106	0
chr1	54986938	54988138	chr1_54986938_54988138	0	+	54982569	54983461	CpG: 106	3477
chr1	55011538	55013338	chr1_55011538_55013338	0	+	55014074	55014341	CpG: 17	736
chr1	55021438	55022638	chr1_55021438_55022638	0	+	55014074	55014341	CpG: 17	7097
chr1	55023738	55032338	chr1_55023738_55032338	0	+	55014074	55014341	CpG: 17	9397
chr1	55039738	55040738	chr1_55039738_55040738	0	+	55014074	55014341	CpG: 17	25397
chr1	55089838	55090438	chr1_55089838_55090438	0	+	55083717	55084449	CpG: 87	5389
chr1	55101038	55102438	chr1_55101038_55102438	0	+	55109351	55110141	CpG: 90	6913
chr1	55107738	55108538	chr1_55107738_55108538	0	+	55109351	55110141	CpG: 90	813
chr1	55114138	55115038	chr1_55114138_55115038	0	+	55109351	55110141	CpG: 90	3997
chr1	55122738	55123338	chr1_55122738_55123338	0	+	55109351	55110141	CpG: 90	12597
chr1	55154338	55156638	chr1_55154338_55156638	0	+	55144254	55145484	CpG: 125	8854
chr1	55163738	55170338	chr1_55163738_55170338	0	+	55187901	55188617	CpG: 74	17563
chr1	55178838	55180338	chr1_55178838_55180338	0	+	55187901	55188617	CpG: 74	7563
chr1	55184038	55185338	chr1_55184038_55185338	0	+	55187901	55188617	CpG: 74	2563
chr1	55224138	55225638	chr1_55224138_55225638	0	+	55187901	55188617	CpG: 74	35521
chr1	55227838	55229438	chr1_55227838_55229438	0	+	55187901	55188617	CpG: 74	39221
chr1	55235038	55235538	chr1_55235038_55235538	0	+	55187901	55188617	CpG: 74	46421
chr1	55240538	55242938	chr1_55240538_55242938	0	+	55293829	55294660	CpG: 93	50891
chr1	55253238	55253638	chr1_55253238_55253638	0	+	55293829	55294660	CpG: 93	40191
chr1	55256738	55259338	chr1_55256738_55259338	0	+	55293829	55294660	CpG: 93	34491
chr1	55260738	55266138	chr1_55260738_55266138	0	+	55293829	55294660	CpG: 93	27691
chr1	55266738	55269838	chr1_55266738_55269838	0	+	55293829	55294660	CpG: 93	23991
chr1	55275938	55278038	chr1_55275938_55278038	0	+	55293829	55294660	CpG: 93	15791
chr1	55279838	55280238	chr1_55279838_55280238	0	+	55293829	55294660	CpG: 93	13591
chr1	55353038	55354938	chr1_55353038_55354938	0	+	55293829	55294660	CpG: 93	58378
chr1	55368938	55369238	chr1_55368938_55369238	0	+	55419325	55420501	CpG: 115	50087
chr1	55373138	55373838	chr1_55373138_55373838	0	+	55419325	55420501	CpG: 115	45487
chr1	55418738	55420238	chr1_55418738_55420238	0	+	55419325	55420501	CpG: 115	0
chr1	55458538	55459238	chr1_55458538_55459238	0	+	55462426	55463492	CpG: 109	3188
chr1	55462238	55464038	chr1_55462238_55464038	0	+	55462426	55463492	CpG: 109	0
chr1	55498038	55499738	chr1_55498038_55499738	0	+	55462426	55463492	CpG: 109	34546
chr1	55502238	55503638	chr1_55502238_55503638	0	+	55462426	55463492	CpG: 109	38746
chr1	55506138	55507638	chr1_55506138_55507638	0	+	55462426	55463492	CpG: 109	42646
chr1	55511638	55511838	chr1_55511638_55511838	0	+	55462426	55463492	CpG: 109	48146
chr1	55554438	55554938	chr1_55554438_55554938	0	+	55462426	55463492	CpG: 109	90946
chr1	55706438	55707038	chr1_55706438_55707038	0	+	55462426	55463492	CpG: 109	242946
chr1	55716538	55716738	chr1_55716538_55716738	0	+	55462426	55463492	CpG: 109	253046
chr1	55720938	55722038	chr1_55720938_55722038	0	+	55462426	55463492	CpG: 109	257446
chr1	55728438	55729038	chr1_55728438_55729038	0	+	55462426	55463492	CpG: 109	264946
chr1	55745038	55745838	chr1_55745038_55745838	0	+	55462426	55463492	CpG: 109	281546
chr1	55790638	55791238	chr1_55790638_55791238	0	+	55462426	55463492	CpG: 109	327146
chr1	55793438	55795638	chr1_55793438_55795638	0	+	55462426	55463492	CpG: 109	329946
chr1	55826138	55827438	chr1_55826138_55827438	0	+	55462426	55463492	CpG: 109	362646
chr1	55872638	55873438	chr1_55872638_55873438	0	+	55462426	55463492	CpG: 109	409146
chr1	55938538	55941438	chr1_55938538_55941438	0	+	55462426	55463492	CpG: 109	475046
chr1	55979538	55980338	chr1_55979538_55980338	0	+	55462426	55463492	CpG: 109	516046
chr1	55989138	55989838	chr1_55989138_55989838	0	+	55462426	55463492	CpG: 109	525646
chr1	56017938	56020338	chr1_56017938_56020338	0	+	55462426	55463492	CpG: 109	554446
chr1	56040238	56040938	chr1_56040238_56040938	0	+	55462426	55463492	CpG: 109	576746
chr1	56084138	56085038	chr1_56084138_56085038	0	+	55462426	55463492	CpG: 109	620646
chr1	56372138	56373538	chr1_56372138_56373538	0	+	57026463	57026717	CpG: 28	652925
chr1	56545238	56545938	chr1_56545238_56545938	0	+	57026463	57026717	CpG: 28	480525
chr1	56593938	56594538	chr1_56593938_56594538	0	+	57026463	57026717	CpG: 28	431925
chr1	56624338	56625038	chr1_56624338_56625038	0	+	57026463	57026717	CpG: 28	401425
chr1	56696038	56696638	chr1_56696038_56696638	0	+	57026463	57026717	CpG: 28	329825
chr1	56722838	56723338	chr1_56722838_56723338	0	+	57026463	57026717	CpG: 28	303125
chr1	56798138	56800738	chr1_56798138_56800738	0	+	57026463	57026717	CpG: 28	225725
chr1	56801538	56802938	chr1_56801538_56802938	0	+	57026463	57026717	CpG: 28	223525
chr1	56807738	56809238	chr1_56807738_56809238	0	+	57026463	57026717	CpG: 28	217225
chr1	56838938	56843338	chr1_56838938_56843338	0	+	57026463	57026717	CpG: 28	183125
chr1	56844738	56845938	chr1_56844738_56845938	0	+	57026463	57026717	CpG: 28	180525
chr1	56925438	56928238	chr1_56925438_56928238	0	+	57026463	57026717	CpG: 28	98225
chr1	56985238	56986038	chr1_56985238_56986038	0	+	57026463	57026717	CpG: 28	40425
chr1	57032938	57041938	chr1_57032938_57041938	0	+	57033948	57034236	CpG: 25	0
chr1	57101038	57103538	chr1_57101038_57103538	0	+	57033948	57034236	CpG: 25	66802
chr1	57143638	57143838	chr1_57143638_57143838	0	+	57033948	57034236	CpG: 25	109402
chr1	57151438	57153838	chr1_57151438_57153838	0	+	57033948	57034236	CpG: 25	117202
chr1	57255338	57256138	chr1_57255338_57256138	0	+	57434318	57434863	CpG: 67	178180
chr1	57273338	57277238	chr1_57273338_57277238	0	+	57434318	57434863	CpG: 67	157080
chr1	57305538	57306938	chr1_57305538_57306938	0	+	57434318	57434863	CpG: 67	127380
chr1	57388838	57390538	chr1_57388838_57390538	0	+	57434318	57434863	CpG: 67	43780
chr1	57410738	57413938	chr1_57410738_57413938	0	+	57434318	57434863	CpG: 67	20380
chr1	57473438	57473538	chr1_57473438_57473538	0	+	57462981	57463911	CpG: 74	9527
chr1	57492838	57493638	chr1_57492838_57493638	0	+	57462981	57463911	CpG: 74	28927
chr1	57532138	57534338	chr1_57532138_57534338	0	+	57462981	57463911	CpG: 74	68227
chr1	57555538	57555838	chr1_57555538_57555838	0	+	57462981	57463911	CpG: 74	91627
chr1	57567138	57567538	chr1_57567138_57567538	0	+	57462981	57463911	CpG: 74	103227
chr1	57594438	57594738	chr1_57594438_57594738	0	+	57462981	57463911	CpG: 74	130527
chr1	57598338	57599838	chr1_57598338_57599838	0	+	57462981	57463911	CpG: 74	134427
chr1	57621238	57622838	chr1_57621238_57622838	0	+	57462981	57463911	CpG: 74	157327
chr1	57686138	57686738	chr1_57686138_57686738	0	+	57831542	57832476	CpG: 108	144804
chr1	57736838	57739938	chr1_57736838_57739938	0	+	57831542	57832476	CpG: 108	91604
chr1	57749138	57751038	chr1_57749138_57751038	0	+	57831542	57832476	CpG: 108	80504
chr1	57760338	57760738	chr1_57760338_57760738	0	+	57831542	57832476	CpG: 108	70804
chr1	57783038	57784038	chr1_57783038_57784038	0	+	57831542	57832476	CpG: 108	47504
chr1	57789438	57790838	chr1_57789438_57790838	0	+	57831542	57832476	CpG: 108	40704
chr1	57815538	57818438	chr1_57815538_57818438	0	+	57831542	57832476	CpG: 108	13104
chr1	57819838	57820038	chr1_57819838_57820038	0	+	57831542	57832476	CpG: 108	11504
chr1	57831138	57832638	chr1_57831138_57832638	0	+	57831542	57832476	CpG: 108	0
chr1	57853138	57853938	chr1_57853138_57853938	0	+	57831542	57832476	CpG: 108	20662
chr1	57863838	57867038	chr1_57863838_57867038	0	+	57831542	57832476	CpG: 108	31362
chr1	57875738	57876638	chr1_57875738_57876638	0	+	57831542	57832476	CpG: 108	43262
chr1	57911638	57913138	chr1_57911638_57913138	0	+	57831542	57832476	CpG: 108	79162
chr1	57925338	57927638	chr1_57925338_57927638	0	+	57831542	57832476	CpG: 108	92862
chr1	57949538	57950238	chr1_57949538_57950238	0	+	58026577	58027089	CpG: 56	76339
chr1	57963338	57964138	chr1_57963338_57964138	0	+	58026577	58027089	CpG: 56	62439
chr1	57970038	57971338	chr1_57970038_57971338	0	+	58026577	58027089	CpG: 56	55239
chr1	58085338	58086438	chr1_58085338_58086438	0	+	58052707	58053097	CpG: 46	32241
chr1	58098238	58100038	chr1_58098238_58100038	0	+	58052707	58053097	CpG: 46	45141
chr1	58101638	58102738	chr1_58101638_58102738	0	+	58052707	58053097	CpG: 46	48541
chr1	58126738	58128438	chr1_58126738_58128438	0	+	58052707	58053097	CpG: 46	73641
chr1	58136538	58137438	chr1_58136538_58137438	0	+	58052707	58053097	CpG: 46	83441
chr1	58166538	58168738	chr1_58166538_58168738	0	+	58052707	58053097	CpG: 46	113441
chr1	58177238	58178138	chr1_58177238_58178138	0	+	58052707	58053097	CpG: 46	124141
chr1	58202638	58205738	chr1_58202638_58205738	0	+	58052707	58053097	CpG: 46	149541
chr1	58210738	58211638	chr1_58210738_58211638	0	+	58052707	58053097	CpG: 46	157641
chr1	58252438	58254838	chr1_58252438_58254838	0	+	58449592	58450741	CpG: 95	194754
chr1	58271138	58272138	chr1_58271138_58272138	0	+	58449592	58450741	CpG: 95	177454
chr1	58274738	58275038	chr1_58274738_58275038	0	+	58449592	58450741	CpG: 95	174554
chr1	58294238	58295238	chr1_58294238_58295238	0	+	58449592	58450741	CpG: 95	154354
chr1	58333238	58338438	chr1_58333238_58338438	0	+	58449592	58450741	CpG: 95	111154
chr1	58342638	58345038	chr1_58342638_58345038	0	+	58449592	58450741	CpG: 95	104554
chr1	58358438	58361838	chr1_58358438_58361838	0	+	58449592	58450741	CpG: 95	87754
chr1	58364638	58365738	chr1_58364638_58365738	0	+	58449592	58450741	CpG: 95	83854
chr1	58391138	58394138	chr1_58391138_58394138	0	+	58449592	58450741	CpG: 95	55454
chr1	58396538	58399938	chr1_58396538_58399938	0	+	58449592	58450741	CpG: 95	49654
chr1	58412238	58412938	chr1_58412238_58412938	0	+	58449592	58450741	CpG: 95	36654
chr1	58414738	58419638	chr1_58414738_58419638	0	+	58449592	58450741	CpG: 95	29954
chr1	58423438	58424338	chr1_58423438_58424338	0	+	58449592	58450741	CpG: 95	25254
chr1	58449738	58451038	chr1_58449738_58451038	0	+	58449592	58450741	CpG: 95	0
chr1	58457838	58458638	chr1_58457838_58458638	0	+	58449592	58450741	CpG: 95	7097
chr1	58499938	58505138	chr1_58499938_58505138	0	+	58501925	58502389	CpG: 31	0
chr1	58511138	58512038	chr1_58511138_58512038	0	+	58501925	58502389	CpG: 31	8749
chr1	58513938	58515538	chr1_58513938_58515538	0	+	58501925	58502389	CpG: 31	11549
chr1	58543538	58544138	chr1_58543538_58544138	0	+	58561387	58562006	CpG: 65	17249
chr1	58595838	58596038	chr1_58595838_58596038	0	+	58561387	58562006	CpG: 65	33832
chr1	58642238	58643338	chr1_58642238_58643338	0	+	58642763	58643271	CpG: 40	0
chr1	58680638	58681638	chr1_58680638_58681638	0	+	58642763	58643271	CpG: 40	37367
chr1	58708938	58712238	chr1_58708938_58712238	0	+	58768286	58768608	CpG: 40	56048
chr1	58727038	58728938	chr1_58727038_58728938	0	+	58768286	58768608	CpG: 40	39348
chr1	58732738	58733738	chr1_58732738_58733738	0	+	58768286	58768608	CpG: 40	34548
chr1	58750438	58755338	chr1_58750438_58755338	0	+	58768286	58768608	CpG: 40	12948
chr1	58775938	58779338	chr1_58775938_58779338	0	+	58770228	58770501	CpG: 21	5437
chr1	58811738	58812038	chr1_58811738_58812038	0	+	58852426	58852696	CpG: 28	40388
chr1	58812438	58812738	chr1_58812438_58812738	0	+	58852426	58852696	CpG: 28	39688
chr1	58827838	58829838	chr1_58827838_58829838	0	+	58852426	58852696	CpG: 28	22588
chr1	58831638	58832238	chr1_58831638_58832238	0	+	58852426	58852696	CpG: 28	20188
chr1	58851138	58853038	chr1_58851138_58853038	0	+	58852426	58852696	CpG: 28	0
chr1	58858438	58860138	chr1_58858438_58860138	0	+	58852426	58852696	CpG: 28	5742
chr1	58861938	58862338	chr1_58861938_58862338	0	+	58852426	58852696	CpG: 28	9242
chr1	58864038	58864238	chr1_58864038_58864238	0	+	58852426	58852696	CpG: 28	11342
chr1	58883338	58885438	chr1_58883338_58885438	0	+	58852426	58852696	CpG: 28	30642
chr1	58914138	58918238	chr1_58914138_58918238	0	+	58852426	58852696	CpG: 28	61442
chr1	58945138	58945838	chr1_58945138_58945838	0	+	59030054	59030961	CpG: 83	84216
chr1	58959838	58961238	chr1_58959838_58961238	0	+	59030054	59030961	CpG: 83	68816
chr1	59041338	59041738	chr1_59041338_59041738	0	+	59030054	59030961	CpG: 83	10377
chr1	59103838	59104538	chr1_59103838_59104538	0	+	59176666	59177324	CpG: 68	72128
chr1	59127738	59130538	chr1_59127738_59130538	0	+	59176666	59177324	CpG: 68	46128
chr1	59149238	59152238	chr1_59149238_59152238	0	+	59176666	59177324	CpG: 68	24428
chr1	59184738	59185438	chr1_59184738_59185438	0	+	59176666	59177324	CpG: 68	7414
chr1	59186738	59188238	chr1_59186738_59188238	0	+	59176666	59177324	CpG: 68	9414
chr1	59202338	59206138	chr1_59202338_59206138	0	+	59176666	59177324	CpG: 68	25014
chr1	59234338	59235738	chr1_59234338_59235738	0	+	59176666	59177324	CpG: 68	57014
chr1	59258138	59260038	chr1_59258138_59260038	0	+	59293763	59294337	CpG: 61	33725
chr1	59299138	59300338	chr1_59299138_59300338	0	+	59293763	59294337	CpG: 61	4801
chr1	59312438	59315538	chr1_59312438_59315538	0	+	59293763	59294337	CpG: 61	18101
chr1	59325738	59327538	chr1_59325738_59327538	0	+	59293763	59294337	CpG: 61	31401
chr1	59328838	59329138	chr1_59328838_59329138	0	+	59293763	59294337	CpG: 61	34501
chr1	59332138	59333438	chr1_59332138_59333438	0	+	59293763	59294337	CpG: 61	37801
chr1	59334138	59336138	chr1_59334138_59336138	0	+	59293763	59294337	CpG: 61	39801
chr1	59339338	59340538	chr1_59339338_59340538	0	+	59293763	59294337	CpG: 61	45001
chr1	59341238	59342538	chr1_59341238_59342538	0	+	59293763	59294337	CpG: 61	46901
chr1	59361238	59363738	chr1_59361238_59363738	0	+	59293763	59294337	CpG: 61	66901
chr1	59371738	59371938	chr1_59371738_59371938	0	+	59293763	59294337	CpG: 61	77401
chr1	59374938	59375538	chr1_59374938_59375538	0	+	59293763	59294337	CpG: 61	80601
chr1	59377538	59378638	chr1_59377538_59378638	0	+	59293763	59294337	CpG: 61	83201
chr1	59387838	59393138	chr1_59387838_59393138	0	+	59293763	59294337	CpG: 61	93501
chr1	59394338	59398938	chr1_59394338_59398938	0	+	59293763	59294337	CpG: 61	100001
chr1	59411338	59416838	chr1_59411338_59416838	0	+	59293763	59294337	CpG: 61	117001
chr1	59423338	59426738	chr1_59423338_59426738	0	+	59538795	59540781	CpG: 185	112057
chr1	59431638	59432938	chr1_59431638_59432938	0	+	59538795	59540781	CpG: 185	105857
chr1	59433638	59440538	chr1_59433638_59440538	0	+	59538795	59540781	CpG: 185	98257
chr1	59446638	59452838	chr1_59446638_59452838	0	+	59538795	59540781	CpG: 185	85957
chr1	59455638	59465338	chr1_59455638_59465338	0	+	59538795	59540781	CpG: 185	73457
chr1	59474338	59482138	chr1_59474338_59482138	0	+	59538795	59540781	CpG: 185	56657
chr1	59485438	59494038	chr1_59485438_59494038	0	+	59538795	59540781	CpG: 185	44757
chr1	59497138	59497538	chr1_59497138_59497538	0	+	59538795	59540781	CpG: 185	41257
chr1	59499138	59509138	chr1_59499138_59509138	0	+	59538795	59540781	CpG: 185	29657
chr1	59515838	59516638	chr1_59515838_59516638	0	+	59538795	59540781	CpG: 185	22157
chr1	59519638	59524038	chr1_59519638_59524038	0	+	59538795	59540781	CpG: 185	14757
chr1	59527038	59533038	chr1_59527038_59533038	0	+	59538795	59540781	CpG: 185	5757
chr1	59536338	59537038	chr1_59536338_59537038	0	+	59538795	59540781	CpG: 185	1757
chr1	59539238	59541338	chr1_59539238_59541338	0	+	59538795	59540781	CpG: 185	0
chr1	59547938	59550438	chr1_59547938_59550438	0	+	59538795	59540781	CpG: 185	7157
chr1	59568538	59569938	chr1_59568538_59569938	0	+	59538795	59540781	CpG: 185	27757
chr1	59571638	59573938	chr1_59571638_59573938	0	+	59538795	59540781	CpG: 185	30857
chr1	59576938	59581138	chr1_59576938_59581138	0	+	59538795	59540781	CpG: 185	36157
chr1	59586438	59588638	chr1_59586438_59588638	0	+	59538795	59540781	CpG: 185	45657
chr1	59597338	59599038	chr1_59597338_59599038	0	+	59538795	59540781	CpG: 185	56557
chr1	59604038	59605238	chr1_59604038_59605238	0	+	59538795	59540781	CpG: 185	63257
chr1	59606938	59613238	chr1_59606938_59613238	0	+	59538795	59540781	CpG: 185	66157
chr1	59614638	59621938	chr1_59614638_59621938	0	+	59538795	59540781	CpG: 185	73857
chr1	59629938	59643338	chr1_59629938_59643338	0	+	59727540	59727744	CpG: 20	84202
chr1	59648238	59652438	chr1_59648238_59652438	0	+	59727540	59727744	CpG: 20	75102
chr1	59657038	59664638	chr1_59657038_59664638	0	+	59727540	59727744	CpG: 20	62902
chr1	59953838	59954538	chr1_59953838_59954538	0	+	59969392	59970734	CpG: 118	14854
chr1	59961138	59965338	chr1_59961138_59965338	0	+	59969392	59970734	CpG: 118	4054
chr1	59981138	59983638	chr1_59981138_59983638	0	+	59969392	59970734	CpG: 118	10404
chr1	60019938	60022038	chr1_60019938_60022038	0	+	59969392	59970734	CpG: 118	49204
chr1	60023638	60024138	chr1_60023638_60024138	0	+	59969392	59970734	CpG: 118	52904
chr1	60074838	60077738	chr1_60074838_60077738	0	+	60099490	60100343	CpG: 81	21752
chr1	60130238	60131238	chr1_60130238_60131238	0	+	60155000	60155621	CpG: 62	23762
chr1	60225438	60226138	chr1_60225438_60226138	0	+	60237058	60237333	CpG: 30	10920
chr1	60360938	60361538	chr1_60360938_60361538	0	+	60400099	60400501	CpG: 51	38561
chr1	60411938	60414138	chr1_60411938_60414138	0	+	60400099	60400501	CpG: 51	11437
chr1	60425538	60427738	chr1_60425538_60427738	0	+	60400099	60400501	CpG: 51	25037
chr1	60465838	60466138	chr1_60465838_60466138	0	+	60466122	60467095	CpG: 103	0
chr1	60545138	60547438	chr1_60545138_60547438	0	+	60623026	60624104	CpG: 139	75588
chr1	60637238	60638038	chr1_60637238_60638038	0	+	60623026	60624104	CpG: 139	13134
chr1	60640538	60642738	chr1_60640538_60642738	0	+	60623026	60624104	CpG: 139	16434
chr1	60646938	60649938	chr1_60646938_60649938	0	+	60623026	60624104	CpG: 139	22834
chr1	60672238	60672938	chr1_60672238_60672938	0	+	60623026	60624104	CpG: 139	48134
chr1	60682738	60684638	chr1_60682738_60684638	0	+	60623026	60624104	CpG: 139	58634
chr1	60704038	60707938	chr1_60704038_60707938	0	+	60623026	60624104	CpG: 139	79934
chr1	60717938	60719938	chr1_60717938_60719938	0	+	60623026	60624104	CpG: 139	93834
chr1	60729338	60730438	chr1_60729338_60730438	0	+	60623026	60624104	CpG: 139	105234
chr1	60734238	60735238	chr1_60734238_60735238	0	+	60623026	60624104	CpG: 139	110134
chr1	60742438	60743238	chr1_60742438_60743238	0	+	60623026	60624104	CpG: 139	118334
chr1	60797538	60800838	chr1_60797538_60800838	0	+	60623026	60624104	CpG: 139	173434
chr1	60851438	60853238	chr1_60851438_60853238	0	+	60623026	60624104	CpG: 139	227334
chr1	60862438	60869938	chr1_60862438_60869938	0	+	60623026	60624104	CpG: 139	238334
chr1	60889538	60890038	chr1_60889538_60890038	0	+	60623026	60624104	CpG: 139	265434
chr1	60897338	60898838	chr1_60897338_60898838	0	+	60623026	60624104	CpG: 139	273234
chr1	60899038	60899538	chr1_60899038_60899538	0	+	60623026	60624104	CpG: 139	274934
chr1	60905338	60906538	chr1_60905338_60906538	0	+	60623026	60624104	CpG: 139	281234
chr1	60909438	60910138	chr1_60909438_60910138	0	+	60623026	60624104	CpG: 139	285334
chr1	60912438	60915638	chr1_60912438_60915638	0	+	60623026	60624104	CpG: 139	288334
chr1	60919538	60921538	chr1_60919538_60921538	0	+	60623026	60624104	CpG: 139	295434
chr1	60923138	60923738	chr1_60923138_60923738	0	+	60623026	60624104	CpG: 139	299034
chr1	60924438	60927138	chr1_60924438_60927138	0	+	60623026	60624104	CpG: 139	300334
chr1	60931638	60932138	chr1_60931638_60932138	0	+	60623026	60624104	CpG: 139	307534
chr1	60933438	60933938	chr1_60933438_60933938	0	+	60623026	60624104	CpG: 139	309334
chr1	60938638	60939238	chr1_60938638_60939238	0	+	60623026	60624104	CpG: 139	314534
chr1	60969138	60969238	chr1_60969138_60969238	0	+	60623026	60624104	CpG: 139	345034
chr1	61024538	61025438	chr1_61024538_61025438	0	+	60623026	60624104	CpG: 139	400434
chr1	61052738	61054838	chr1_61052738_61054838	0	+	60623026	60624104	CpG: 139	428634
chr1	61079038	61080738	chr1_61079038_61080738	0	+	60623026	60624104	CpG: 139	454934
chr1	61228338	61228738	chr1_61228338_61228738	0	+	61685310	61685980	CpG: 78	456572
chr1	61241238	61241338	chr1_61241238_61241338	0	+	61685310	61685980	CpG: 78	443972
chr1	61272738	61274938	chr1_61272738_61274938	0	+	61685310	61685980	CpG: 78	410372
chr1	61289738	61290338	chr1_61289738_61290338	0	+	61685310	61685980	CpG: 78	394972
chr1	61350438	61354138	chr1_61350438_61354138	0	+	61685310	61685980	CpG: 78	331172
chr1	61357538	61358838	chr1_61357538_61358838	0	+	61685310	61685980	CpG: 78	326472
chr1	61378438	61379338	chr1_61378438_61379338	0	+	61685310	61685980	CpG: 78	305972
chr1	61418838	61425938	chr1_61418838_61425938	0	+	61685310	61685980	CpG: 78	259372
chr1	61430038	61430938	chr1_61430038_61430938	0	+	61685310	61685980	CpG: 78	254372
chr1	61434738	61437138	chr1_61434738_61437138	0	+	61685310	61685980	CpG: 78	248172
chr1	61476038	61476538	chr1_61476038_61476538	0	+	61685310	61685980	CpG: 78	208772
chr1	61513638	61514638	chr1_61513638_61514638	0	+	61685310	61685980	CpG: 78	170672
chr1	61575338	61575738	chr1_61575338_61575738	0	+	61685310	61685980	CpG: 78	109572
chr1	61601538	61602338	chr1_61601538_61602338	0	+	61685310	61685980	CpG: 78	82972
chr1	61697438	61698538	chr1_61697438_61698538	0	+	61685310	61685980	CpG: 78	11458
chr1	61715138	61715838	chr1_61715138_61715838	0	+	61685310	61685980	CpG: 78	29158
chr1	61726538	61728738	chr1_61726538_61728738	0	+	61685310	61685980	CpG: 78	40558
chr1	61983338	61984438	chr1_61983338_61984438	0	+	61685310	61685980	CpG: 78	297358
chr1	62081938	62082738	chr1_62081938_62082738	0	+	61685310	61685980	CpG: 78	395958
chr1	62298738	62299938	chr1_62298738_62299938	0	+	62749412	62750322	CpG: 86	449474
chr1	62373438	62373738	chr1_62373438_62373738	0	+	62749412	62750322	CpG: 86	375674
chr1	62384138	62384338	chr1_62384138_62384338	0	+	62749412	62750322	CpG: 86	365074
chr1	62443538	62446538	chr1_62443538_62446538	0	+	62749412	62750322	CpG: 86	302874
chr1	62459538	62461938	chr1_62459538_62461938	0	+	62749412	62750322	CpG: 86	287474
chr1	62480238	62482838	chr1_62480238_62482838	0	+	62749412	62750322	CpG: 86	266574
chr1	62484338	62485038	chr1_62484338_62485038	0	+	62749412	62750322	CpG: 86	264374
chr1	62544938	62545238	chr1_62544938_62545238	0	+	62749412	62750322	CpG: 86	204174
chr1	62567538	62568138	chr1_62567538_62568138	0	+	62749412	62750322	CpG: 86	181274
chr1	62629738	62630938	chr1_62629738_62630938	0	+	62749412	62750322	CpG: 86	118474
chr1	62632438	62639938	chr1_62632438_62639938	0	+	62749412	62750322	CpG: 86	109474
chr1	62645638	62648438	chr1_62645638_62648438	0	+	62749412	62750322	CpG: 86	100974
chr1	62681338	62681938	chr1_62681338_62681938	0	+	62749412	62750322	CpG: 86	67474
chr1	62683238	62684938	chr1_62683238_62684938	0	+	62749412	62750322	CpG: 86	64474
chr1	62694238	62697938	chr1_62694238_62697938	0	+	62749412	62750322	CpG: 86	51474
chr1	62736638	62737138	chr1_62736638_62737138	0	+	62749412	62750322	CpG: 86	12274
chr1	62742938	62744038	chr1_62742938_62744038	0	+	62749412	62750322	CpG: 86	5374
chr1	62752538	62752638	chr1_62752538_62752638	0	+	62752424	62753606	CpG: 88	0
chr1	62756438	62770538	chr1_62756438_62770538	0	+	62752424	62753606	CpG: 88	2832
chr1	62772638	62774438	chr1_62772638_62774438	0	+	62752424	62753606	CpG: 88	19032
chr1	62788538	62789838	chr1_62788538_62789838	0	+	62752424	62753606	CpG: 88	34932
chr1	62795838	62798838	chr1_62795838_62798838	0	+	62752424	62753606	CpG: 88	42232
chr1	62811238	62813338	chr1_62811238_62813338	0	+	62752424	62753606	CpG: 88	57632
chr1	62815538	62818638	chr1_62815538_62818638	0	+	62752424	62753606	CpG: 88	61932
chr1	62823938	62828138	chr1_62823938_62828138	0	+	62752424	62753606	CpG: 88	70332
chr1	62835438	62837338	chr1_62835438_62837338	0	+	62752424	62753606	CpG: 88	81832
chr1	62838238	62845538	chr1_62838238_62845538	0	+	62752424	62753606	CpG: 88	84632
chr1	62850838	62851938	chr1_62850838_62851938	0	+	62752424	62753606	CpG: 88	97232
chr1	62856138	62856938	chr1_62856138_62856938	0	+	62752424	62753606	CpG: 88	102532
chr1	62863238	62865638	chr1_62863238_62865638	0	+	62752424	62753606	CpG: 88	109632
chr1	62872738	62874038	chr1_62872738_62874038	0	+	62752424	62753606	CpG: 88	119132
chr1	62878038	62879138	chr1_62878038_62879138	0	+	62752424	62753606	CpG: 88	124432
chr1	62883538	62885338	chr1_62883538_62885338	0	+	62752424	62753606	CpG: 88	129932
chr1	62897038	62900138	chr1_62897038_62900138	0	+	62752424	62753606	CpG: 88	143432
chr1	62919138	62922238	chr1_62919138_62922238	0	+	62752424	62753606	CpG: 88	165532
chr1	62931038	62934638	chr1_62931038_62934638	0	+	62752424	62753606	CpG: 88	177432
chr1	62944238	62945438	chr1_62944238_62945438	0	+	62752424	62753606	CpG: 88	190632
chr1	62948238	62948338	chr1_62948238_62948338	0	+	62752424	62753606	CpG: 88	194632
chr1	62948838	62949738	chr1_62948838_62949738	0	+	62752424	62753606	CpG: 88	195232
chr1	62954938	62957638	chr1_62954938_62957638	0	+	62752424	62753606	CpG: 88	201332
chr1	62970338	62971538	chr1_62970338_62971538	0	+	63160059	63160923	CpG: 77	188521
chr1	62978538	62980638	chr1_62978538_62980638	0	+	63160059	63160923	CpG: 77	179421
chr1	62990438	62991438	chr1_62990438_62991438	0	+	63160059	63160923	CpG: 77	168621
chr1	63030638	63033838	chr1_63030638_63033838	0	+	63160059	63160923	CpG: 77	126221
chr1	63037238	63039438	chr1_63037238_63039438	0	+	63160059	63160923	CpG: 77	120621
chr1	63040338	63040438	chr1_63040338_63040438	0	+	63160059	63160923	CpG: 77	119621
chr1	63041138	63044738	chr1_63041138_63044738	0	+	63160059	63160923	CpG: 77	115321
chr1	63059738	63067138	chr1_63059738_63067138	0	+	63160059	63160923	CpG: 77	92921
chr1	63072938	63074438	chr1_63072938_63074438	0	+	63160059	63160923	CpG: 77	85621
chr1	63088738	63089738	chr1_63088738_63089738	0	+	63160059	63160923	CpG: 77	70321
chr1	63099538	63100038	chr1_63099538_63100038	0	+	63160059	63160923	CpG: 77	60021
chr1	63104338	63105738	chr1_63104338_63105738	0	+	63160059	63160923	CpG: 77	54321
chr1	63120638	63121738	chr1_63120638_63121738	0	+	63160059	63160923	CpG: 77	38321
chr1	63126638	63127238	chr1_63126638_63127238	0	+	63160059	63160923	CpG: 77	32821
chr1	63132138	63132938	chr1_63132138_63132938	0	+	63160059	63160923	CpG: 77	27121
chr1	63142738	63143138	chr1_63142738_63143138	0	+	63160059	63160923	CpG: 77	16921
chr1	63145138	63145738	chr1_63145138_63145738	0	+	63160059	63160923	CpG: 77	14321
chr1	63153638	63154638	chr1_63153638_63154638	0	+	63160059	63160923	CpG: 77	5421
chr1	63186438	63186838	chr1_63186438_63186838	0	+	63160059	63160923	CpG: 77	25515
chr1	63246538	63246938	chr1_63246538_63246938	0	+	63223121	63224001	CpG: 78	22537
chr1	63249938	63251738	chr1_63249938_63251738	0	+	63223121	63224001	CpG: 78	25937
chr1	63257738	63259338	chr1_63257738_63259338	0	+	63223121	63224001	CpG: 78	33737
chr1	63293638	63299838	chr1_63293638_63299838	0	+	63294863	63295189	CpG: 44	0
chr1	63307138	63308438	chr1_63307138_63308438	0	+	63319637	63320487	CpG: 90	11199
chr1	63311238	63314338	chr1_63311238_63314338	0	+	63319637	63320487	CpG: 90	5299
chr1	63349338	63350938	chr1_63349338_63350938	0	+	63319637	63320487	CpG: 90	28851
chr1	63369838	63375938	chr1_63369838_63375938	0	+	63411858	63412063	CpG: 17	35920
chr1	63439238	63443838	chr1_63439238_63443838	0	+	63411858	63412063	CpG: 17	27175
chr1	63452638	63456338	chr1_63452638_63456338	0	+	63492289	63493103	CpG: 95	35951
chr1	63498538	63503838	chr1_63498538_63503838	0	+	63492289	63493103	CpG: 95	5435
chr1	63506438	63506938	chr1_63506438_63506938	0	+	63492289	63493103	CpG: 95	13335
chr1	63509838	63511138	chr1_63509838_63511138	0	+	63492289	63493103	CpG: 95	16735
chr1	63511738	63511838	chr1_63511738_63511838	0	+	63492289	63493103	CpG: 95	18635
chr1	63513738	63515638	chr1_63513738_63515638	0	+	63492289	63493103	CpG: 95	20635
chr1	63521338	63523838	chr1_63521338_63523838	0	+	63492289	63493103	CpG: 95	28235
chr1	63527938	63530138	chr1_63527938_63530138	0	+	63492289	63493103	CpG: 95	34835
chr1	63542738	63542838	chr1_63542738_63542838	0	+	63492289	63493103	CpG: 95	49635
chr1	63548738	63549238	chr1_63548738_63549238	0	+	63492289	63493103	CpG: 95	55635
chr1	63556238	63557338	chr1_63556238_63557338	0	+	63492289	63493103	CpG: 95	63135
chr1	63558638	63558938	chr1_63558638_63558938	0	+	63492289	63493103	CpG: 95	65535
chr1	63563238	63564738	chr1_63563238_63564738	0	+	63492289	63493103	CpG: 95	70135
chr1	63570838	63571238	chr1_63570838_63571238	0	+	63492289	63493103	CpG: 95	77735
chr1	63580838	63581638	chr1_63580838_63581638	0	+	63492289	63493103	CpG: 95	87735
chr1	63608638	63609138	chr1_63608638_63609138	0	+	63492289	63493103	CpG: 95	115535
chr1	63616938	63617638	chr1_63616938_63617638	0	+	63492289	63493103	CpG: 95	123835
chr1	63658938	63661438	chr1_63658938_63661438	0	+	63492289	63493103	CpG: 95	165835
chr1	63675938	63677538	chr1_63675938_63677538	0	+	63492289	63493103	CpG: 95	182835
chr1	63687438	63687838	chr1_63687438_63687838	0	+	63492289	63493103	CpG: 95	194335
chr1	63694938	63695438	chr1_63694938_63695438	0	+	63492289	63493103	CpG: 95	201835
chr1	63718238	63718538	chr1_63718238_63718538	0	+	63492289	63493103	CpG: 95	225135
chr1	63746038	63746738	chr1_63746038_63746738	0	+	63492289	63493103	CpG: 95	252935
chr1	63754238	63755338	chr1_63754238_63755338	0	+	63492289	63493103	CpG: 95	261135
chr1	63758738	63759538	chr1_63758738_63759538	0	+	63492289	63493103	CpG: 95	265635
chr1	63767338	63767938	chr1_63767338_63767938	0	+	63492289	63493103	CpG: 95	274235
chr1	63791238	63791738	chr1_63791238_63791738	0	+	63492289	63493103	CpG: 95	298135
chr1	63813238	63813638	chr1_63813238_63813638	0	+	63492289	63493103	CpG: 95	320135
chr1	63836038	63836538	chr1_63836038_63836538	0	+	64168187	64168716	CpG: 56	331649
chr1	63859838	63860138	chr1_63859838_63860138	0	+	64168187	64168716	CpG: 56	308049
chr1	63872238	63873438	chr1_63872238_63873438	0	+	64168187	64168716	CpG: 56	294749
chr1	63890638	63891238	chr1_63890638_63891238	0	+	64168187	64168716	CpG: 56	276949
chr1	63931538	63932338	chr1_63931538_63932338	0	+	64168187	64168716	CpG: 56	235849
chr1	63941138	63942238	chr1_63941138_63942238	0	+	64168187	64168716	CpG: 56	225949
chr1	63967038	63968238	chr1_63967038_63968238	0	+	64168187	64168716	CpG: 56	199949
chr1	63979138	63981338	chr1_63979138_63981338	0	+	64168187	64168716	CpG: 56	186849
chr1	63981638	63981838	chr1_63981638_63981838	0	+	64168187	64168716	CpG: 56	186349
chr1	63999738	64000438	chr1_63999738_64000438	0	+	64168187	64168716	CpG: 56	167749
chr1	64003438	64004538	chr1_64003438_64004538	0	+	64168187	64168716	CpG: 56	163649
chr1	64058138	64059038	chr1_64058138_64059038	0	+	64168187	64168716	CpG: 56	109149
chr1	64075238	64075738	chr1_64075238_64075738	0	+	64168187	64168716	CpG: 56	92449
chr1	64084938	64085638	chr1_64084938_64085638	0	+	64168187	64168716	CpG: 56	82549
chr1	64119138	64121138	chr1_64119138_64121138	0	+	64168187	64168716	CpG: 56	47049
chr1	64124138	64126338	chr1_64124138_64126338	0	+	64168187	64168716	CpG: 56	41849
chr1	64144738	64145638	chr1_64144738_64145638	0	+	64168187	64168716	CpG: 56	22549
chr1	64164838	64168238	chr1_64164838_64168238	0	+	64168187	64168716	CpG: 56	0
chr1	64242338	64243538	chr1_64242338_64243538	0	+	64168187	64168716	CpG: 56	73622
chr1	64264638	64266838	chr1_64264638_64266838	0	+	64168187	64168716	CpG: 56	95922
chr1	64267438	64268538	chr1_64267438_64268538	0	+	64168187	64168716	CpG: 56	98722
chr1	64270138	64271138	chr1_64270138_64271138	0	+	64168187	64168716	CpG: 56	101422
chr1	64302438	64302538	chr1_64302438_64302538	0	+	64168187	64168716	CpG: 56	133722
chr1	64350638	64351838	chr1_64350638_64351838	0	+	64168187	64168716	CpG: 56	181922
chr1	64366438	64368938	chr1_64366438_64368938	0	+	64168187	64168716	CpG: 56	197722
chr1	64395838	64396738	chr1_64395838_64396738	0	+	64578941	64580312	CpG: 131	182203
chr1	64408738	64408938	chr1_64408738_64408938	0	+	64578941	64580312	CpG: 131	170003
chr1	64487938	64493038	chr1_64487938_64493038	0	+	64578941	64580312	CpG: 131	85903
chr1	64496938	64498738	chr1_64496938_64498738	0	+	64578941	64580312	CpG: 131	80203
chr1	64544138	64545438	chr1_64544138_64545438	0	+	64578941	64580312	CpG: 131	33503
chr1	64577138	64580138	chr1_64577138_64580138	0	+	64578941	64580312	CpG: 131	0
chr1	64608438	64609038	chr1_64608438_64609038	0	+	64578941	64580312	CpG: 131	28126
chr1	64656538	64660438	chr1_64656538_64660438	0	+	64663519	64664366	CpG: 83	3081
chr1	64660938	64662038	chr1_64660938_64662038	0	+	64663519	64664366	CpG: 83	1481
chr1	64696338	64696638	chr1_64696338_64696638	0	+	64663519	64664366	CpG: 83	31972
chr1	64737438	64738238	chr1_64737438_64738238	0	+	64737108	64738159	CpG: 108	0
chr1	64741238	64742538	chr1_64741238_64742538	0	+	64737108	64738159	CpG: 108	3079
chr1	64781738	64783038	chr1_64781738_64783038	0	+	64781421	64784553	CpG: 241	0
chr1	64809738	64811538	chr1_64809738_64811538	0	+	64781421	64784553	CpG: 241	25185
chr1	64818038	64819138	chr1_64818038_64819138	0	+	64781421	64784553	CpG: 241	33485
chr1	64823138	64829038	chr1_64823138_64829038	0	+	64781421	64784553	CpG: 241	38585
chr1	64836838	64837138	chr1_64836838_64837138	0	+	64781421	64784553	CpG: 241	52285
chr1	64894638	64895238	chr1_64894638_64895238	0	+	65003072	65003444	CpG: 41	107834
chr1	64913838	64914438	chr1_64913838_64914438	0	+	65003072	65003444	CpG: 41	88634
chr1	64937238	64938238	chr1_64937238_64938238	0	+	65003072	65003444	CpG: 41	64834
chr1	64965238	64966038	chr1_64965238_64966038	0	+	65003072	65003444	CpG: 41	37034
chr1	64969138	64971638	chr1_64969138_64971638	0	+	65003072	65003444	CpG: 41	31434
chr1	64972238	64974838	chr1_64972238_64974838	0	+	65003072	65003444	CpG: 41	28234
chr1	64995338	64997538	chr1_64995338_64997538	0	+	65003072	65003444	CpG: 41	5534
chr1	65021938	65023138	chr1_65021938_65023138	0	+	65040979	65041201	CpG: 21	17841
chr1	65024138	65026638	chr1_65024138_65026638	0	+	65040979	65041201	CpG: 21	14341
chr1	65031238	65032638	chr1_65031238_65032638	0	+	65040979	65041201	CpG: 21	8341
chr1	65039838	65045638	chr1_65039838_65045638	0	+	65040979	65041201	CpG: 21	0
chr1	65084438	65087638	chr1_65084438_65087638	0	+	65040979	65041201	CpG: 21	43237
chr1	65095538	65098838	chr1_65095538_65098838	0	+	65040979	65041201	CpG: 21	54337
chr1	65107638	65111838	chr1_65107638_65111838	0	+	65040979	65041201	CpG: 21	66437
chr1	65116638	65121738	chr1_65116638_65121738	0	+	65040979	65041201	CpG: 21	75437
chr1	65148838	65151038	chr1_65148838_65151038	0	+	65225478	65225947	CpG: 38	74440
chr1	65156338	65157638	chr1_65156338_65157638	0	+	65225478	65225947	CpG: 38	67840
chr1	65161738	65164438	chr1_65161738_65164438	0	+	65225478	65225947	CpG: 38	61040
chr1	65224638	65225238	chr1_65224638_65225238	0	+	65225478	65225947	CpG: 38	240
chr1	65255838	65260238	chr1_65255838_65260238	0	+	65232953	65233627	CpG: 59	22211
chr1	65323738	65324438	chr1_65323738_65324438	0	+	65232953	65233627	CpG: 59	90111
chr1	65336538	65337338	chr1_65336538_65337338	0	+	65232953	65233627	CpG: 59	102911
chr1	65351538	65353138	chr1_65351538_65353138	0	+	65232953	65233627	CpG: 59	117911
chr1	65362138	65362338	chr1_65362138_65362338	0	+	65232953	65233627	CpG: 59	128511
chr1	65381838	65382938	chr1_65381838_65382938	0	+	65232953	65233627	CpG: 59	148211
chr1	65398238	65399538	chr1_65398238_65399538	0	+	65232953	65233627	CpG: 59	164611
chr1	65403838	65409038	chr1_65403838_65409038	0	+	65232953	65233627	CpG: 59	170211
chr1	65443238	65444138	chr1_65443238_65444138	0	+	65232953	65233627	CpG: 59	209611
chr1	65454638	65455738	chr1_65454638_65455738	0	+	65232953	65233627	CpG: 59	221011
chr1	65468838	65469038	chr1_65468838_65469038	0	+	65232953	65233627	CpG: 59	235211
chr1	65499838	65500038	chr1_65499838_65500038	0	+	65232953	65233627	CpG: 59	266211
chr1	65503538	65504038	chr1_65503538_65504038	0	+	65232953	65233627	CpG: 59	269911
chr1	65535238	65536238	chr1_65535238_65536238	0	+	65232953	65233627	CpG: 59	301611
chr1	65608838	65609538	chr1_65608838_65609538	0	+	65232953	65233627	CpG: 59	375211
chr1	65736038	65736938	chr1_65736038_65736938	0	+	66221885	66222219	CpG: 29	484947
chr1	65763538	65763738	chr1_65763538_65763738	0	+	66221885	66222219	CpG: 29	458147
chr1	65767238	65769238	chr1_65767238_65769238	0	+	66221885	66222219	CpG: 29	452647
chr1	65860438	65860938	chr1_65860438_65860938	0	+	66221885	66222219	CpG: 29	360947
chr1	65972838	65973638	chr1_65972838_65973638	0	+	66221885	66222219	CpG: 29	248247
chr1	66043438	66046338	chr1_66043438_66046338	0	+	66221885	66222219	CpG: 29	175547
chr1	66049938	66050538	chr1_66049938_66050538	0	+	66221885	66222219	CpG: 29	171347
chr1	66228438	66228738	chr1_66228438_66228738	0	+	66221885	66222219	CpG: 29	6219
chr1	66267438	66267938	chr1_66267438_66267938	0	+	66221885	66222219	CpG: 29	45219
chr1	66366838	66367638	chr1_66366838_66367638	0	+	66221885	66222219	CpG: 29	144619
chr1	66690438	66691538	chr1_66690438_66691538	0	+	66723975	66724213	CpG: 17	32437
chr1	66723338	66724738	chr1_66723338_66724738	0	+	66723975	66724213	CpG: 17	0
chr1	66759638	66760338	chr1_66759638_66760338	0	+	66747326	66747925	CpG: 60	11713
chr1	66889638	66893538	chr1_66889638_66893538	0	+	66909413	66909720	CpG: 31	15875
[truncated: 106,746 more rows]
