# Supplementary material for: Genome-wide distribution of 5-formylcytosine in embryonic stem cells is associated with transcription and depends on thymine DNA glycosylase
Source: Genome Biol. 2012 Aug 17;13(8):R69. doi: 10.1186/gb-2012-13-8-r69 (PMC3491369; doi:10.1186/gb-2012-13-8-r69)
Supplement: Additional file 2 — Genomic coordinates of 5fC-, 5hmC- and 5mC-enriched regions in wild type and knockdown. These bed files report the genomic positions of the regions enriched in 5fC, 5hmC and 5mC. The reported regions are the intersection of the enrichment between two replicates. For each region, the position of the nearest CGI is also shown (where multiple CGIs have the same distance, only the first one is reported). The columns in these files are: 1) chrom (chromosome); 2) start (enriched region start); 3) end (enriched region end); 4) name (ID for enriched region); 5, value (unused column); 6) strand (strand (always +)); 7) cgi_start (nearest CGI start); 8, cgi_end (nearest CGI end); 9) cgi_id (CGI ID (from UCSC genome browser table cpgIslandExt.bed)); 10) cgi_dist (distance of CGI from enriched region (0 if overlapping)). The files in the zipped directory are: fc.enriched.cgi.bed (regions enriched in 5fC in wild-type); fc_sirna_ctrl.enriched.cgi.bed (regions enriched in 5fC in siRNA control); fc_tdg_vs_ctrl.enriched.cgi.bed (regions enriched in 5fC in TDG KD relative to siRNA control); hmc.enriched.cgi.bed (regions enriched in 5hmC wild-type); mc.enriched.cgi.bed (regions enriched in mC wild type). [file gb-2012-13-8-r69-S2.ZIP › additional_files2/mc.enriched.cgi.bed]

chrom	start	end	name	value	strand	cgi_start	cgi_end	cgi_id	cgi_dist
chr1	3175100	3176900	chr1_3175100_3176900	0	+	3521705	3521924	CpG: 27	344805
chr1	3521800	3522700	chr1_3521800_3522700	0	+	3521705	3521924	CpG: 27	0
chr1	3694600	3695000	chr1_3694600_3695000	0	+	3661735	3662237	CpG: 45	32363
chr1	3974300	3979600	chr1_3974300_3979600	0	+	3661735	3662237	CpG: 45	312063
chr1	4514500	4516900	chr1_4514500_4516900	0	+	4487028	4487689	CpG: 47	26811
chr1	4569400	4570300	chr1_4569400_4570300	0	+	4561722	4562156	CpG: 44	7244
chr1	4580400	4582600	chr1_4580400_4582600	0	+	4561722	4562156	CpG: 44	18244
chr1	4677800	4679000	chr1_4677800_4679000	0	+	4679265	4679478	CpG: 24	265
chr1	4680800	4681200	chr1_4680800_4681200	0	+	4679265	4679478	CpG: 24	1322
chr1	4690700	4690800	chr1_4690700_4690800	0	+	4679265	4679478	CpG: 24	11222
chr1	4911500	4912500	chr1_4911500_4912500	0	+	4847546	4848453	CpG: 83	63047
chr1	4931700	4932100	chr1_4931700_4932100	0	+	5008638	5009792	CpG: 77	76538
chr1	5132700	5133200	chr1_5132700_5133200	0	+	5073120	5073617	CpG: 49	59083
chr1	5155700	5156000	chr1_5155700_5156000	0	+	5073120	5073617	CpG: 49	82083
chr1	5159800	5161100	chr1_5159800_5161100	0	+	5073120	5073617	CpG: 49	86183
chr1	5278800	5279100	chr1_5278800_5279100	0	+	5073120	5073617	CpG: 49	205183
chr1	5872900	5873600	chr1_5872900_5873600	0	+	5906509	5907555	CpG: 85	32909
chr1	6031900	6032800	chr1_6031900_6032800	0	+	5906509	5907555	CpG: 85	124345
chr1	6156700	6164600	chr1_6156700_6164600	0	+	6204511	6205413	CpG: 107	39911
chr1	6176700	6177000	chr1_6176700_6177000	0	+	6204511	6205413	CpG: 107	27511
chr1	6420000	6431000	chr1_6420000_6431000	0	+	6431281	6431693	CpG: 36	281
chr1	6628500	6629100	chr1_6628500_6629100	0	+	6431281	6431693	CpG: 36	196807
chr1	7012600	7013400	chr1_7012600_7013400	0	+	7078572	7079352	CpG: 85	65172
chr1	7108300	7109400	chr1_7108300_7109400	0	+	7078572	7079352	CpG: 85	28948
chr1	7281300	7284300	chr1_7281300_7284300	0	+	7387827	7388675	CpG: 64	103527
chr1	7328400	7329100	chr1_7328400_7329100	0	+	7387827	7388675	CpG: 64	58727
chr1	7485200	7485500	chr1_7485200_7485500	0	+	7387827	7388675	CpG: 64	96525
chr1	7644300	7645700	chr1_7644300_7645700	0	+	7387827	7388675	CpG: 64	255625
chr1	7721300	7721600	chr1_7721300_7721600	0	+	7387827	7388675	CpG: 64	332625
chr1	7740800	7741300	chr1_7740800_7741300	0	+	7387827	7388675	CpG: 64	352125
chr1	7997200	7998200	chr1_7997200_7998200	0	+	7387827	7388675	CpG: 64	608525
chr1	8057500	8059400	chr1_8057500_8059400	0	+	7387827	7388675	CpG: 64	668825
chr1	8094700	8096300	chr1_8094700_8096300	0	+	7387827	7388675	CpG: 64	706025
chr1	8490700	8492700	chr1_8490700_8492700	0	+	9289296	9290101	CpG: 61	796596
chr1	8803300	8803700	chr1_8803300_8803700	0	+	9289296	9290101	CpG: 61	485596
chr1	9337000	9337200	chr1_9337000_9337200	0	+	9289296	9290101	CpG: 61	46899
chr1	9355500	9356200	chr1_9355500_9356200	0	+	9289296	9290101	CpG: 61	65399
chr1	9386700	9388400	chr1_9386700_9388400	0	+	9289296	9290101	CpG: 61	96599
chr1	9431800	9432500	chr1_9431800_9432500	0	+	9535350	9536349	CpG: 97	102850
chr1	9539100	9539900	chr1_9539100_9539900	0	+	9535350	9536349	CpG: 97	2751
chr1	9609000	9609700	chr1_9609000_9609700	0	+	9535350	9536349	CpG: 97	72651
chr1	10120700	10121500	chr1_10120700_10121500	0	+	10029826	10030360	CpG: 60	90340
chr1	10140600	10141300	chr1_10140600_10141300	0	+	10222224	10223509	CpG: 136	80924
chr1	10365200	10367000	chr1_10365200_10367000	0	+	10222224	10223509	CpG: 136	141691
chr1	10745200	10745900	chr1_10745200_10745900	0	+	10795380	10795966	CpG: 45	49480
chr1	10794000	10797900	chr1_10794000_10797900	0	+	10795380	10795966	CpG: 45	0
chr1	10806800	10812700	chr1_10806800_10812700	0	+	10795380	10795966	CpG: 45	10834
chr1	10857900	10859200	chr1_10857900_10859200	0	+	10795380	10795966	CpG: 45	61934
chr1	10928100	10928800	chr1_10928100_10928800	0	+	10983567	10984086	CpG: 56	54767
chr1	11285300	11286500	chr1_11285300_11286500	0	+	11404141	11404546	CpG: 44	117641
chr1	11314200	11319900	chr1_11314200_11319900	0	+	11404141	11404546	CpG: 44	84241
chr1	11333000	11334100	chr1_11333000_11334100	0	+	11404141	11404546	CpG: 44	70041
chr1	11376900	11377200	chr1_11376900_11377200	0	+	11404141	11404546	CpG: 44	26941
chr1	11509800	11511400	chr1_11509800_11511400	0	+	11404141	11404546	CpG: 44	105254
chr1	11524600	11527700	chr1_11524600_11527700	0	+	11404141	11404546	CpG: 44	120054
chr1	12027900	12031900	chr1_12027900_12031900	0	+	11404141	11404546	CpG: 44	623354
chr1	12159800	12163100	chr1_12159800_12163100	0	+	11404141	11404546	CpG: 44	755254
chr1	12165600	12166600	chr1_12165600_12166600	0	+	11404141	11404546	CpG: 44	761054
chr1	12500600	12501400	chr1_12500600_12501400	0	+	12980799	12981281	CpG: 34	479399
chr1	12511700	12513100	chr1_12511700_12513100	0	+	12980799	12981281	CpG: 34	467699
chr1	12608000	12609300	chr1_12608000_12609300	0	+	12980799	12981281	CpG: 34	371499
chr1	13190900	13194200	chr1_13190900_13194200	0	+	13116379	13116750	CpG: 30	74150
chr1	13503500	13506800	chr1_13503500_13506800	0	+	13579243	13580258	CpG: 101	72443
chr1	13519300	13520700	chr1_13519300_13520700	0	+	13579243	13580258	CpG: 101	58543
chr1	13611500	13612200	chr1_13611500_13612200	0	+	13579243	13580258	CpG: 101	31242
chr1	13729000	13729700	chr1_13729000_13729700	0	+	13650312	13650813	CpG: 49	78187
chr1	13892700	13893500	chr1_13892700_13893500	0	+	13650312	13650813	CpG: 49	241887
chr1	13930700	13932000	chr1_13930700_13932000	0	+	13650312	13650813	CpG: 49	279887
chr1	14100300	14100600	chr1_14100300_14100600	0	+	14299828	14300117	CpG: 35	199228
chr1	14122500	14123400	chr1_14122500_14123400	0	+	14299828	14300117	CpG: 35	176428
chr1	14277800	14279600	chr1_14277800_14279600	0	+	14299828	14300117	CpG: 35	20228
chr1	14417100	14418900	chr1_14417100_14418900	0	+	14496622	14497229	CpG: 48	77722
chr1	14422300	14423600	chr1_14422300_14423600	0	+	14496622	14497229	CpG: 48	73022
chr1	14486000	14487300	chr1_14486000_14487300	0	+	14496622	14497229	CpG: 48	9322
chr1	14631600	14631700	chr1_14631600_14631700	0	+	14745232	14745884	CpG: 68	113532
chr1	14687100	14688200	chr1_14687100_14688200	0	+	14745232	14745884	CpG: 68	57032
chr1	14918600	14919200	chr1_14918600_14919200	0	+	14745232	14745884	CpG: 68	172716
chr1	15092400	15094400	chr1_15092400_15094400	0	+	15276499	15277259	CpG: 87	182099
chr1	15161800	15163800	chr1_15161800_15163800	0	+	15276499	15277259	CpG: 87	112699
chr1	15302400	15303500	chr1_15302400_15303500	0	+	15276499	15277259	CpG: 87	25141
chr1	15661100	15661900	chr1_15661100_15661900	0	+	15795672	15796189	CpG: 60	133772
chr1	16047200	16048100	chr1_16047200_16048100	0	+	16083037	16083452	CpG: 41	34937
chr1	16141300	16143500	chr1_16141300_16143500	0	+	16094846	16096372	CpG: 169	44928
chr1	16162500	16163500	chr1_16162500_16163500	0	+	16094846	16096372	CpG: 169	66128
chr1	16249300	16249900	chr1_16249300_16249900	0	+	16094846	16096372	CpG: 169	152928
chr1	16485900	16494600	chr1_16485900_16494600	0	+	16509814	16510174	CpG: 46	15214
chr1	16506100	16506800	chr1_16506100_16506800	0	+	16509814	16510174	CpG: 46	3014
chr1	16675100	16676500	chr1_16675100_16676500	0	+	16655227	16655707	CpG: 56	19393
chr1	16699300	16704500	chr1_16699300_16704500	0	+	16655227	16655707	CpG: 56	43593
chr1	16773200	16774300	chr1_16773200_16774300	0	+	16655227	16655707	CpG: 56	117493
chr1	16788900	16791200	chr1_16788900_16791200	0	+	16655227	16655707	CpG: 56	133193
chr1	16798800	16799900	chr1_16798800_16799900	0	+	16655227	16655707	CpG: 56	143093
chr1	16806800	16807700	chr1_16806800_16807700	0	+	16655227	16655707	CpG: 56	151093
chr1	17532400	17533700	chr1_17532400_17533700	0	+	17135548	17135876	CpG: 23	396524
chr1	17864700	17865400	chr1_17864700_17865400	0	+	18048116	18048977	CpG: 91	182716
chr1	18022700	18024500	chr1_18022700_18024500	0	+	18048116	18048977	CpG: 91	23616
chr1	18203400	18204700	chr1_18203400_18204700	0	+	18048116	18048977	CpG: 91	154423
chr1	18503500	18503800	chr1_18503500_18503800	0	+	18048116	18048977	CpG: 91	454523
chr1	18591500	18592000	chr1_18591500_18592000	0	+	19094652	19095004	CpG: 25	502652
chr1	19049900	19050400	chr1_19049900_19050400	0	+	19094652	19095004	CpG: 25	44252
chr1	19203100	19204100	chr1_19203100_19204100	0	+	19204021	19204485	CpG: 35	0
chr1	19206900	19207500	chr1_19206900_19207500	0	+	19204021	19204485	CpG: 35	2415
chr1	19320900	19323300	chr1_19320900_19323300	0	+	19226693	19226931	CpG: 19	93969
chr1	20034900	20035400	chr1_20034900_20035400	0	+	20809969	20810378	CpG: 45	774569
chr1	20201600	20202100	chr1_20201600_20202100	0	+	20809969	20810378	CpG: 45	607869
chr1	20578000	20578600	chr1_20578000_20578600	0	+	20809969	20810378	CpG: 45	231369
chr1	20677600	20678800	chr1_20677600_20678800	0	+	20809969	20810378	CpG: 45	131169
chr1	20711600	20713600	chr1_20711600_20713600	0	+	20809969	20810378	CpG: 45	96369
chr1	20825600	20827400	chr1_20825600_20827400	0	+	20809969	20810378	CpG: 45	15222
chr1	20999600	21002200	chr1_20999600_21002200	0	+	20941743	20941971	CpG: 20	57629
chr1	21054000	21061000	chr1_21054000_21061000	0	+	21068950	21069775	CpG: 72	7950
chr1	21077000	21080500	chr1_21077000_21080500	0	+	21068950	21069775	CpG: 72	7225
chr1	21112400	21113800	chr1_21112400_21113800	0	+	21068950	21069775	CpG: 72	42625
chr1	21280800	21281600	chr1_21280800_21281600	0	+	21068950	21069775	CpG: 72	211025
chr1	21286400	21286600	chr1_21286400_21286600	0	+	21068950	21069775	CpG: 72	216625
chr1	21320400	21322300	chr1_21320400_21322300	0	+	21068950	21069775	CpG: 72	250625
chr1	21353300	21355300	chr1_21353300_21355300	0	+	21068950	21069775	CpG: 72	283525
chr1	21480300	21480600	chr1_21480300_21480600	0	+	21068950	21069775	CpG: 72	410525
chr1	21516300	21517100	chr1_21516300_21517100	0	+	21951084	21952205	CpG: 99	433984
chr1	22271500	22272600	chr1_22271500_22272600	0	+	22540016	22541024	CpG: 104	267416
chr1	22312000	22312800	chr1_22312000_22312800	0	+	22540016	22541024	CpG: 104	227216
chr1	22374200	22374800	chr1_22374200_22374800	0	+	22540016	22541024	CpG: 104	165216
chr1	22590949	22591949	chr1_22590949_22591949	0	+	22540016	22541024	CpG: 104	49925
chr1	22630549	22631649	chr1_22630549_22631649	0	+	22540016	22541024	CpG: 104	89525
chr1	22651849	22652449	chr1_22651849_22652449	0	+	22540016	22541024	CpG: 104	110825
chr1	22696849	22697649	chr1_22696849_22697649	0	+	22812521	22813203	CpG: 62	114872
chr1	22728249	22728949	chr1_22728249_22728949	0	+	22812521	22813203	CpG: 62	83572
chr1	23107449	23109349	chr1_23107449_23109349	0	+	23108726	23109101	CpG: 27	0
chr1	23115149	23115849	chr1_23115149_23115849	0	+	23108726	23109101	CpG: 27	6048
chr1	23382849	23386349	chr1_23382849_23386349	0	+	23389520	23390239	CpG: 83	3171
chr1	23533949	23534649	chr1_23533949_23534649	0	+	23389520	23390239	CpG: 83	143710
chr1	23579749	23581049	chr1_23579749_23581049	0	+	23768661	23770043	CpG: 131	187612
chr1	23604849	23606249	chr1_23604849_23606249	0	+	23768661	23770043	CpG: 131	162412
chr1	23618949	23619449	chr1_23618949_23619449	0	+	23768661	23770043	CpG: 131	149212
chr1	23660849	23664049	chr1_23660849_23664049	0	+	23768661	23770043	CpG: 131	104612
chr1	23721549	23722149	chr1_23721549_23722149	0	+	23768661	23770043	CpG: 131	46512
chr1	23727349	23730749	chr1_23727349_23730749	0	+	23768661	23770043	CpG: 131	37912
chr1	23876149	23877049	chr1_23876149_23877049	0	+	23928558	23929393	CpG: 76	51509
chr1	24139049	24139449	chr1_24139049_24139449	0	+	24106480	24107395	CpG: 108	31654
chr1	24182549	24185649	chr1_24182549_24185649	0	+	24106480	24107395	CpG: 108	75154
chr1	24196549	24197549	chr1_24196549_24197549	0	+	24106480	24107395	CpG: 108	89154
chr1	24269949	24272249	chr1_24269949_24272249	0	+	24106480	24107395	CpG: 108	162554
chr1	24294749	24296849	chr1_24294749_24296849	0	+	24106480	24107395	CpG: 108	187354
chr1	24337249	24338049	chr1_24337249_24338049	0	+	24106480	24107395	CpG: 108	229854
chr1	24386049	24386849	chr1_24386049_24386849	0	+	24593360	24594016	CpG: 71	206511
chr1	24551749	24552149	chr1_24551749_24552149	0	+	24593360	24594016	CpG: 71	41211
chr1	24566249	24567649	chr1_24566249_24567649	0	+	24593360	24594016	CpG: 71	25711
chr1	24591149	24592449	chr1_24591149_24592449	0	+	24593360	24594016	CpG: 71	911
chr1	24761138	24762738	chr1_24761138_24762738	0	+	24685355	24685922	CpG: 54	75216
chr1	24763438	24766738	chr1_24763438_24766738	0	+	24685355	24685922	CpG: 54	77516
chr1	24778038	24785938	chr1_24778038_24785938	0	+	24685355	24685922	CpG: 54	92116
chr1	24812038	24813138	chr1_24812038_24813138	0	+	24685355	24685922	CpG: 54	126116
chr1	24857238	24870838	chr1_24857238_24870838	0	+	24685355	24685922	CpG: 54	171316
chr1	25097938	25098338	chr1_25097938_25098338	0	+	24685355	24685922	CpG: 54	412016
chr1	25232838	25233438	chr1_25232838_25233438	0	+	24685355	24685922	CpG: 54	546916
chr1	25243438	25244238	chr1_25243438_25244238	0	+	24685355	24685922	CpG: 54	557516
chr1	25245038	25246338	chr1_25245038_25246338	0	+	24685355	24685922	CpG: 54	559116
chr1	25329738	25330438	chr1_25329738_25330438	0	+	25886690	25887525	CpG: 75	556252
chr1	26543738	26546338	chr1_26543738_26546338	0	+	25886690	25887525	CpG: 75	656213
chr1	27246538	27247538	chr1_27246538_27247538	0	+	25886690	25887525	CpG: 75	1359013
chr1	27747438	27748338	chr1_27747438_27748338	0	+	25886690	25887525	CpG: 75	1859913
chr1	28146438	28147238	chr1_28146438_28147238	0	+	25886690	25887525	CpG: 75	2258913
chr1	28227238	28228638	chr1_28227238_28228638	0	+	25886690	25887525	CpG: 75	2339713
chr1	28228838	28233138	chr1_28228838_28233138	0	+	25886690	25887525	CpG: 75	2341313
chr1	28524638	28524938	chr1_28524638_28524938	0	+	30929953	30930871	CpG: 137	2405015
chr1	28857438	28859638	chr1_28857438_28859638	0	+	30929953	30930871	CpG: 137	2070315
chr1	28936538	28937138	chr1_28936538_28937138	0	+	30929953	30930871	CpG: 137	1992815
chr1	29064038	29064838	chr1_29064038_29064838	0	+	30929953	30930871	CpG: 137	1865115
chr1	29964338	29966038	chr1_29964338_29966038	0	+	30929953	30930871	CpG: 137	963915
chr1	30116138	30116938	chr1_30116138_30116938	0	+	30929953	30930871	CpG: 137	813015
chr1	30141538	30148338	chr1_30141538_30148338	0	+	30929953	30930871	CpG: 137	781615
chr1	30773138	30774738	chr1_30773138_30774738	0	+	30929953	30930871	CpG: 137	155215
chr1	30815738	30828938	chr1_30815738_30828938	0	+	30929953	30930871	CpG: 137	101015
chr1	30859638	30863038	chr1_30859638_30863038	0	+	30929953	30930871	CpG: 137	66915
chr1	30870238	30870538	chr1_30870238_30870538	0	+	30929953	30930871	CpG: 137	59415
chr1	31018038	31019938	chr1_31018038_31019938	0	+	31005671	31007061	CpG: 145	10977
chr1	31185038	31185338	chr1_31185038_31185338	0	+	31005671	31007061	CpG: 145	177977
chr1	31233138	31234238	chr1_31233138_31234238	0	+	31005671	31007061	CpG: 145	226077
chr1	31596238	31597538	chr1_31596238_31597538	0	+	31005671	31007061	CpG: 145	589177
chr1	31628838	31629838	chr1_31628838_31629838	0	+	32229385	32229891	CpG: 50	599547
chr1	31707538	31708138	chr1_31707538_31708138	0	+	32229385	32229891	CpG: 50	521247
chr1	31992338	31993838	chr1_31992338_31993838	0	+	32229385	32229891	CpG: 50	235547
chr1	32194438	32194738	chr1_32194438_32194738	0	+	32229385	32229891	CpG: 50	34647
chr1	32275338	32276938	chr1_32275338_32276938	0	+	32229385	32229891	CpG: 50	45447
chr1	32841838	32842638	chr1_32841838_32842638	0	+	32229385	32229891	CpG: 50	611947
chr1	32891438	32892138	chr1_32891438_32892138	0	+	32229385	32229891	CpG: 50	661547
chr1	32955738	32957038	chr1_32955738_32957038	0	+	32229385	32229891	CpG: 50	725847
chr1	33058138	33058738	chr1_33058138_33058738	0	+	33726398	33727414	CpG: 73	667660
chr1	33157438	33160138	chr1_33157438_33160138	0	+	33726398	33727414	CpG: 73	566260
chr1	33578638	33580238	chr1_33578638_33580238	0	+	33726398	33727414	CpG: 73	146160
chr1	33627938	33629138	chr1_33627938_33629138	0	+	33726398	33727414	CpG: 73	97260
chr1	33656038	33657438	chr1_33656038_33657438	0	+	33726398	33727414	CpG: 73	68960
chr1	33705638	33705838	chr1_33705638_33705838	0	+	33726398	33727414	CpG: 73	20560
chr1	33707438	33707838	chr1_33707438_33707838	0	+	33726398	33727414	CpG: 73	18560
chr1	33832838	33834738	chr1_33832838_33834738	0	+	33814456	33814794	CpG: 44	18044
chr1	34057838	34059038	chr1_34057838_34059038	0	+	34062891	34063093	CpG: 18	3853
chr1	34207538	34210938	chr1_34207538_34210938	0	+	34234787	34235038	CpG: 25	23849
chr1	34345538	34365938	chr1_34345538_34365938	0	+	34234787	34235038	CpG: 25	110500
chr1	34415638	34416938	chr1_34415638_34416938	0	+	34496086	34496983	CpG: 64	79148
chr1	34423338	34425138	chr1_34423338_34425138	0	+	34496086	34496983	CpG: 64	70948
chr1	34500138	34503738	chr1_34500138_34503738	0	+	34496086	34496983	CpG: 64	3155
chr1	34553838	34557238	chr1_34553838_34557238	0	+	34529599	34529811	CpG: 19	24027
chr1	34907038	34907638	chr1_34907038_34907638	0	+	34906740	34907023	CpG: 33	15
chr1	34916438	34920938	chr1_34916438_34920938	0	+	34906740	34907023	CpG: 33	9415
chr1	34980038	34981738	chr1_34980038_34981738	0	+	34986879	34987484	CpG: 47	5141
chr1	34984538	34987838	chr1_34984538_34987838	0	+	34986879	34987484	CpG: 47	0
chr1	35060538	35061138	chr1_35060538_35061138	0	+	34986879	34987484	CpG: 47	73054
chr1	35170938	35172738	chr1_35170938_35172738	0	+	34986879	34987484	CpG: 47	183454
chr1	35262838	35263438	chr1_35262838_35263438	0	+	34986879	34987484	CpG: 47	275354
chr1	35272438	35273438	chr1_35272438_35273438	0	+	34986879	34987484	CpG: 47	284954
chr1	35376338	35378538	chr1_35376338_35378538	0	+	34986879	34987484	CpG: 47	388854
chr1	35387138	35388338	chr1_35387138_35388338	0	+	34986879	34987484	CpG: 47	399654
chr1	35540038	35540438	chr1_35540038_35540438	0	+	34986879	34987484	CpG: 47	552554
chr1	35557638	35560638	chr1_35557638_35560638	0	+	36125305	36126061	CpG: 81	564667
chr1	35779838	35780138	chr1_35779838_35780138	0	+	36125305	36126061	CpG: 81	345167
chr1	35976938	35980338	chr1_35976938_35980338	0	+	36125305	36126061	CpG: 81	144967
chr1	36065538	36069438	chr1_36065538_36069438	0	+	36125305	36126061	CpG: 81	55867
chr1	36217238	36218838	chr1_36217238_36218838	0	+	36160382	36161031	CpG: 46	56207
chr1	36566238	36567438	chr1_36566238_36567438	0	+	36568608	36569851	CpG: 128	1170
chr1	36705038	36706138	chr1_36705038_36706138	0	+	36739929	36740283	CpG: 32	33791
chr1	36795638	36795938	chr1_36795638_36795938	0	+	36766466	36766993	CpG: 50	28645
chr1	36796138	36800438	chr1_36796138_36800438	0	+	36827653	36828038	CpG: 44	27215
chr1	37335238	37335638	chr1_37335238_37335638	0	+	37356685	37357352	CpG: 62	21047
chr1	37375838	37377138	chr1_37375838_37377138	0	+	37356685	37357352	CpG: 62	18486
chr1	37498038	37500038	chr1_37498038_37500038	0	+	37486622	37487260	CpG: 67	10778
chr1	37586738	37587538	chr1_37586738_37587538	0	+	37597160	37597765	CpG: 56	9622
chr1	37736238	37737438	chr1_37736238_37737438	0	+	37776158	37776973	CpG: 88	38720
chr1	37780538	37782138	chr1_37780538_37782138	0	+	37776158	37776973	CpG: 88	3565
chr1	38003138	38004838	chr1_38003138_38004838	0	+	38053791	38054304	CpG: 41	48953
chr1	38075738	38076838	chr1_38075738_38076838	0	+	38054668	38055520	CpG: 101	20218
chr1	38226338	38226538	chr1_38226338_38226538	0	+	38185893	38187053	CpG: 167	39285
chr1	38275638	38278338	chr1_38275638_38278338	0	+	38266910	38267190	CpG: 26	8448
chr1	38338638	38342438	chr1_38338638_38342438	0	+	38266910	38267190	CpG: 26	71448
chr1	38479638	38481838	chr1_38479638_38481838	0	+	38683638	38684929	CpG: 99	201800
chr1	38590738	38605038	chr1_38590738_38605038	0	+	38683638	38684929	CpG: 99	78600
chr1	38606738	38608038	chr1_38606738_38608038	0	+	38683638	38684929	CpG: 99	75600
chr1	38628438	38631038	chr1_38628438_38631038	0	+	38683638	38684929	CpG: 99	52600
chr1	38670338	38672338	chr1_38670338_38672338	0	+	38683638	38684929	CpG: 99	11300
chr1	38677238	38677638	chr1_38677238_38677638	0	+	38683638	38684929	CpG: 99	6000
chr1	38758138	38758938	chr1_38758138_38758938	0	+	38683638	38684929	CpG: 99	73209
chr1	38951738	38952938	chr1_38951738_38952938	0	+	38954709	38955047	CpG: 46	1771
chr1	39047638	39055138	chr1_39047638_39055138	0	+	39044344	39044897	CpG: 47	2741
chr1	39101938	39102838	chr1_39101938_39102838	0	+	39044344	39044897	CpG: 47	57041
chr1	39536638	39537438	chr1_39536638_39537438	0	+	39534968	39535842	CpG: 81	796
chr1	39680538	39680838	chr1_39680538_39680838	0	+	39707286	39708060	CpG: 72	26448
chr1	39682038	39684538	chr1_39682038_39684538	0	+	39707286	39708060	CpG: 72	22748
chr1	39753838	39754838	chr1_39753838_39754838	0	+	39707286	39708060	CpG: 72	45778
chr1	39872738	39875138	chr1_39872738_39875138	0	+	39957317	39958304	CpG: 127	82179
chr1	40035738	40036238	chr1_40035738_40036238	0	+	39957317	39958304	CpG: 127	77434
chr1	40079538	40087838	chr1_40079538_40087838	0	+	39957317	39958304	CpG: 127	121234
chr1	40117638	40121838	chr1_40117638_40121838	0	+	39957317	39958304	CpG: 127	159334
chr1	40124638	40126238	chr1_40124638_40126238	0	+	39957317	39958304	CpG: 127	166334
chr1	40135538	40137638	chr1_40135538_40137638	0	+	39957317	39958304	CpG: 127	177234
chr1	40268638	40270238	chr1_40268638_40270238	0	+	40323401	40323721	CpG: 30	53163
chr1	40401938	40402438	chr1_40401938_40402438	0	+	40382654	40382864	CpG: 17	19074
chr1	40442938	40444038	chr1_40442938_40444038	0	+	40382654	40382864	CpG: 17	60074
chr1	40461338	40463838	chr1_40461338_40463838	0	+	40382654	40382864	CpG: 17	78474
chr1	40486738	40488238	chr1_40486738_40488238	0	+	40382654	40382864	CpG: 17	103874
chr1	40526738	40528338	chr1_40526738_40528338	0	+	40382654	40382864	CpG: 17	143874
chr1	40545538	40546238	chr1_40545538_40546238	0	+	40382654	40382864	CpG: 17	162674
chr1	40553138	40558138	chr1_40553138_40558138	0	+	40382654	40382864	CpG: 17	170274
chr1	40770838	40772138	chr1_40770838_40772138	0	+	40737851	40738929	CpG: 111	31909
chr1	40780338	40783738	chr1_40780338_40783738	0	+	40737851	40738929	CpG: 111	41409
chr1	40798138	40801738	chr1_40798138_40801738	0	+	40847363	40847656	CpG: 28	45625
chr1	40821138	40821238	chr1_40821138_40821238	0	+	40847363	40847656	CpG: 28	26125
chr1	40838938	40839738	chr1_40838938_40839738	0	+	40847363	40847656	CpG: 28	7625
chr1	40860838	40864638	chr1_40860838_40864638	0	+	40847363	40847656	CpG: 28	13182
chr1	40914338	40915438	chr1_40914338_40915438	0	+	40847363	40847656	CpG: 28	66682
chr1	40966638	40967138	chr1_40966638_40967138	0	+	40847363	40847656	CpG: 28	118982
chr1	40999538	41000438	chr1_40999538_41000438	0	+	40847363	40847656	CpG: 28	151882
chr1	41037038	41038438	chr1_41037038_41038438	0	+	40847363	40847656	CpG: 28	189382
chr1	41090338	41092438	chr1_41090338_41092438	0	+	40847363	40847656	CpG: 28	242682
chr1	41128338	41129138	chr1_41128338_41129138	0	+	40847363	40847656	CpG: 28	280682
chr1	41185038	41186538	chr1_41185038_41186538	0	+	40847363	40847656	CpG: 28	337382
chr1	41313838	41316038	chr1_41313838_41316038	0	+	40847363	40847656	CpG: 28	466182
chr1	41437338	41438538	chr1_41437338_41438538	0	+	40847363	40847656	CpG: 28	589682
chr1	41449038	41450138	chr1_41449038_41450138	0	+	40847363	40847656	CpG: 28	601382
chr1	41764638	41766238	chr1_41764638_41766238	0	+	42548529	42548783	CpG: 26	782291
chr1	42014938	42017238	chr1_42014938_42017238	0	+	42548529	42548783	CpG: 26	531291
chr1	42159738	42161438	chr1_42159738_42161438	0	+	42548529	42548783	CpG: 26	387091
chr1	42209738	42211138	chr1_42209738_42211138	0	+	42548529	42548783	CpG: 26	337391
chr1	42236238	42236938	chr1_42236238_42236938	0	+	42548529	42548783	CpG: 26	311591
chr1	42256938	42259438	chr1_42256938_42259438	0	+	42548529	42548783	CpG: 26	289091
chr1	42327538	42328238	chr1_42327538_42328238	0	+	42548529	42548783	CpG: 26	220291
chr1	42350938	42354838	chr1_42350938_42354838	0	+	42548529	42548783	CpG: 26	193691
chr1	42377338	42378138	chr1_42377338_42378138	0	+	42548529	42548783	CpG: 26	170391
chr1	42420438	42421138	chr1_42420438_42421138	0	+	42548529	42548783	CpG: 26	127391
chr1	42471838	42475238	chr1_42471838_42475238	0	+	42548529	42548783	CpG: 26	73291
chr1	42498638	42499538	chr1_42498638_42499538	0	+	42548529	42548783	CpG: 26	48991
chr1	42525238	42526238	chr1_42525238_42526238	0	+	42548529	42548783	CpG: 26	22291
chr1	42601638	42603538	chr1_42601638_42603538	0	+	42548529	42548783	CpG: 26	52855
chr1	42654638	42655238	chr1_42654638_42655238	0	+	42741342	42741856	CpG: 40	86104
chr1	42680238	42681438	chr1_42680238_42681438	0	+	42741342	42741856	CpG: 40	59904
chr1	42685038	42686138	chr1_42685038_42686138	0	+	42741342	42741856	CpG: 40	55204
chr1	42708038	42709238	chr1_42708038_42709238	0	+	42741342	42741856	CpG: 40	32104
chr1	42761738	42762738	chr1_42761738_42762738	0	+	42753419	42755502	CpG: 158	6236
chr1	42824338	42827138	chr1_42824338_42827138	0	+	42753419	42755502	CpG: 158	68836
chr1	42900638	42901438	chr1_42900638_42901438	0	+	42907984	42908527	CpG: 36	6546
chr1	42961738	42967738	chr1_42961738_42967738	0	+	43009637	43010388	CpG: 53	41899
chr1	42976238	42981038	chr1_42976238_42981038	0	+	43009637	43010388	CpG: 53	28599
chr1	43059938	43060338	chr1_43059938_43060338	0	+	43009637	43010388	CpG: 53	49550
chr1	43201638	43202138	chr1_43201638_43202138	0	+	43220573	43220925	CpG: 42	18435
chr1	43218738	43220338	chr1_43218738_43220338	0	+	43220573	43220925	CpG: 42	235
chr1	43248438	43250438	chr1_43248438_43250438	0	+	43220573	43220925	CpG: 42	27513
chr1	43523238	43525238	chr1_43523238_43525238	0	+	43502691	43503413	CpG: 67	19825
chr1	43737438	43738238	chr1_43737438_43738238	0	+	43610709	43611030	CpG: 22	126408
chr1	43743938	43748238	chr1_43743938_43748238	0	+	43610709	43611030	CpG: 22	132908
chr1	43757538	43758438	chr1_43757538_43758438	0	+	43884159	43884980	CpG: 95	125721
chr1	44213138	44215538	chr1_44213138_44215538	0	+	44204455	44205058	CpG: 58	8080
chr1	44446638	44448738	chr1_44446638_44448738	0	+	44608423	44609336	CpG: 63	159685
chr1	44567938	44569838	chr1_44567938_44569838	0	+	44608423	44609336	CpG: 63	38585
chr1	45624038	45624938	chr1_45624038_45624938	0	+	45852220	45852602	CpG: 47	227282
chr1	45692638	45694038	chr1_45692638_45694038	0	+	45852220	45852602	CpG: 47	158182
chr1	45780838	45781738	chr1_45780838_45781738	0	+	45852220	45852602	CpG: 47	70482
chr1	45991838	45992438	chr1_45991838_45992438	0	+	45852220	45852602	CpG: 47	139236
chr1	46317738	46317938	chr1_46317738_46317938	0	+	46482305	46482551	CpG: 20	164367
chr1	46328538	46329038	chr1_46328538_46329038	0	+	46482305	46482551	CpG: 20	153267
chr1	46348938	46350838	chr1_46348938_46350838	0	+	46482305	46482551	CpG: 20	131467
chr1	46751838	46753138	chr1_46751838_46753138	0	+	46909541	46910898	CpG: 168	156403
chr1	46891538	46892838	chr1_46891538_46892838	0	+	46909541	46910898	CpG: 168	16703
chr1	47099338	47099938	chr1_47099338_47099938	0	+	46909541	46910898	CpG: 168	188440
chr1	47146938	47147738	chr1_47146938_47147738	0	+	46909541	46910898	CpG: 168	236040
chr1	47280038	47280238	chr1_47280038_47280238	0	+	46909541	46910898	CpG: 168	369140
chr1	47391238	47391838	chr1_47391238_47391838	0	+	46909541	46910898	CpG: 168	480340
chr1	47983038	47984138	chr1_47983038_47984138	0	+	46909541	46910898	CpG: 168	1072140
chr1	49784238	49784538	chr1_49784238_49784538	0	+	50983891	50984906	CpG: 77	1199353
chr1	49792638	49793038	chr1_49792638_49793038	0	+	50983891	50984906	CpG: 77	1190853
chr1	49886438	49887138	chr1_49886438_49887138	0	+	50983891	50984906	CpG: 77	1096753
chr1	50788338	50788538	chr1_50788338_50788538	0	+	50983891	50984906	CpG: 77	195353
chr1	50872238	50872338	chr1_50872238_50872338	0	+	50983891	50984906	CpG: 77	111553
chr1	51129038	51129838	chr1_51129038_51129838	0	+	50983891	50984906	CpG: 77	144132
chr1	51211838	51212838	chr1_51211838_51212838	0	+	50983891	50984906	CpG: 77	226932
chr1	51357238	51358438	chr1_51357238_51358438	0	+	51535003	51535465	CpG: 48	176565
chr1	51440638	51443938	chr1_51440638_51443938	0	+	51535003	51535465	CpG: 48	91065
chr1	51530238	51530838	chr1_51530238_51530838	0	+	51535003	51535465	CpG: 48	4165
chr1	51761238	51762038	chr1_51761238_51762038	0	+	51972027	51973038	CpG: 110	209989
chr1	51811238	51812838	chr1_51811238_51812838	0	+	51972027	51973038	CpG: 110	159189
chr1	51819938	51820438	chr1_51819938_51820438	0	+	51972027	51973038	CpG: 110	151589
chr1	51825038	51827038	chr1_51825038_51827038	0	+	51972027	51973038	CpG: 110	144989
chr1	51841038	51842438	chr1_51841038_51842438	0	+	51972027	51973038	CpG: 110	129589
chr1	51986238	51987338	chr1_51986238_51987338	0	+	51972027	51973038	CpG: 110	13200
chr1	52005538	52007138	chr1_52005538_52007138	0	+	51972027	51973038	CpG: 110	32500
chr1	52344938	52345838	chr1_52344938_52345838	0	+	52289051	52290347	CpG: 120	54591
chr1	52388238	52390438	chr1_52388238_52390438	0	+	52289051	52290347	CpG: 120	97891
chr1	52397038	52399238	chr1_52397038_52399238	0	+	52289051	52290347	CpG: 120	106691
chr1	52603938	52604538	chr1_52603938_52604538	0	+	52557352	52557671	CpG: 36	46267
chr1	52750138	52754238	chr1_52750138_52754238	0	+	52783635	52784373	CpG: 76	29397
chr1	53385638	53386438	chr1_53385638_53386438	0	+	53409308	53409621	CpG: 33	22870
chr1	53445138	53447038	chr1_53445138_53447038	0	+	53409308	53409621	CpG: 33	35517
chr1	53529838	53530638	chr1_53529838_53530638	0	+	53409308	53409621	CpG: 33	120217
chr1	53766538	53768438	chr1_53766538_53768438	0	+	53763367	53763723	CpG: 29	2815
chr1	53912238	53913338	chr1_53912238_53913338	0	+	53841613	53842213	CpG: 75	70025
chr1	53918438	53922238	chr1_53918438_53922238	0	+	53841613	53842213	CpG: 75	76225
chr1	53949738	53950338	chr1_53949738_53950338	0	+	53841613	53842213	CpG: 75	107525
chr1	54347938	54349138	chr1_54347938_54349138	0	+	54307413	54307644	CpG: 19	40294
chr1	54595638	54596138	chr1_54595638_54596138	0	+	54614099	54614649	CpG: 49	17961
chr1	54606938	54608138	chr1_54606938_54608138	0	+	54614099	54614649	CpG: 49	5961
chr1	54661338	54663638	chr1_54661338_54663638	0	+	54614099	54614649	CpG: 49	46689
chr1	54887238	54887838	chr1_54887238_54887838	0	+	54982569	54983461	CpG: 106	94731
chr1	54933538	54934438	chr1_54933538_54934438	0	+	54982569	54983461	CpG: 106	48131
chr1	55029538	55030438	chr1_55029538_55030438	0	+	55014074	55014341	CpG: 17	15197
chr1	55290438	55290638	chr1_55290438_55290638	0	+	55293829	55294660	CpG: 93	3191
chr1	55352638	55356238	chr1_55352638_55356238	0	+	55293829	55294660	CpG: 93	57978
chr1	55641038	55642738	chr1_55641038_55642738	0	+	55462426	55463492	CpG: 109	177546
chr1	55750038	55755338	chr1_55750038_55755338	0	+	55462426	55463492	CpG: 109	286546
chr1	55772538	55773138	chr1_55772538_55773138	0	+	55462426	55463492	CpG: 109	309046
chr1	55790638	55795638	chr1_55790638_55795638	0	+	55462426	55463492	CpG: 109	327146
chr1	55807938	55808838	chr1_55807938_55808838	0	+	55462426	55463492	CpG: 109	344446
chr1	55935838	55936538	chr1_55935838_55936538	0	+	55462426	55463492	CpG: 109	472346
chr1	56039738	56042138	chr1_56039738_56042138	0	+	55462426	55463492	CpG: 109	576246
chr1	56068338	56068838	chr1_56068338_56068838	0	+	55462426	55463492	CpG: 109	604846
chr1	56075238	56077038	chr1_56075238_56077038	0	+	55462426	55463492	CpG: 109	611746
chr1	56322238	56322938	chr1_56322238_56322938	0	+	57026463	57026717	CpG: 28	703525
chr1	56683638	56684438	chr1_56683638_56684438	0	+	57026463	57026717	CpG: 28	342025
chr1	56851238	56859338	chr1_56851238_56859338	0	+	57026463	57026717	CpG: 28	167125
chr1	56881538	56882138	chr1_56881538_56882138	0	+	57026463	57026717	CpG: 28	144325
chr1	56925538	56928638	chr1_56925538_56928638	0	+	57026463	57026717	CpG: 28	97825
chr1	56985138	56985938	chr1_56985138_56985938	0	+	57026463	57026717	CpG: 28	40525
chr1	57138138	57140238	chr1_57138138_57140238	0	+	57033948	57034236	CpG: 25	103902
chr1	57227238	57228038	chr1_57227238_57228038	0	+	57033948	57034236	CpG: 25	193002
chr1	57255438	57256338	chr1_57255438_57256338	0	+	57434318	57434863	CpG: 67	177980
chr1	57410738	57413738	chr1_57410738_57413738	0	+	57434318	57434863	CpG: 67	20580
chr1	57525638	57525938	chr1_57525638_57525938	0	+	57462981	57463911	CpG: 74	61727
chr1	57684438	57686538	chr1_57684438_57686538	0	+	57831542	57832476	CpG: 108	145004
chr1	57814438	57816138	chr1_57814438_57816138	0	+	57831542	57832476	CpG: 108	15404
chr1	57862138	57865438	chr1_57862138_57865438	0	+	57831542	57832476	CpG: 108	29662
chr1	58018438	58018938	chr1_58018438_58018938	0	+	58026577	58027089	CpG: 56	7639
chr1	58139938	58141238	chr1_58139938_58141238	0	+	58052707	58053097	CpG: 46	86841
chr1	58362938	58366738	chr1_58362938_58366738	0	+	58449592	58450741	CpG: 95	82854
chr1	58391138	58394038	chr1_58391138_58394038	0	+	58449592	58450741	CpG: 95	55554
chr1	58827838	58830438	chr1_58827838_58830438	0	+	58852426	58852696	CpG: 28	21988
chr1	58831638	58832238	chr1_58831638_58832238	0	+	58852426	58852696	CpG: 28	20188
chr1	58857238	58862238	chr1_58857238_58862238	0	+	58852426	58852696	CpG: 28	4542
chr1	58951338	58952438	chr1_58951338_58952438	0	+	59030054	59030961	CpG: 83	77616
chr1	59149238	59150538	chr1_59149238_59150538	0	+	59176666	59177324	CpG: 68	26128
chr1	59166738	59174238	chr1_59166738_59174238	0	+	59176666	59177324	CpG: 68	2428
chr1	59202138	59202538	chr1_59202138_59202538	0	+	59176666	59177324	CpG: 68	24814
chr1	59415938	59416438	chr1_59415938_59416438	0	+	59293763	59294337	CpG: 61	121601
chr1	59475438	59478938	chr1_59475438_59478938	0	+	59538795	59540781	CpG: 185	59857
chr1	59499738	59500438	chr1_59499738_59500438	0	+	59538795	59540781	CpG: 185	38357
chr1	59649238	59654038	chr1_59649238_59654038	0	+	59727540	59727744	CpG: 20	73502
chr1	59923938	59924838	chr1_59923938_59924838	0	+	59969392	59970734	CpG: 118	44554
chr1	60259438	60259638	chr1_60259438_60259638	0	+	60237058	60237333	CpG: 30	22105
chr1	60411738	60413638	chr1_60411738_60413638	0	+	60400099	60400501	CpG: 51	11237
chr1	60544838	60547638	chr1_60544838_60547638	0	+	60623026	60624104	CpG: 139	75388
chr1	60603038	60604438	chr1_60603038_60604438	0	+	60623026	60624104	CpG: 139	18588
chr1	60640138	60643538	chr1_60640138_60643538	0	+	60623026	60624104	CpG: 139	16034
chr1	60717838	60718738	chr1_60717838_60718738	0	+	60623026	60624104	CpG: 139	93734
chr1	60925238	60928438	chr1_60925238_60928438	0	+	60623026	60624104	CpG: 139	301134
chr1	61034038	61034438	chr1_61034038_61034438	0	+	60623026	60624104	CpG: 139	409934
chr1	61096938	61097438	chr1_61096938_61097438	0	+	60623026	60624104	CpG: 139	472834
chr1	61226838	61229638	chr1_61226838_61229638	0	+	61685310	61685980	CpG: 78	455672
chr1	61484038	61484838	chr1_61484038_61484838	0	+	61685310	61685980	CpG: 78	200472
chr1	62429238	62429838	chr1_62429238_62429838	0	+	62749412	62750322	CpG: 86	319574
chr1	62444038	62444338	chr1_62444038_62444338	0	+	62749412	62750322	CpG: 86	305074
chr1	62567838	62568138	chr1_62567838_62568138	0	+	62749412	62750322	CpG: 86	181274
chr1	62742238	62744738	chr1_62742238_62744738	0	+	62749412	62750322	CpG: 86	4674
chr1	62773038	62774138	chr1_62773038_62774138	0	+	62752424	62753606	CpG: 88	19432
chr1	62883738	62884738	chr1_62883738_62884738	0	+	62752424	62753606	CpG: 88	130132
chr1	62970038	62973238	chr1_62970038_62973238	0	+	63160059	63160923	CpG: 77	186821
chr1	63059838	63061338	chr1_63059838_63061338	0	+	63160059	63160923	CpG: 77	98721
chr1	63104238	63106638	chr1_63104238_63106638	0	+	63160059	63160923	CpG: 77	53421
chr1	63372138	63373738	chr1_63372138_63373738	0	+	63411858	63412063	CpG: 17	38120
chr1	63383038	63383138	chr1_63383038_63383138	0	+	63411858	63412063	CpG: 17	28720
chr1	63457438	63457838	chr1_63457438_63457838	0	+	63492289	63493103	CpG: 95	34451
chr1	63556438	63557138	chr1_63556438_63557138	0	+	63492289	63493103	CpG: 95	63335
chr1	63563938	63564338	chr1_63563938_63564338	0	+	63492289	63493103	CpG: 95	70835
chr1	63608738	63609338	chr1_63608738_63609338	0	+	63492289	63493103	CpG: 95	115635
chr1	63739238	63739338	chr1_63739238_63739338	0	+	63492289	63493103	CpG: 95	246135
chr1	63745538	63746938	chr1_63745538_63746938	0	+	63492289	63493103	CpG: 95	252435
chr1	64144738	64145438	chr1_64144738_64145438	0	+	64168187	64168716	CpG: 56	22749
chr1	64503538	64504638	chr1_64503538_64504638	0	+	64578941	64580312	CpG: 131	74303
chr1	64552638	64552938	chr1_64552638_64552938	0	+	64578941	64580312	CpG: 131	26003
chr1	64657638	64657938	chr1_64657638_64657938	0	+	64663519	64664366	CpG: 83	5581
chr1	64938038	64938138	chr1_64938038_64938138	0	+	65003072	65003444	CpG: 41	64934
chr1	65314938	65315938	chr1_65314938_65315938	0	+	65232953	65233627	CpG: 59	81311
chr1	65323638	65324538	chr1_65323638_65324538	0	+	65232953	65233627	CpG: 59	90011
chr1	65403438	65409138	chr1_65403438_65409138	0	+	65232953	65233627	CpG: 59	169811
chr1	65452838	65453338	chr1_65452838_65453338	0	+	65232953	65233627	CpG: 59	219211
chr1	65454438	65455738	chr1_65454438_65455738	0	+	65232953	65233627	CpG: 59	220811
chr1	65974438	65974838	chr1_65974438_65974838	0	+	66221885	66222219	CpG: 29	247047
chr1	66457238	66457438	chr1_66457238_66457438	0	+	66514596	66515197	CpG: 68	57158
chr1	66647338	66647838	chr1_66647338_66647838	0	+	66723975	66724213	CpG: 17	76137
chr1	66889138	66894738	chr1_66889138_66894738	0	+	66909413	66909720	CpG: 31	14675
chr1	67218538	67219738	chr1_67218538_67219738	0	+	67085094	67085511	CpG: 42	133027
chr1	67341838	67342338	chr1_67341838_67342338	0	+	67085094	67085511	CpG: 42	256327
chr1	67347338	67347738	chr1_67347338_67347738	0	+	67085094	67085511	CpG: 42	261827
chr1	67482038	67483338	chr1_67482038_67483338	0	+	67085094	67085511	CpG: 42	396527
chr1	69267438	69269638	chr1_69267438_69269638	0	+	69153608	69154629	CpG: 91	112809
chr1	69423038	69425238	chr1_69423038_69425238	0	+	69423569	69423792	CpG: 16	0
chr1	69473238	69474338	chr1_69473238_69474338	0	+	69424377	69424619	CpG: 20	48619
chr1	69478338	69479138	chr1_69478338_69479138	0	+	69424377	69424619	CpG: 20	53719
chr1	69503438	69503738	chr1_69503438_69503738	0	+	69424377	69424619	CpG: 20	78819
chr1	69778038	69779238	chr1_69778038_69779238	0	+	69873437	69873776	CpG: 35	94199
chr1	69997338	69997838	chr1_69997338_69997838	0	+	69873437	69873776	CpG: 35	123562
chr1	70324138	70324738	chr1_70324138_70324738	0	+	69873437	69873776	CpG: 35	450362
chr1	70427838	70429038	chr1_70427838_70429038	0	+	69873437	69873776	CpG: 35	554062
chr1	70744238	70745638	chr1_70744238_70745638	0	+	71148978	71149794	CpG: 72	403340
chr1	71217838	71218838	chr1_71217838_71218838	0	+	71148978	71149794	CpG: 72	68044
chr1	71269938	71270738	chr1_71269938_71270738	0	+	71148978	71149794	CpG: 72	120144
chr1	71295638	71296538	chr1_71295638_71296538	0	+	71148978	71149794	CpG: 72	145844
chr1	71487338	71488538	chr1_71487338_71488538	0	+	71603522	71603941	CpG: 40	114984
chr1	71539738	71543338	chr1_71539738_71543338	0	+	71603522	71603941	CpG: 40	60184
chr1	71657638	71661138	chr1_71657638_71661138	0	+	71699271	71699932	CpG: 58	38133
chr1	71687038	71688238	chr1_71687038_71688238	0	+	71699271	71699932	CpG: 58	11033
chr1	71755938	71756938	chr1_71755938_71756938	0	+	71699271	71699932	CpG: 58	56006
chr1	71790238	71790938	chr1_71790238_71790938	0	+	71699271	71699932	CpG: 58	90306
chr1	71875838	71877238	chr1_71875838_71877238	0	+	71699271	71699932	CpG: 58	175906
chr1	71902438	71903038	chr1_71902438_71903038	0	+	71699271	71699932	CpG: 58	202506
chr1	71990338	71993338	chr1_71990338_71993338	0	+	72258323	72258996	CpG: 65	264985
chr1	72105038	72105938	chr1_72105038_72105938	0	+	72258323	72258996	CpG: 65	152385
chr1	72137538	72139538	chr1_72137538_72139538	0	+	72258323	72258996	CpG: 65	118785
chr1	72197538	72198138	chr1_72197538_72198138	0	+	72258323	72258996	CpG: 65	60185
chr1	72228138	72229138	chr1_72228138_72229138	0	+	72258323	72258996	CpG: 65	29185
chr1	72395438	72396438	chr1_72395438_72396438	0	+	72301319	72301560	CpG: 25	93878
chr1	72522738	72523038	chr1_72522738_72523038	0	+	72582726	72582963	CpG: 22	59688
chr1	72621838	72623738	chr1_72621838_72623738	0	+	72583535	72583791	CpG: 22	38047
chr1	73298938	73299838	chr1_73298938_73299838	0	+	72920272	72920540	CpG: 27	378398
chr1	73327138	73327738	chr1_73327138_73327738	0	+	72920272	72920540	CpG: 27	406598
chr1	73334038	73344938	chr1_73334038_73344938	0	+	72920272	72920540	CpG: 27	413498
chr1	73587138	73588238	chr1_73587138_73588238	0	+	73953845	73954077	CpG: 27	365607
chr1	73746938	73748538	chr1_73746938_73748538	0	+	73953845	73954077	CpG: 27	205307
chr1	73963638	73964538	chr1_73963638_73964538	0	+	73953845	73954077	CpG: 27	9561
chr1	74013938	74015538	chr1_74013938_74015538	0	+	73953845	73954077	CpG: 27	59861
chr1	74049738	74050638	chr1_74049738_74050638	0	+	74083526	74083822	CpG: 29	32888
chr1	74094938	74096638	chr1_74094938_74096638	0	+	74083526	74083822	CpG: 29	11116
chr1	74162738	74165338	chr1_74162738_74165338	0	+	74170818	74171497	CpG: 65	5480
chr1	74321038	74321438	chr1_74321038_74321438	0	+	74331037	74331709	CpG: 61	9599
chr1	74321938	74322038	chr1_74321938_74322038	0	+	74331037	74331709	CpG: 61	8999
chr1	74322438	74323038	chr1_74322438_74323038	0	+	74331037	74331709	CpG: 61	7999
chr1	74828938	74830638	chr1_74828938_74830638	0	+	74829243	74829598	CpG: 24	0
chr1	75295138	75295438	chr1_75295138_75295438	0	+	75313680	75314644	CpG: 98	18242
chr1	75380538	75383838	chr1_75380538_75383838	0	+	75381493	75381755	CpG: 21	0
chr1	75436538	75438538	chr1_75436538_75438538	0	+	75446951	75447255	CpG: 22	8413
chr1	75471938	75472438	chr1_75471938_75472438	0	+	75472493	75472725	CpG: 20	55
chr1	75513338	75514538	chr1_75513338_75514538	0	+	75518006	75518560	CpG: 43	3468
chr1	75679038	75685438	chr1_75679038_75685438	0	+	75542839	75543331	CpG: 54	135707
chr1	75728938	75731238	chr1_75728938_75731238	0	+	75542839	75543331	CpG: 54	185607
chr1	75954338	75955238	chr1_75954338_75955238	0	+	75542839	75543331	CpG: 54	411007
chr1	76262438	76263038	chr1_76262438_76263038	0	+	75542839	75543331	CpG: 54	719107
chr1	76584838	76590738	chr1_76584838_76590738	0	+	77510924	77512028	CpG: 77	920186
chr1	76724838	76726538	chr1_76724838_76726538	0	+	77510924	77512028	CpG: 77	784386
chr1	77055538	77057238	chr1_77055538_77057238	0	+	77510924	77512028	CpG: 77	453686
chr1	77216138	77219138	chr1_77216138_77219138	0	+	77510924	77512028	CpG: 77	291786
chr1	77364838	77370338	chr1_77364838_77370338	0	+	77510924	77512028	CpG: 77	140586
chr1	77379138	77382138	chr1_77379138_77382138	0	+	77510924	77512028	CpG: 77	128786
chr1	77394938	77395638	chr1_77394938_77395638	0	+	77510924	77512028	CpG: 77	115286
chr1	77484538	77484938	chr1_77484538_77484938	0	+	77510924	77512028	CpG: 77	25986
chr1	77521538	77522938	chr1_77521538_77522938	0	+	77510924	77512028	CpG: 77	9510
chr1	77531038	77532838	chr1_77531038_77532838	0	+	77510924	77512028	CpG: 77	19010
chr1	77756638	77756838	chr1_77756638_77756838	0	+	77510924	77512028	CpG: 77	244610
chr1	77840438	77841938	chr1_77840438_77841938	0	+	77510924	77512028	CpG: 77	328410
chr1	77942438	77944038	chr1_77942438_77944038	0	+	78186140	78186404	CpG: 26	242102
chr1	77985238	77986038	chr1_77985238_77986038	0	+	78186140	78186404	CpG: 26	200102
chr1	78077838	78080938	chr1_78077838_78080938	0	+	78186140	78186404	CpG: 26	105202
chr1	78118038	78118838	chr1_78118038_78118838	0	+	78186140	78186404	CpG: 26	67302
chr1	78128138	78129338	chr1_78128138_78129338	0	+	78186140	78186404	CpG: 26	56802
chr1	78429138	78430238	chr1_78429138_78430238	0	+	78485058	78485491	CpG: 43	54820
chr1	78494538	78501938	chr1_78494538_78501938	0	+	78508402	78508645	CpG: 20	6464
chr1	78681038	78682638	chr1_78681038_78682638	0	+	78654197	78655124	CpG: 117	25914
chr1	78736938	78740738	chr1_78736938_78740738	0	+	78654197	78655124	CpG: 117	81814
chr1	78780038	78781138	chr1_78780038_78781138	0	+	78654197	78655124	CpG: 117	124914
chr1	78849238	78849938	chr1_78849238_78849938	0	+	78654197	78655124	CpG: 117	194114
chr1	79521638	79522138	chr1_79521638_79522138	0	+	79668149	79668512	CpG: 33	146011
chr1	79602438	79603038	chr1_79602438_79603038	0	+	79668149	79668512	CpG: 33	65111
chr1	79618438	79621438	chr1_79618438_79621438	0	+	79668149	79668512	CpG: 33	46711
chr1	79735738	79736738	chr1_79735738_79736738	0	+	79757826	79758408	CpG: 61	21088
chr1	79815038	79819638	chr1_79815038_79819638	0	+	79854768	79855581	CpG: 90	35130
chr1	79829438	79830938	chr1_79829438_79830938	0	+	79854768	79855581	CpG: 90	23830
chr1	79953838	79954738	chr1_79953838_79954738	0	+	79854768	79855581	CpG: 90	98257
chr1	79994338	79996138	chr1_79994338_79996138	0	+	79854768	79855581	CpG: 90	138757
chr1	80051238	80052838	chr1_80051238_80052838	0	+	79854768	79855581	CpG: 90	195657
chr1	80074338	80075038	chr1_80074338_80075038	0	+	79854768	79855581	CpG: 90	218757
chr1	80380738	80382038	chr1_80380738_80382038	0	+	80754646	80755360	CpG: 78	372608
chr1	80480038	80480338	chr1_80480038_80480338	0	+	80754646	80755360	CpG: 78	274308
chr1	80538838	80540838	chr1_80538838_80540838	0	+	80754646	80755360	CpG: 78	213808
chr1	80740038	80741038	chr1_80740038_80741038	0	+	80754646	80755360	CpG: 78	13608
chr1	80835638	80836838	chr1_80835638_80836838	0	+	80754646	80755360	CpG: 78	80278
chr1	81129238	81130038	chr1_81129238_81130038	0	+	80754646	80755360	CpG: 78	373878
chr1	81205738	81206438	chr1_81205738_81206438	0	+	80754646	80755360	CpG: 78	450378
chr1	81276438	81279138	chr1_81276438_81279138	0	+	80754646	80755360	CpG: 78	521078
chr1	81534938	81535438	chr1_81534938_81535438	0	+	82279758	82280133	CpG: 30	744320
chr1	81922038	81923138	chr1_81922038_81923138	0	+	82279758	82280133	CpG: 30	356620
chr1	82080138	82080238	chr1_82080138_82080238	0	+	82279758	82280133	CpG: 30	199520
chr1	82283138	82286138	chr1_82283138_82286138	0	+	82286770	82288397	CpG: 127	632
chr1	82317138	82317938	chr1_82317138_82317938	0	+	82313020	82313491	CpG: 56	3647
chr1	82322438	82323138	chr1_82322438_82323138	0	+	82313020	82313491	CpG: 56	8947
chr1	82336238	82337938	chr1_82336238_82337938	0	+	82313020	82313491	CpG: 56	22747
chr1	82615338	82616238	chr1_82615338_82616238	0	+	82721367	82721756	CpG: 43	105129
chr1	82629938	82632638	chr1_82629938_82632638	0	+	82721367	82721756	CpG: 43	88729
chr1	82792738	82793338	chr1_82792738_82793338	0	+	82835903	82836895	CpG: 109	42565
chr1	82810938	82812338	chr1_82810938_82812338	0	+	82835903	82836895	CpG: 109	23565
chr1	82832338	82833138	chr1_82832338_82833138	0	+	82835903	82836895	CpG: 109	2765
chr1	82932938	82937738	chr1_82932938_82937738	0	+	82835903	82836895	CpG: 109	96043
chr1	82941238	82942238	chr1_82941238_82942238	0	+	82835903	82836895	CpG: 109	104343
chr1	83209738	83210438	chr1_83209738_83210438	0	+	82835903	82836895	CpG: 109	372843
chr1	84273838	84274738	chr1_84273838_84274738	0	+	84280891	84281187	CpG: 31	6153
chr1	84360438	84363538	chr1_84360438_84363538	0	+	84280891	84281187	CpG: 31	79251
chr1	84441638	84442638	chr1_84441638_84442638	0	+	84280891	84281187	CpG: 31	160451
chr1	84485538	84486738	chr1_84485538_84486738	0	+	84280891	84281187	CpG: 31	204351
chr1	84671538	84672038	chr1_84671538_84672038	0	+	84692073	84692320	CpG: 27	20035
chr1	84705838	84706238	chr1_84705838_84706238	0	+	84692073	84692320	CpG: 27	13518
chr1	84903238	84903938	chr1_84903238_84903938	0	+	84931147	84931629	CpG: 47	27209
chr1	87671387	87672387	chr1_87671387_87672387	0	+	87689902	87691066	CpG: 135	17515
chr1	87769087	87783687	chr1_87769087_87783687	0	+	87791049	87791481	CpG: 43	7362
chr1	87861787	87862987	chr1_87861787_87862987	0	+	87914864	87915411	CpG: 53	51877
chr1	87887387	87887687	chr1_87887387_87887687	0	+	87914864	87915411	CpG: 53	27177
chr1	88322087	88325087	chr1_88322087_88325087	0	+	88330876	88331442	CpG: 49	5789
chr1	88983287	88988287	chr1_88983287_88988287	0	+	88995257	88995515	CpG: 25	6970
chr1	88988487	88988787	chr1_88988487_88988787	0	+	88995257	88995515	CpG: 25	6470
chr1	89021787	89024987	chr1_89021787_89024987	0	+	89050487	89051660	CpG: 126	25500
chr1	89053287	89054287	chr1_89053287_89054287	0	+	89052413	89052695	CpG: 32	592
chr1	89398687	89399987	chr1_89398687_89399987	0	+	89406115	89407132	CpG: 101	6128
chr1	89792387	89792587	chr1_89792387_89792587	0	+	89749924	89750472	CpG: 62	41915
chr1	90281687	90284187	chr1_90281687_90284187	0	+	90173788	90174279	CpG: 49	107408
chr1	90297487	90297787	chr1_90297487_90297787	0	+	90173788	90174279	CpG: 49	123208
chr1	90337787	90341787	chr1_90337787_90341787	0	+	90173788	90174279	CpG: 49	163508
chr1	90397987	90399587	chr1_90397987_90399587	0	+	90597528	90599089	CpG: 167	197941
chr1	90603287	90603887	chr1_90603287_90603887	0	+	90597528	90599089	CpG: 167	4198
chr1	90678087	90679387	chr1_90678087_90679387	0	+	90597528	90599089	CpG: 167	78998
chr1	90690687	90696087	chr1_90690687_90696087	0	+	90597528	90599089	CpG: 167	91598
chr1	90722287	90723687	chr1_90722287_90723687	0	+	90597528	90599089	CpG: 167	123198
chr1	90772387	90775187	chr1_90772387_90775187	0	+	90597528	90599089	CpG: 167	173298
chr1	90792087	90793987	chr1_90792087_90793987	0	+	90967011	90967820	CpG: 66	173024
chr1	90803087	90806887	chr1_90803087_90806887	0	+	90967011	90967820	CpG: 66	160124
chr1	90825687	90826087	chr1_90825687_90826087	0	+	90967011	90967820	CpG: 66	140924
chr1	90854587	90855987	chr1_90854587_90855987	0	+	90967011	90967820	CpG: 66	111024
chr1	90881487	90881887	chr1_90881487_90881887	0	+	90967011	90967820	CpG: 66	85124
chr1	90917787	90918987	chr1_90917787_90918987	0	+	90967011	90967820	CpG: 66	48024
chr1	90939187	90941087	chr1_90939187_90941087	0	+	90967011	90967820	CpG: 66	25924
chr1	91000587	91003087	chr1_91000587_91003087	0	+	90967011	90967820	CpG: 66	32767
chr1	91028187	91036187	chr1_91028187_91036187	0	+	90967011	90967820	CpG: 66	60367
chr1	91039587	91044287	chr1_91039587_91044287	0	+	90967011	90967820	CpG: 66	71767
chr1	91137787	91141287	chr1_91137787_91141287	0	+	90967011	90967820	CpG: 66	169967
chr1	91168187	91170687	chr1_91168187_91170687	0	+	91350943	91352450	CpG: 156	180256
chr1	91307787	91309787	chr1_91307787_91309787	0	+	91350943	91352450	CpG: 156	41156
chr1	91310787	91311087	chr1_91310787_91311087	0	+	91350943	91352450	CpG: 156	39856
chr1	91368287	91368387	chr1_91368287_91368387	0	+	91350943	91352450	CpG: 156	15837
chr1	91369387	91369487	chr1_91369387_91369487	0	+	91350943	91352450	CpG: 156	16937
chr1	91559987	91578987	chr1_91559987_91578987	0	+	91476829	91478375	CpG: 183	81612
chr1	91621987	91630087	chr1_91621987_91630087	0	+	91476829	91478375	CpG: 183	143612
chr1	91866087	91866287	chr1_91866087_91866287	0	+	91864810	91865366	CpG: 92	721
chr1	91929887	91930787	chr1_91929887_91930787	0	+	91889508	91889777	CpG: 24	40110
chr1	91988687	91990387	chr1_91988687_91990387	0	+	91889508	91889777	CpG: 24	98910
chr1	92108287	92114787	chr1_92108287_92114787	0	+	91889508	91889777	CpG: 24	218510
chr1	92322487	92327587	chr1_92322487_92327587	0	+	92499751	92500285	CpG: 58	172164
chr1	92366687	92370487	chr1_92366687_92370487	0	+	92499751	92500285	CpG: 58	129264
chr1	92525787	92531587	chr1_92525787_92531587	0	+	92499751	92500285	CpG: 58	25502
chr1	92724087	92725287	chr1_92724087_92725287	0	+	92895094	92895719	CpG: 79	169807
chr1	92778687	92781287	chr1_92778687_92781287	0	+	92895094	92895719	CpG: 79	113807
chr1	92904187	92907187	chr1_92904187_92907187	0	+	92895094	92895719	CpG: 79	8468
chr1	92986987	92991487	chr1_92986987_92991487	0	+	92949205	92949779	CpG: 46	37208
chr1	92999587	93000587	chr1_92999587_93000587	0	+	92949205	92949779	CpG: 46	49808
chr1	93049087	93049687	chr1_93049087_93049687	0	+	93146868	93147430	CpG: 82	97181
chr1	93108987	93112687	chr1_93108987_93112687	0	+	93146868	93147430	CpG: 82	34181
chr1	93729487	93731687	chr1_93729487_93731687	0	+	93697463	93699258	CpG: 135	30229
chr1	93749387	93750187	chr1_93749387_93750187	0	+	93697463	93699258	CpG: 135	50129
chr1	94343587	94344787	chr1_94343587_94344787	0	+	94370037	94370541	CpG: 61	25250
chr1	94640387	94641587	chr1_94640387_94641587	0	+	94727823	94728130	CpG: 23	86236
chr1	94682387	94683287	chr1_94682387_94683287	0	+	94727823	94728130	CpG: 23	44536
chr1	94757887	94762587	chr1_94757887_94762587	0	+	94745011	94745360	CpG: 29	12527
chr1	94903187	94905087	chr1_94903187_94905087	0	+	94830838	94831525	CpG: 63	71662
chr1	94964987	94971487	chr1_94964987_94971487	0	+	94996905	94997288	CpG: 33	25418
chr1	96104487	96104787	chr1_96104487_96104787	0	+	95837252	95837568	CpG: 21	266919
chr1	96160487	96160787	chr1_96160487_96160787	0	+	95837252	95837568	CpG: 21	322919
chr1	97889787	97890287	chr1_97889787_97890287	0	+	97563942	97564345	CpG: 35	325442
chr1	97930387	97934087	chr1_97930387_97934087	0	+	97563942	97564345	CpG: 35	366042
chr1	98047587	98048387	chr1_98047587_98048387	0	+	97563942	97564345	CpG: 35	483242
chr1	98538587	98538787	chr1_98538587_98538787	0	+	98768721	98769006	CpG: 23	229934
chr1	99541387	99542687	chr1_99541387_99542687	0	+	99557260	99558855	CpG: 183	14573
chr1	99597387	99598687	chr1_99597387_99598687	0	+	99557260	99558855	CpG: 183	38532
chr1	99605887	99606487	chr1_99605887_99606487	0	+	99557260	99558855	CpG: 183	47032
chr1	99793587	99795187	chr1_99793587_99795187	0	+	99873511	99873832	CpG: 42	78324
chr1	99971987	99973187	chr1_99971987_99973187	0	+	99991624	99992468	CpG: 82	18437
chr1	100046887	100047187	chr1_100046887_100047187	0	+	99991624	99992468	CpG: 82	54419
chr1	100082787	100083287	chr1_100082787_100083287	0	+	99991624	99992468	CpG: 82	90319
chr1	100317887	100318487	chr1_100317887_100318487	0	+	99991624	99992468	CpG: 82	325419
chr1	100969087	100969487	chr1_100969087_100969487	0	+	99991624	99992468	CpG: 82	976619
chr1	102672087	102681087	chr1_102672087_102681087	0	+	99991624	99992468	CpG: 82	2679619
chr1	102978087	102978587	chr1_102978087_102978587	0	+	99991624	99992468	CpG: 82	2985619
chr1	103755687	103755987	chr1_103755687_103755987	0	+	106665058	106665497	CpG: 32	2909071
chr1	103926887	103927887	chr1_103926887_103927887	0	+	106665058	106665497	CpG: 32	2737171
chr1	104126887	104127187	chr1_104126887_104127187	0	+	106665058	106665497	CpG: 32	2537871
chr1	105309087	105316687	chr1_105309087_105316687	0	+	106665058	106665497	CpG: 32	1348371
chr1	106003387	106004487	chr1_106003387_106004487	0	+	106665058	106665497	CpG: 32	660571
chr1	106571587	106571787	chr1_106571587_106571787	0	+	106665058	106665497	CpG: 32	93271
chr1	107031587	107032987	chr1_107031587_107032987	0	+	106890485	106891033	CpG: 51	140554
chr1	107201187	107201387	chr1_107201187_107201387	0	+	107252539	107253475	CpG: 77	51152
chr1	107723587	107723987	chr1_107723587_107723987	0	+	107560403	107561224	CpG: 76	162363
chr1	107782687	107786187	chr1_107782687_107786187	0	+	107886456	107888331	CpG: 182	100269
chr1	107802387	107804687	chr1_107802387_107804687	0	+	107886456	107888331	CpG: 182	81769
chr1	107925487	107926887	chr1_107925487_107926887	0	+	107890350	107890615	CpG: 33	34872
chr1	108818087	108820387	chr1_108818087_108820387	0	+	108692819	108693358	CpG: 55	124729
chr1	109215287	109215587	chr1_109215287_109215587	0	+	108692819	108693358	CpG: 55	521929
chr1	109232787	109233687	chr1_109232787_109233687	0	+	108692819	108693358	CpG: 55	539429
chr1	109918987	109919587	chr1_109918987_109919587	0	+	108692819	108693358	CpG: 55	1225629
chr1	112430487	112431087	chr1_112430487_112431087	0	+	111879009	111879805	CpG: 58	550682
chr1	112695087	112696487	chr1_112695087_112696487	0	+	111879009	111879805	CpG: 58	815282
chr1	113586987	113587787	chr1_113586987_113587787	0	+	113761063	113761573	CpG: 51	173276
chr1	114353287	114353787	chr1_114353287_114353787	0	+	114313111	114313528	CpG: 31	39759
chr1	114558687	114559487	chr1_114558687_114559487	0	+	114313111	114313528	CpG: 31	245159
chr1	115278687	115279687	chr1_115278687_115279687	0	+	114313111	114313528	CpG: 31	965159
chr1	115977787	115978187	chr1_115977787_115978187	0	+	114313111	114313528	CpG: 31	1664259
chr1	116271987	116272887	chr1_116271987_116272887	0	+	114313111	114313528	CpG: 31	1958459
chr1	116535887	116536087	chr1_116535887_116536087	0	+	114313111	114313528	CpG: 31	2222359
chr1	117540287	117540787	chr1_117540287_117540787	0	+	120207574	120208110	CpG: 57	2666787
chr1	118044087	118044787	chr1_118044087_118044787	0	+	120207574	120208110	CpG: 57	2162787
chr1	118262587	118263287	chr1_118262587_118263287	0	+	120207574	120208110	CpG: 57	1944287
chr1	118270887	118271087	chr1_118270887_118271087	0	+	120207574	120208110	CpG: 57	1936487
chr1	119256487	119256687	chr1_119256487_119256687	0	+	120207574	120208110	CpG: 57	950887
chr1	119321187	119321287	chr1_119321187_119321287	0	+	120207574	120208110	CpG: 57	886287
chr1	119360087	119361087	chr1_119360087_119361087	0	+	120207574	120208110	CpG: 57	846487
chr1	119385487	119385587	chr1_119385487_119385587	0	+	120207574	120208110	CpG: 57	821987
chr1	119553287	119554687	chr1_119553287_119554687	0	+	120207574	120208110	CpG: 57	652887
chr1	119740487	119741387	chr1_119740487_119741387	0	+	120207574	120208110	CpG: 57	466187
chr1	120652187	120652987	chr1_120652187_120652987	0	+	120733971	120734610	CpG: 46	80984
chr1	120732287	120734987	chr1_120732287_120734987	0	+	120733971	120734610	CpG: 46	0
chr1	121534887	121535887	chr1_121534887_121535887	0	+	121544930	121545632	CpG: 83	9043
chr1	121599187	121599587	chr1_121599187_121599587	0	+	121544930	121545632	CpG: 83	53555
chr1	121805687	121807087	chr1_121805687_121807087	0	+	121809730	121809988	CpG: 23	2643
chr1	121850487	121851087	chr1_121850487_121851087	0	+	121809730	121809988	CpG: 23	40499
chr1	121864087	121864287	chr1_121864087_121864287	0	+	121809730	121809988	CpG: 23	54099
chr1	121908187	121910487	chr1_121908187_121910487	0	+	121970256	121970508	CpG: 28	59769
chr1	122036787	122036887	chr1_122036787_122036887	0	+	122017494	122017857	CpG: 35	18930
chr1	122072387	122072587	chr1_122072387_122072587	0	+	122017494	122017857	CpG: 35	54530
chr1	122123987	122124787	chr1_122123987_122124787	0	+	122017494	122017857	CpG: 35	106130
chr1	122174887	122177287	chr1_122174887_122177287	0	+	122237037	122238458	CpG: 128	59750
chr1	122179187	122182487	chr1_122179187_122182487	0	+	122237037	122238458	CpG: 128	54550
chr1	122207287	122207887	chr1_122207287_122207887	0	+	122237037	122238458	CpG: 128	29150
chr1	122275887	122282787	chr1_122275887_122282787	0	+	122238944	122239216	CpG: 30	36671
chr1	122556487	122558987	chr1_122556487_122558987	0	+	122503483	122503862	CpG: 32	52625
chr1	122591987	122593087	chr1_122591987_122593087	0	+	122503483	122503862	CpG: 32	88125
chr1	122623187	122624787	chr1_122623187_122624787	0	+	122503483	122503862	CpG: 32	119325
chr1	122649987	122652787	chr1_122649987_122652787	0	+	122503483	122503862	CpG: 32	146125
chr1	122657887	122658687	chr1_122657887_122658687	0	+	122503483	122503862	CpG: 32	154025
chr1	122791487	122792787	chr1_122791487_122792787	0	+	123074485	123074772	CpG: 27	281698
chr1	123004887	123008287	chr1_123004887_123008287	0	+	123074485	123074772	CpG: 27	66198
chr1	123021787	123024087	chr1_123021787_123024087	0	+	123074485	123074772	CpG: 27	50398
chr1	123123087	123124187	chr1_123123087_123124187	0	+	123074485	123074772	CpG: 27	48315
chr1	123220287	123222987	chr1_123220287_123222987	0	+	123224230	123224720	CpG: 44	1243
chr1	123264787	123268287	chr1_123264787_123268287	0	+	123224230	123224720	CpG: 44	40067
chr1	123504887	123505987	chr1_123504887_123505987	0	+	123464169	123464658	CpG: 46	40229
chr1	123567887	123568787	chr1_123567887_123568787	0	+	123464169	123464658	CpG: 46	103229
chr1	123617887	123618187	chr1_123617887_123618187	0	+	123464169	123464658	CpG: 46	153229
chr1	123688087	123690087	chr1_123688087_123690087	0	+	123464169	123464658	CpG: 46	223429
chr1	123810687	123811287	chr1_123810687_123811287	0	+	123464169	123464658	CpG: 46	346029
chr1	123869487	123870087	chr1_123869487_123870087	0	+	123464169	123464658	CpG: 46	404829
chr1	124089487	124090087	chr1_124089487_124090087	0	+	123464169	123464658	CpG: 46	624829
chr1	124173287	124173387	chr1_124173287_124173387	0	+	123464169	123464658	CpG: 46	708629
chr1	125454387	125455187	chr1_125454387_125455187	0	+	125942028	125942710	CpG: 63	486841
chr1	126104387	126104587	chr1_126104387_126104587	0	+	125942028	125942710	CpG: 63	161677
chr1	126690187	126690787	chr1_126690187_126690787	0	+	127331751	127332553	CpG: 67	640964
chr1	126852587	126853487	chr1_126852587_126853487	0	+	127331751	127332553	CpG: 67	478264
chr1	126930187	126930987	chr1_126930187_126930987	0	+	127331751	127332553	CpG: 67	400764
chr1	127028287	127041887	chr1_127028287_127041887	0	+	127331751	127332553	CpG: 67	289864
chr1	127070687	127073387	chr1_127070687_127073387	0	+	127331751	127332553	CpG: 67	258364
chr1	127407187	127413487	chr1_127407187_127413487	0	+	127456966	127457923	CpG: 71	43479
chr1	127437287	127437587	chr1_127437287_127437587	0	+	127456966	127457923	CpG: 71	19379
chr1	127520887	127521387	chr1_127520887_127521387	0	+	127456966	127457923	CpG: 71	62964
chr1	127588187	127589087	chr1_127588187_127589087	0	+	127456966	127457923	CpG: 71	130264
chr1	127657387	127658087	chr1_127657387_127658087	0	+	127808025	127808826	CpG: 69	149938
chr1	127735987	127736987	chr1_127735987_127736987	0	+	127808025	127808826	CpG: 69	71038
chr1	127752587	127753887	chr1_127752587_127753887	0	+	127808025	127808826	CpG: 69	54138
chr1	127768287	127770287	chr1_127768287_127770287	0	+	127808025	127808826	CpG: 69	37738
chr1	127794387	127795187	chr1_127794387_127795187	0	+	127808025	127808826	CpG: 69	12838
chr1	127878187	127878287	chr1_127878187_127878287	0	+	127808025	127808826	CpG: 69	69361
chr1	128019687	128022287	chr1_128019687_128022287	0	+	127808025	127808826	CpG: 69	210861
chr1	128066887	128067687	chr1_128066887_128067687	0	+	127808025	127808826	CpG: 69	258061
chr1	128069587	128070987	chr1_128069587_128070987	0	+	127808025	127808826	CpG: 69	260761
chr1	128150387	128150887	chr1_128150387_128150887	0	+	128389274	128389517	CpG: 22	238387
chr1	128171287	128173387	chr1_128171287_128173387	0	+	128389274	128389517	CpG: 22	215887
chr1	128285587	128287387	chr1_128285587_128287387	0	+	128389274	128389517	CpG: 22	101887
chr1	128519387	128520087	chr1_128519387_128520087	0	+	128389274	128389517	CpG: 22	129870
chr1	128720587	128721387	chr1_128720587_128721387	0	+	128389274	128389517	CpG: 22	331070
chr1	128874787	128877487	chr1_128874787_128877487	0	+	129101495	129102228	CpG: 61	224008
chr1	128894187	128894887	chr1_128894187_128894887	0	+	129101495	129102228	CpG: 61	206608
chr1	129036587	129037387	chr1_129036587_129037387	0	+	129101495	129102228	CpG: 61	64108
chr1	129186387	129189187	chr1_129186387_129189187	0	+	129101495	129102228	CpG: 61	84159
chr1	129213887	129215587	chr1_129213887_129215587	0	+	129101495	129102228	CpG: 61	111659
chr1	129303987	129304087	chr1_129303987_129304087	0	+	129101495	129102228	CpG: 61	201759
chr1	129753887	129755587	chr1_129753887_129755587	0	+	129765264	129765658	CpG: 34	9677
chr1	129824787	129827787	chr1_129824787_129827787	0	+	129765264	129765658	CpG: 34	59129
chr1	129986887	129988987	chr1_129986887_129988987	0	+	129999856	130000557	CpG: 71	10869
chr1	130466287	130471987	chr1_130466287_130471987	0	+	130487486	130488341	CpG: 67	15499
chr1	130643687	130647287	chr1_130643687_130647287	0	+	130487486	130488341	CpG: 67	155346
chr1	130703487	130704687	chr1_130703487_130704687	0	+	130487486	130488341	CpG: 67	215146
chr1	130811587	130812987	chr1_130811587_130812987	0	+	130487486	130488341	CpG: 67	323246
chr1	130899787	130900987	chr1_130899787_130900987	0	+	131170058	131170347	CpG: 23	269071
chr1	130928587	130929587	chr1_130928587_130929587	0	+	131170058	131170347	CpG: 23	240471
chr1	131851187	131851987	chr1_131851187_131851987	0	+	131170058	131170347	CpG: 23	680840
chr1	131984487	131985387	chr1_131984487_131985387	0	+	132612143	132612447	CpG: 27	626756
chr1	132168587	132170687	chr1_132168587_132170687	0	+	132612143	132612447	CpG: 27	441456
chr1	132368087	132370487	chr1_132368087_132370487	0	+	132612143	132612447	CpG: 27	241656
chr1	132453387	132460687	chr1_132453387_132460687	0	+	132612143	132612447	CpG: 27	151456
chr1	132530187	132530987	chr1_132530187_132530987	0	+	132612143	132612447	CpG: 27	81156
chr1	132564187	132565787	chr1_132564187_132565787	0	+	132612143	132612447	CpG: 27	46356
chr1	132655987	132662087	chr1_132655987_132662087	0	+	132613253	132614410	CpG: 93	41577
chr1	132775487	132775887	chr1_132775487_132775887	0	+	132774770	132775112	CpG: 37	375
chr1	132877987	132881487	chr1_132877987_132881487	0	+	132774770	132775112	CpG: 37	102875
chr1	133016587	133018087	chr1_133016587_133018087	0	+	133026250	133026454	CpG: 16	8163
chr1	133024987	133029487	chr1_133024987_133029487	0	+	133026250	133026454	CpG: 16	0
chr1	133036987	133039887	chr1_133036987_133039887	0	+	133034353	133034955	CpG: 75	2032
chr1	133209687	133210887	chr1_133209687_133210887	0	+	133141239	133142132	CpG: 103	67555
chr1	133466987	133471287	chr1_133466987_133471287	0	+	133422293	133424974	CpG: 197	42013
chr1	133540887	133550987	chr1_133540887_133550987	0	+	133422293	133424974	CpG: 197	115913
chr1	133574187	133585787	chr1_133574187_133585787	0	+	133724187	133724866	CpG: 55	138400
chr1	134034087	134034487	chr1_134034087_134034487	0	+	134035882	134036137	CpG: 33	1395
chr1	134051487	134052387	chr1_134051487_134052387	0	+	134035882	134036137	CpG: 33	15350
chr1	134061387	134061587	chr1_134061387_134061587	0	+	134086664	134087732	CpG: 105	25077
chr1	134079687	134082187	chr1_134079687_134082187	0	+	134086664	134087732	CpG: 105	4477
chr1	134122087	134126287	chr1_134122087_134126287	0	+	134125580	134125957	CpG: 28	0
chr1	134569887	134572387	chr1_134569887_134572387	0	+	134439361	134439584	CpG: 21	130303
chr1	134576587	134578287	chr1_134576587_134578287	0	+	134439361	134439584	CpG: 21	137003
chr1	134580287	134584287	chr1_134580287_134584287	0	+	134439361	134439584	CpG: 21	140703
chr1	135050787	135057287	chr1_135050787_135057287	0	+	135060353	135061098	CpG: 84	3066
chr1	135113287	135114487	chr1_135113287_135114487	0	+	135060353	135061098	CpG: 84	52189
chr1	135279987	135281387	chr1_135279987_135281387	0	+	135260005	135260889	CpG: 71	19098
chr1	135295787	135296887	chr1_135295787_135296887	0	+	135319634	135321021	CpG: 153	22747
chr1	135725487	135726687	chr1_135725487_135726687	0	+	135557464	135558021	CpG: 44	167466
chr1	135735887	135736987	chr1_135735887_135736987	0	+	135557464	135558021	CpG: 44	177866
chr1	135800787	135803587	chr1_135800787_135803587	0	+	135975384	135976015	CpG: 62	171797
chr1	135894687	135904687	chr1_135894687_135904687	0	+	135975384	135976015	CpG: 62	70697
chr1	136136487	136145087	chr1_136136487_136145087	0	+	136131954	136132232	CpG: 24	4255
chr1	136436887	136438687	chr1_136436887_136438687	0	+	136452836	136453178	CpG: 33	14149
chr1	136527287	136527687	chr1_136527287_136527687	0	+	136543243	136543830	CpG: 56	15556
chr1	136649387	136649587	chr1_136649387_136649587	0	+	136605450	136606000	CpG: 50	43387
chr1	136649887	136649987	chr1_136649887_136649987	0	+	136605450	136606000	CpG: 50	43887
chr1	136732087	136733187	chr1_136732087_136733187	0	+	136852088	136852568	CpG: 47	118901
chr1	136799687	136802487	chr1_136799687_136802487	0	+	136852088	136852568	CpG: 47	49601
chr1	137265887	137266087	chr1_137265887_137266087	0	+	137271492	137271742	CpG: 22	5405
chr1	137357687	137361787	chr1_137357687_137361787	0	+	137326530	137327297	CpG: 71	30390
chr1	137366387	137367187	chr1_137366387_137367187	0	+	137326530	137327297	CpG: 71	39090
chr1	137483987	137485787	chr1_137483987_137485787	0	+	137481284	137481931	CpG: 48	2056
chr1	137876987	137877187	chr1_137876987_137877187	0	+	137815286	137815863	CpG: 60	61124
chr1	137950087	137950687	chr1_137950087_137950687	0	+	137947398	137947929	CpG: 55	2158
chr1	138095187	138097487	chr1_138095187_138097487	0	+	138112393	138112693	CpG: 27	14906
chr1	138158687	138159987	chr1_138158687_138159987	0	+	138156346	138157491	CpG: 133	1196
chr1	138177187	138181287	chr1_138177187_138181287	0	+	138156346	138157491	CpG: 133	19696
chr1	138288687	138289687	chr1_138288687_138289687	0	+	138311799	138312255	CpG: 67	22112
chr1	138337387	138337787	chr1_138337387_138337787	0	+	138362793	138363207	CpG: 45	25006
chr1	138343187	138344387	chr1_138343187_138344387	0	+	138362793	138363207	CpG: 45	18406
chr1	138402487	138405787	chr1_138402487_138405787	0	+	138362793	138363207	CpG: 45	39280
chr1	138683687	138686087	chr1_138683687_138686087	0	+	138685716	138686145	CpG: 34	0
chr1	138748987	138749487	chr1_138748987_138749487	0	+	138685716	138686145	CpG: 34	62842
chr1	138913287	138914987	chr1_138913287_138914987	0	+	138849492	138849711	CpG: 23	63576
chr1	138928587	138929087	chr1_138928587_138929087	0	+	138849492	138849711	CpG: 23	78876
chr1	138946287	138948387	chr1_138946287_138948387	0	+	138849492	138849711	CpG: 23	96576
chr1	139008987	139009687	chr1_139008987_139009687	0	+	138849492	138849711	CpG: 23	159276
chr1	139186187	139188287	chr1_139186187_139188287	0	+	138849492	138849711	CpG: 23	336476
chr1	139220287	139221187	chr1_139220287_139221187	0	+	138849492	138849711	CpG: 23	370576
chr1	139346087	139346887	chr1_139346087_139346887	0	+	138849492	138849711	CpG: 23	496376
chr1	139362487	139363887	chr1_139362487_139363887	0	+	138849492	138849711	CpG: 23	512776
chr1	139796587	139796887	chr1_139796587_139796887	0	+	140515729	140516441	CpG: 71	718842
chr1	139827287	139828387	chr1_139827287_139828387	0	+	140515729	140516441	CpG: 71	687342
chr1	139922787	139923787	chr1_139922787_139923787	0	+	140515729	140516441	CpG: 71	591942
chr1	139938487	139939187	chr1_139938487_139939187	0	+	140515729	140516441	CpG: 71	576542
chr1	140123087	140124987	chr1_140123087_140124987	0	+	140515729	140516441	CpG: 71	390742
chr1	140237087	140237587	chr1_140237087_140237587	0	+	140515729	140516441	CpG: 71	278142
chr1	140502987	140504887	chr1_140502987_140504887	0	+	140515729	140516441	CpG: 71	10842
chr1	140679487	140683787	chr1_140679487_140683787	0	+	140738075	140738646	CpG: 48	54288
chr1	140825187	140827187	chr1_140825187_140827187	0	+	140859971	140860685	CpG: 93	32784
chr1	140868487	140868987	chr1_140868487_140868987	0	+	140859971	140860685	CpG: 93	7802
chr1	141165887	141167187	chr1_141165887_141167187	0	+	141318673	141319328	CpG: 80	151486
chr1	141181887	141182687	chr1_141181887_141182687	0	+	141318673	141319328	CpG: 80	135986
chr1	141386487	141387487	chr1_141386487_141387487	0	+	141351211	141351810	CpG: 58	34677
chr1	141537087	141546687	chr1_141537087_141546687	0	+	141351211	141351810	CpG: 58	185277
chr1	141680287	141681787	chr1_141680287_141681787	0	+	141351211	141351810	CpG: 58	328477
chr1	141824387	141827087	chr1_141824387_141827087	0	+	141351211	141351810	CpG: 58	472577
chr1	141838887	141839387	chr1_141838887_141839387	0	+	141351211	141351810	CpG: 58	487077
chr1	141957787	141959487	chr1_141957787_141959487	0	+	141351211	141351810	CpG: 58	605977
chr1	141971187	141971987	chr1_141971187_141971987	0	+	141351211	141351810	CpG: 58	619377
chr1	142119887	142120887	chr1_142119887_142120887	0	+	141351211	141351810	CpG: 58	768077
chr1	142195687	142200387	chr1_142195687_142200387	0	+	141351211	141351810	CpG: 58	843877
chr1	142294287	142295587	chr1_142294287_142295587	0	+	141351211	141351810	CpG: 58	942477
chr1	143370587	143372187	chr1_143370587_143372187	0	+	141351211	141351810	CpG: 58	2018777
chr1	144811187	144811687	chr1_144811187_144811687	0	+	145549891	145550306	CpG: 50	738204
chr1	144924187	144924787	chr1_144924187_144924787	0	+	145549891	145550306	CpG: 50	625104
chr1	144988287	144988687	chr1_144988287_144988687	0	+	145549891	145550306	CpG: 50	561204
chr1	145203887	145203987	chr1_145203887_145203987	0	+	145549891	145550306	CpG: 50	345904
chr1	145213987	145216187	chr1_145213987_145216187	0	+	145549891	145550306	CpG: 50	333704
chr1	145377687	145378487	chr1_145377687_145378487	0	+	145549891	145550306	CpG: 50	171404
chr1	145618587	145620787	chr1_145618587_145620787	0	+	145623844	145624785	CpG: 93	3057
chr1	145756487	145757287	chr1_145756487_145757287	0	+	145851259	145851639	CpG: 44	93972
chr1	145786987	145788487	chr1_145786987_145788487	0	+	145851259	145851639	CpG: 44	62772
chr1	145797287	145798187	chr1_145797287_145798187	0	+	145851259	145851639	CpG: 44	53072
chr1	145830087	145831787	chr1_145830087_145831787	0	+	145851259	145851639	CpG: 44	19472
chr1	145876687	145877687	chr1_145876687_145877687	0	+	145851259	145851639	CpG: 44	25048
chr1	145971887	145972287	chr1_145971887_145972287	0	+	145851259	145851639	CpG: 44	120248
chr1	146957187	146958287	chr1_146957187_146958287	0	+	145851259	145851639	CpG: 44	1105548
chr1	146961587	146962587	chr1_146961587_146962587	0	+	145851259	145851639	CpG: 44	1109948
chr1	147783387	147785087	chr1_147783387_147785087	0	+	145851259	145851639	CpG: 44	1931748
chr1	148162087	148162887	chr1_148162087_148162887	0	+	145851259	145851639	CpG: 44	2310448
chr1	148982887	148983187	chr1_148982887_148983187	0	+	145851259	145851639	CpG: 44	3131248
chr1	149355987	149356187	chr1_149355987_149356187	0	+	152239907	152240849	CpG: 94	2883720
chr1	151193287	151193887	chr1_151193287_151193887	0	+	152239907	152240849	CpG: 94	1046020
chr1	151369187	151370287	chr1_151369187_151370287	0	+	152239907	152240849	CpG: 94	869620
chr1	151786287	151786687	chr1_151786287_151786687	0	+	152239907	152240849	CpG: 94	453220
chr1	151928987	151930987	chr1_151928987_151930987	0	+	152239907	152240849	CpG: 94	308920
chr1	151994087	151995787	chr1_151994087_151995787	0	+	152239907	152240849	CpG: 94	244120
chr1	152179687	152183087	chr1_152179687_152183087	0	+	152239907	152240849	CpG: 94	56820
chr1	152316587	152317487	chr1_152316587_152317487	0	+	152239907	152240849	CpG: 94	75738
chr1	152754287	152754687	chr1_152754287_152754687	0	+	152840408	152840729	CpG: 32	85721
chr1	152791787	152792187	chr1_152791787_152792187	0	+	152840408	152840729	CpG: 32	48221
chr1	152834187	152836087	chr1_152834187_152836087	0	+	152840408	152840729	CpG: 32	4321
chr1	152874287	152876687	chr1_152874287_152876687	0	+	152840408	152840729	CpG: 32	33558
chr1	153060287	153061087	chr1_153060287_153061087	0	+	153191355	153192554	CpG: 127	130268
chr1	153069787	153070287	chr1_153069787_153070287	0	+	153191355	153192554	CpG: 127	121068
chr1	153220787	153222687	chr1_153220787_153222687	0	+	153191355	153192554	CpG: 127	28233
chr1	153227887	153228287	chr1_153227887_153228287	0	+	153191355	153192554	CpG: 127	35333
chr1	153298687	153300387	chr1_153298687_153300387	0	+	153275215	153276150	CpG: 84	22537
chr1	153411887	153413487	chr1_153411887_153413487	0	+	153418443	153418885	CpG: 38	4956
chr1	153429787	153430087	chr1_153429787_153430087	0	+	153418443	153418885	CpG: 38	10902
chr1	153600487	153601187	chr1_153600487_153601187	0	+	153602314	153603055	CpG: 70	1127
chr1	153673687	153673787	chr1_153673687_153673787	0	+	153602314	153603055	CpG: 70	70632
chr1	153772287	153779787	chr1_153772287_153779787	0	+	153936746	153937458	CpG: 71	156959
chr1	153783487	153790887	chr1_153783487_153790887	0	+	153936746	153937458	CpG: 71	145859
chr1	154133987	154138687	chr1_154133987_154138687	0	+	154233443	154233874	CpG: 56	94756
chr1	154156387	154157387	chr1_154156387_154157387	0	+	154233443	154233874	CpG: 56	76056
chr1	154170887	154171987	chr1_154170887_154171987	0	+	154233443	154233874	CpG: 56	61456
chr1	154217187	154218087	chr1_154217187_154218087	0	+	154233443	154233874	CpG: 56	15356
chr1	154222587	154224587	chr1_154222587_154224587	0	+	154233443	154233874	CpG: 56	8856
chr1	154338187	154338987	chr1_154338187_154338987	0	+	154247048	154247494	CpG: 60	90693
chr1	154617587	154618387	chr1_154617587_154618387	0	+	154613057	154614391	CpG: 151	3196
chr1	154625287	154625487	chr1_154625287_154625487	0	+	154613057	154614391	CpG: 151	10896
chr1	154796287	154801187	chr1_154796287_154801187	0	+	154802060	154803381	CpG: 86	873
chr1	155080587	155081787	chr1_155080587_155081787	0	+	155033065	155033417	CpG: 32	47170
chr1	155279887	155280887	chr1_155279887_155280887	0	+	155272285	155272721	CpG: 46	7166
chr1	155491087	155491787	chr1_155491087_155491787	0	+	155396678	155396967	CpG: 26	94120
chr1	155501787	155507087	chr1_155501787_155507087	0	+	155396678	155396967	CpG: 26	104820
chr1	155744287	155744987	chr1_155744287_155744987	0	+	155746907	155748196	CpG: 106	1920
chr1	155750987	155755987	chr1_155750987_155755987	0	+	155755045	155755289	CpG: 23	0
chr1	156006687	156008887	chr1_156006687_156008887	0	+	156051967	156052668	CpG: 58	43080
chr1	156103487	156103987	chr1_156103487_156103987	0	+	156051967	156052668	CpG: 58	50819
chr1	156137287	156137487	chr1_156137287_156137487	0	+	156051967	156052668	CpG: 58	84619
chr1	156160287	156162387	chr1_156160287_156162387	0	+	156051967	156052668	CpG: 58	107619
chr1	156244887	156246587	chr1_156244887_156246587	0	+	156051967	156052668	CpG: 58	192219
chr1	156262787	156264087	chr1_156262787_156264087	0	+	156051967	156052668	CpG: 58	210119
chr1	156333587	156333887	chr1_156333587_156333887	0	+	156051967	156052668	CpG: 58	280919
chr1	156339987	156340687	chr1_156339987_156340687	0	+	156051967	156052668	CpG: 58	287319
chr1	156469987	156473487	chr1_156469987_156473487	0	+	156646389	156646806	CpG: 33	172902
chr1	156501587	156503187	chr1_156501587_156503187	0	+	156646389	156646806	CpG: 33	143202
chr1	156579687	156581287	chr1_156579687_156581287	0	+	156646389	156646806	CpG: 33	65102
chr1	156661787	156665587	chr1_156661787_156665587	0	+	156646389	156646806	CpG: 33	14981
chr1	156691987	156692987	chr1_156691987_156692987	0	+	156646389	156646806	CpG: 33	45181
chr1	156771887	156772887	chr1_156771887_156772887	0	+	156646389	156646806	CpG: 33	125081
chr1	156773387	156774187	chr1_156773387_156774187	0	+	156646389	156646806	CpG: 33	126581
chr1	156878487	156880887	chr1_156878487_156880887	0	+	156930311	156930691	CpG: 40	49424
chr1	156888187	156889287	chr1_156888187_156889287	0	+	156930311	156930691	CpG: 40	41024
chr1	156935687	156938087	chr1_156935687_156938087	0	+	156930311	156930691	CpG: 40	4996
chr1	157205687	157205787	chr1_157205687_157205787	0	+	157263979	157264675	CpG: 75	58192
chr1	157356887	157358587	chr1_157356887_157358587	0	+	157405277	157405924	CpG: 76	46690
chr1	157532687	157534487	chr1_157532687_157534487	0	+	157583997	157585112	CpG: 85	49510
chr1	157574887	157575087	chr1_157574887_157575087	0	+	157583997	157585112	CpG: 85	8910
chr1	157615487	157617987	chr1_157615487_157617987	0	+	157588247	157590376	CpG: 159	25111
chr1	157718187	157718887	chr1_157718187_157718887	0	+	157659563	157660287	CpG: 70	57900
chr1	157779687	157780587	chr1_157779687_157780587	0	+	157819853	157820801	CpG: 87	39266
chr1	158178573	158178873	chr1_158178573_158178873	0	+	158134813	158135215	CpG: 44	43358
chr1	158448473	158451373	chr1_158448473_158451373	0	+	158488627	158489569	CpG: 95	37254
chr1	158558073	158559073	chr1_158558073_158559073	0	+	158604186	158604547	CpG: 34	45113
chr1	158610373	158611073	chr1_158610373_158611073	0	+	158604186	158604547	CpG: 34	5826
chr1	158918073	158918973	chr1_158918073_158918973	0	+	158869093	158870138	CpG: 112	47935
chr1	158933173	158935273	chr1_158933173_158935273	0	+	158869093	158870138	CpG: 112	63035
chr1	159318673	159319173	chr1_159318673_159319173	0	+	159341917	159342960	CpG: 129	22744
chr1	159371473	159372473	chr1_159371473_159372473	0	+	159341917	159342960	CpG: 129	28513
chr1	159566273	159566573	chr1_159566273_159566573	0	+	159341917	159342960	CpG: 129	223313
chr1	159645173	159647773	chr1_159645173_159647773	0	+	159341917	159342960	CpG: 129	302213
chr1	159766273	159766773	chr1_159766273_159766773	0	+	159341917	159342960	CpG: 129	423313
chr1	159895673	159896073	chr1_159895673_159896073	0	+	160286170	160286374	CpG: 25	390097
chr1	160062973	160063873	chr1_160062973_160063873	0	+	160286170	160286374	CpG: 25	222297
chr1	160122773	160123873	chr1_160122773_160123873	0	+	160286170	160286374	CpG: 25	162297
chr1	160174673	160178273	chr1_160174673_160178273	0	+	160286170	160286374	CpG: 25	107897
chr1	160179073	160179773	chr1_160179073_160179773	0	+	160286170	160286374	CpG: 25	106397
chr1	160182773	160183273	chr1_160182773_160183273	0	+	160286170	160286374	CpG: 25	102897
chr1	160341173	160341873	chr1_160341173_160341873	0	+	160292679	160293006	CpG: 25	48167
chr1	160477173	160477473	chr1_160477173_160477473	0	+	160292679	160293006	CpG: 25	184167
chr1	160525373	160527973	chr1_160525373_160527973	0	+	160292679	160293006	CpG: 25	232367
chr1	160536073	160536973	chr1_160536073_160536973	0	+	160292679	160293006	CpG: 25	243067
chr1	160615073	160615673	chr1_160615073_160615673	0	+	160292679	160293006	CpG: 25	322067
chr1	160823773	160824673	chr1_160823773_160824673	0	+	161161912	161162667	CpG: 80	337239
chr1	160856973	160858473	chr1_160856973_160858473	0	+	161161912	161162667	CpG: 80	303439
chr1	160866273	160866373	chr1_160866273_160866373	0	+	161161912	161162667	CpG: 80	295539
chr1	161029373	161030173	chr1_161029373_161030173	0	+	161161912	161162667	CpG: 80	131739
chr1	161416673	161416973	chr1_161416673_161416973	0	+	161161912	161162667	CpG: 80	254006
chr1	161480873	161484473	chr1_161480873_161484473	0	+	161161912	161162667	CpG: 80	318206
chr1	161543773	161545873	chr1_161543773_161545873	0	+	161161912	161162667	CpG: 80	381106
chr1	161687673	161688373	chr1_161687673_161688373	0	+	162125092	162125541	CpG: 31	436719
chr1	161796673	161797973	chr1_161796673_161797973	0	+	162125092	162125541	CpG: 31	327119
chr1	161861673	161862173	chr1_161861673_161862173	0	+	162125092	162125541	CpG: 31	262919
chr1	161995073	161997273	chr1_161995073_161997273	0	+	162125092	162125541	CpG: 31	127819
chr1	162055473	162057373	chr1_162055473_162057373	0	+	162125092	162125541	CpG: 31	67719
chr1	162078473	162079373	chr1_162078473_162079373	0	+	162125092	162125541	CpG: 31	45719
chr1	162193373	162194073	chr1_162193373_162194073	0	+	162142569	162143536	CpG: 102	49837
chr1	162557873	162558873	chr1_162557873_162558873	0	+	162722160	162723301	CpG: 100	163287
chr1	162633173	162634373	chr1_162633173_162634373	0	+	162722160	162723301	CpG: 100	87787
chr1	162930573	162931873	chr1_162930573_162931873	0	+	162964535	162965312	CpG: 70	32662
chr1	163074473	163074573	chr1_163074473_163074573	0	+	163072914	163073132	CpG: 15	1341
chr1	163171273	163172773	chr1_163171273_163172773	0	+	163180948	163181409	CpG: 44	8175
chr1	163326373	163327773	chr1_163326373_163327773	0	+	163180948	163181409	CpG: 44	144964
chr1	163341373	163342473	chr1_163341373_163342473	0	+	163180948	163181409	CpG: 44	159964
chr1	163368173	163369273	chr1_163368173_163369273	0	+	163180948	163181409	CpG: 44	186764
chr1	163493473	163495073	chr1_163493473_163495073	0	+	163657577	163657812	CpG: 25	162504
chr1	163521273	163521573	chr1_163521273_163521573	0	+	163657577	163657812	CpG: 25	136004
chr1	163614473	163615773	chr1_163614473_163615773	0	+	163657577	163657812	CpG: 25	41804
chr1	163635473	163636473	chr1_163635473_163636473	0	+	163657577	163657812	CpG: 25	21104
chr1	163696373	163697873	chr1_163696373_163697873	0	+	163657577	163657812	CpG: 25	38561
chr1	163905873	163906273	chr1_163905873_163906273	0	+	163899249	163899645	CpG: 38	6228
chr1	163925473	163926173	chr1_163925473_163926173	0	+	163899249	163899645	CpG: 38	25828
chr1	164012773	164013673	chr1_164012773_164013673	0	+	163899249	163899645	CpG: 38	113128
chr1	164237973	164242673	chr1_164237973_164242673	0	+	164407696	164408210	CpG: 42	165023
chr1	164263973	164265673	chr1_164263973_164265673	0	+	164407696	164408210	CpG: 42	142023
chr1	164349173	164350873	chr1_164349173_164350873	0	+	164407696	164408210	CpG: 42	56823
chr1	164352873	164356773	chr1_164352873_164356773	0	+	164407696	164408210	CpG: 42	50923
chr1	164430973	164431773	chr1_164430973_164431773	0	+	164407696	164408210	CpG: 42	22763
chr1	164441073	164442073	chr1_164441073_164442073	0	+	164407696	164408210	CpG: 42	32863
chr1	164557873	164559473	chr1_164557873_164559473	0	+	164500484	164501733	CpG: 108	56140
chr1	164627273	164628573	chr1_164627273_164628573	0	+	164670102	164670804	CpG: 82	41529
chr1	164634473	164636473	chr1_164634473_164636473	0	+	164670102	164670804	CpG: 82	33629
chr1	164698573	164700973	chr1_164698573_164700973	0	+	164670102	164670804	CpG: 82	27769
chr1	164729673	164729973	chr1_164729673_164729973	0	+	164670102	164670804	CpG: 82	58869
chr1	164861073	164861573	chr1_164861073_164861573	0	+	164670102	164670804	CpG: 82	190269
chr1	165022673	165023273	chr1_165022673_165023273	0	+	165242132	165242752	CpG: 50	218859
chr1	165104473	165105773	chr1_165104473_165105773	0	+	165242132	165242752	CpG: 50	136359
chr1	165187373	165188273	chr1_165187373_165188273	0	+	165242132	165242752	CpG: 50	53859
chr1	165233573	165234873	chr1_165233573_165234873	0	+	165242132	165242752	CpG: 50	7259
chr1	165305073	165305873	chr1_165305073_165305873	0	+	165242132	165242752	CpG: 50	62321
chr1	165311973	165313273	chr1_165311973_165313273	0	+	165242132	165242752	CpG: 50	69221
chr1	165326573	165326673	chr1_165326573_165326673	0	+	165242132	165242752	CpG: 50	83821
chr1	165460873	165460973	chr1_165460873_165460973	0	+	165242132	165242752	CpG: 50	218121
chr1	165769973	165772073	chr1_165769973_165772073	0	+	165859915	165860542	CpG: 74	87842
chr1	166342873	166344573	chr1_166342873_166344573	0	+	166387797	166388868	CpG: 107	43224
chr1	166399373	166400073	chr1_166399373_166400073	0	+	166387797	166388868	CpG: 107	10505
chr1	166474073	166475073	chr1_166474073_166475073	0	+	166387797	166388868	CpG: 107	85205
chr1	166515173	166517273	chr1_166515173_166517273	0	+	166387797	166388868	CpG: 107	126305
chr1	166583673	166584973	chr1_166583673_166584973	0	+	166387797	166388868	CpG: 107	194805
chr1	166653273	166660773	chr1_166653273_166660773	0	+	166387797	166388868	CpG: 107	264405
chr1	166689673	166690173	chr1_166689673_166690173	0	+	166387797	166388868	CpG: 107	300805
chr1	166753073	166753673	chr1_166753073_166753673	0	+	166387797	166388868	CpG: 107	364205
chr1	167082973	167084573	chr1_167082973_167084573	0	+	167124042	167124706	CpG: 66	39469
chr1	167218073	167219373	chr1_167218073_167219373	0	+	167212049	167212698	CpG: 61	5375
chr1	167283273	167284173	chr1_167283273_167284173	0	+	167212049	167212698	CpG: 61	70575
chr1	167315573	167316773	chr1_167315573_167316773	0	+	167389710	167391695	CpG: 149	72937
chr1	167542773	167543573	chr1_167542773_167543573	0	+	167564246	167564918	CpG: 53	20673
chr1	167645173	167648173	chr1_167645173_167648173	0	+	167637914	167638190	CpG: 29	6983
chr1	167662973	167665773	chr1_167662973_167665773	0	+	167637914	167638190	CpG: 29	24783
chr1	168026973	168031573	chr1_168026973_168031573	0	+	167931596	167933716	CpG: 203	93257
chr1	168058473	168059573	chr1_168058473_168059573	0	+	168168628	168169096	CpG: 47	109055
chr1	168088073	168102173	chr1_168088073_168102173	0	+	168168628	168169096	CpG: 47	66455
chr1	168261073	168267173	chr1_168261073_168267173	0	+	168238972	168239613	CpG: 89	21460
chr1	168269873	168271873	chr1_168269873_168271873	0	+	168238972	168239613	CpG: 89	30260
chr1	168275173	168281673	chr1_168275173_168281673	0	+	168309061	168309285	CpG: 18	27388
chr1	168418473	168420673	chr1_168418473_168420673	0	+	168339517	168340192	CpG: 85	78281
chr1	168423273	168424373	chr1_168423273_168424373	0	+	168339517	168340192	CpG: 85	83081
chr1	168599373	168600573	chr1_168599373_168600573	0	+	168339517	168340192	CpG: 85	259181
chr1	168617573	168617973	chr1_168617573_168617973	0	+	168339517	168340192	CpG: 85	277381
chr1	168633773	168634273	chr1_168633773_168634273	0	+	168339517	168340192	CpG: 85	293581
chr1	168734973	168735473	chr1_168734973_168735473	0	+	168930722	168931994	CpG: 146	195249
chr1	168767273	168767773	chr1_168767273_168767773	0	+	168930722	168931994	CpG: 146	162949
chr1	168967273	168970373	chr1_168967273_168970373	0	+	168930722	168931994	CpG: 146	35279
chr1	169081773	169083173	chr1_169081773_169083173	0	+	169156506	169156712	CpG: 15	73333
chr1	169155773	169159373	chr1_169155773_169159373	0	+	169156506	169156712	CpG: 15	0
chr1	169176773	169177573	chr1_169176773_169177573	0	+	169156506	169156712	CpG: 15	20061
chr1	169319973	169320573	chr1_169319973_169320573	0	+	169324202	169324552	CpG: 24	3629
chr1	169437073	169437473	chr1_169437073_169437473	0	+	169324202	169324552	CpG: 24	112521
chr1	169476273	169481473	chr1_169476273_169481473	0	+	169591345	169591584	CpG: 17	109872
chr1	169521273	169522773	chr1_169521273_169522773	0	+	169591345	169591584	CpG: 17	68572
chr1	169583873	169589273	chr1_169583873_169589273	0	+	169591345	169591584	CpG: 17	2072
chr1	169628273	169629973	chr1_169628273_169629973	0	+	169622312	169622526	CpG: 22	5747
chr1	169934273	169936573	chr1_169934273_169936573	0	+	169859920	169860129	CpG: 21	74144
chr1	169948473	169949873	chr1_169948473_169949873	0	+	169859920	169860129	CpG: 21	88344
chr1	169956973	169958273	chr1_169956973_169958273	0	+	169859920	169860129	CpG: 21	96844
chr1	169976673	169978573	chr1_169976673_169978573	0	+	169859920	169860129	CpG: 21	116544
chr1	170039273	170040573	chr1_170039273_170040573	0	+	169859920	169860129	CpG: 21	179144
chr1	170093273	170094673	chr1_170093273_170094673	0	+	169859920	169860129	CpG: 21	233144
chr1	170094873	170095273	chr1_170094873_170095273	0	+	169859920	169860129	CpG: 21	234744
chr1	170095473	170095673	chr1_170095473_170095673	0	+	169859920	169860129	CpG: 21	235344
chr1	170171373	170175173	chr1_170171373_170175173	0	+	169859920	169860129	CpG: 21	311244
chr1	170229673	170230473	chr1_170229673_170230473	0	+	169859920	169860129	CpG: 21	369544
chr1	170254273	170257273	chr1_170254273_170257273	0	+	169859920	169860129	CpG: 21	394144
chr1	170272773	170275673	chr1_170272773_170275673	0	+	169859920	169860129	CpG: 21	412644
chr1	170290773	170294973	chr1_170290773_170294973	0	+	169859920	169860129	CpG: 21	430644
chr1	170321373	170321773	chr1_170321373_170321773	0	+	169859920	169860129	CpG: 21	461244
chr1	170352473	170356973	chr1_170352473_170356973	0	+	169859920	169860129	CpG: 21	492344
chr1	170379773	170380173	chr1_170379773_170380173	0	+	169859920	169860129	CpG: 21	519644
chr1	170410873	170414773	chr1_170410873_170414773	0	+	169859920	169860129	CpG: 21	550744
chr1	170469873	170474273	chr1_170469873_170474273	0	+	169859920	169860129	CpG: 21	609744
chr1	170527973	170529673	chr1_170527973_170529673	0	+	169859920	169860129	CpG: 21	667844
chr1	171314273	171317873	chr1_171314273_171317873	0	+	171461420	171461730	CpG: 29	143547
chr1	171328673	171331173	chr1_171328673_171331173	0	+	171461420	171461730	CpG: 29	130247
chr1	171354173	171355073	chr1_171354173_171355073	0	+	171461420	171461730	CpG: 29	106347
chr1	171583173	171583673	chr1_171583173_171583673	0	+	171461420	171461730	CpG: 29	121443
chr1	171808773	171808973	chr1_171808773_171808973	0	+	171899076	171899562	CpG: 43	90103
chr1	171844073	171847073	chr1_171844073_171847073	0	+	171899076	171899562	CpG: 43	52003
chr1	171903973	171905273	chr1_171903973_171905273	0	+	171899076	171899562	CpG: 43	4411
chr1	171927873	171928373	chr1_171927873_171928373	0	+	171899076	171899562	CpG: 43	28311
chr1	171945973	171956173	chr1_171945973_171956173	0	+	171899076	171899562	CpG: 43	46411
chr1	172003973	172006673	chr1_172003973_172006673	0	+	172104740	172105420	CpG: 72	98067
chr1	172014873	172017273	chr1_172014873_172017273	0	+	172104740	172105420	CpG: 72	87467
chr1	172133373	172133773	chr1_172133373_172133773	0	+	172145134	172145553	CpG: 59	11361
chr1	172163373	172167473	chr1_172163373_172167473	0	+	172145134	172145553	CpG: 59	17820
chr1	172208273	172209473	chr1_172208273_172209473	0	+	172185516	172185882	CpG: 49	22391
chr1	172245773	172246473	chr1_172245773_172246473	0	+	172185516	172185882	CpG: 49	59891
chr1	172446473	172449273	chr1_172446473_172449273	0	+	172519410	172520189	CpG: 88	70137
chr1	172453273	172455273	chr1_172453273_172455273	0	+	172519410	172520189	CpG: 88	64137
chr1	172488673	172491373	chr1_172488673_172491373	0	+	172519410	172520189	CpG: 88	28037
chr1	172499773	172500673	chr1_172499773_172500673	0	+	172519410	172520189	CpG: 88	18737
chr1	172616973	172620373	chr1_172616973_172620373	0	+	172574326	172574791	CpG: 42	42182
chr1	172626873	172630073	chr1_172626873_172630073	0	+	172574326	172574791	CpG: 42	52082
chr1	172793073	172793573	chr1_172793073_172793573	0	+	172797643	172797989	CpG: 35	4070
chr1	172953973	172955773	chr1_172953973_172955773	0	+	172968203	172968503	CpG: 25	12430
chr1	172974273	172975873	chr1_172974273_172975873	0	+	172968203	172968503	CpG: 25	5770
chr1	172978873	172982273	chr1_172978873_172982273	0	+	172968203	172968503	CpG: 25	10370
chr1	173039673	173040373	chr1_173039673_173040373	0	+	173032625	173032849	CpG: 19	6824
chr1	173357173	173358073	chr1_173357173_173358073	0	+	173367561	173368084	CpG: 39	9488
chr1	173410373	173420173	chr1_173410373_173420173	0	+	173433519	173434331	CpG: 69	13346
chr1	173420973	173421273	chr1_173420973_173421273	0	+	173433519	173434331	CpG: 69	12246
chr1	173422273	173423873	chr1_173422273_173423873	0	+	173433519	173434331	CpG: 69	9646
chr1	173529973	173531573	chr1_173529973_173531573	0	+	173609906	173610130	CpG: 21	78333
chr1	173670673	173672873	chr1_173670673_173672873	0	+	173609906	173610130	CpG: 21	60543
chr1	173701073	173704773	chr1_173701073_173704773	0	+	173609906	173610130	CpG: 21	90943
chr1	173767373	173769873	chr1_173767373_173769873	0	+	173609906	173610130	CpG: 21	157243
chr1	173984473	173986973	chr1_173984473_173986973	0	+	173984132	173984379	CpG: 30	94
chr1	173993673	174006073	chr1_173993673_174006073	0	+	174012670	174013290	CpG: 48	6597
chr1	174035273	174035473	chr1_174035273_174035473	0	+	174012670	174013290	CpG: 48	21983
chr1	174062673	174063873	chr1_174062673_174063873	0	+	174078092	174078693	CpG: 62	14219
chr1	174106873	174107973	chr1_174106873_174107973	0	+	174102709	174102951	CpG: 18	3922
chr1	174173073	174173973	chr1_174173073_174173973	0	+	174242460	174242763	CpG: 28	68487
chr1	174231973	174240073	chr1_174231973_174240073	0	+	174242460	174242763	CpG: 28	2387
chr1	174321473	174329473	chr1_174321473_174329473	0	+	174306481	174307478	CpG: 95	13995
chr1	174413073	174413173	chr1_174413073_174413173	0	+	174412099	174412344	CpG: 29	729
chr1	174421073	174429373	chr1_174421073_174429373	0	+	174430209	174430991	CpG: 55	836
chr1	174686273	174686973	chr1_174686273_174686973	0	+	174562669	174563260	CpG: 46	123013
chr1	174738873	174739673	chr1_174738873_174739673	0	+	174562669	174563260	CpG: 46	175613
chr1	175271373	175272073	chr1_175271373_175272073	0	+	175297312	175297930	CpG: 49	25239
chr1	175376373	175376673	chr1_175376373_175376673	0	+	175297312	175297930	CpG: 49	78443
chr1	175508373	175510873	chr1_175508373_175510873	0	+	175297312	175297930	CpG: 49	210443
chr1	175630373	175631073	chr1_175630373_175631073	0	+	175297312	175297930	CpG: 49	332443
chr1	175642273	175642773	chr1_175642273_175642773	0	+	175297312	175297930	CpG: 49	344343
chr1	176346173	176346673	chr1_176346173_176346673	0	+	176431860	176432671	CpG: 60	85187
chr1	176360573	176361473	chr1_176360573_176361473	0	+	176431860	176432671	CpG: 60	70387
chr1	176624173	176625373	chr1_176624173_176625373	0	+	176766978	176767224	CpG: 19	141605
chr1	176775973	176776673	chr1_176775973_176776673	0	+	176766978	176767224	CpG: 19	8749
chr1	177577173	177577873	chr1_177577173_177577873	0	+	177555409	177555791	CpG: 51	21382
chr1	177597373	177598573	chr1_177597373_177598573	0	+	177622216	177623212	CpG: 101	23643
chr1	177656973	177658073	chr1_177656973_177658073	0	+	177622216	177623212	CpG: 101	33761
chr1	177731373	177731973	chr1_177731373_177731973	0	+	177810737	177811370	CpG: 60	78764
chr1	177745873	177746873	chr1_177745873_177746873	0	+	177810737	177811370	CpG: 60	63864
chr1	177904073	177907273	chr1_177904073_177907273	0	+	177810737	177811370	CpG: 60	92703
chr1	177908073	177909273	chr1_177908073_177909273	0	+	177810737	177811370	CpG: 60	96703
chr1	178187673	178188573	chr1_178187673_178188573	0	+	178204764	178205703	CpG: 82	16191
chr1	178199773	178200173	chr1_178199773_178200173	0	+	178204764	178205703	CpG: 82	4591
chr1	178310373	178311073	chr1_178310373_178311073	0	+	178204764	178205703	CpG: 82	104670
chr1	178359373	178360873	chr1_178359373_178360873	0	+	178204764	178205703	CpG: 82	153670
chr1	178411373	178412473	chr1_178411373_178412473	0	+	178204764	178205703	CpG: 82	205670
chr1	178513273	178517773	chr1_178513273_178517773	0	+	178743499	178744854	CpG: 95	225726
chr1	178611973	178614373	chr1_178611973_178614373	0	+	178743499	178744854	CpG: 95	129126
chr1	178685373	178687073	chr1_178685373_178687073	0	+	178743499	178744854	CpG: 95	56426
chr1	178756073	178756473	chr1_178756073_178756473	0	+	178743499	178744854	CpG: 95	11219
chr1	178758773	178759173	chr1_178758773_178759173	0	+	178743499	178744854	CpG: 95	13919
chr1	178874473	178877273	chr1_178874473_178877273	0	+	178743499	178744854	CpG: 95	129619
chr1	179428173	179429773	chr1_179428173_179429773	0	+	179378404	179378668	CpG: 20	49505
chr1	179484473	179485573	chr1_179484473_179485573	0	+	179378404	179378668	CpG: 20	105805
chr1	179513373	179515173	chr1_179513373_179515173	0	+	179378404	179378668	CpG: 20	134705
chr1	179566673	179569273	chr1_179566673_179569273	0	+	179726065	179726925	CpG: 76	156792
chr1	179582473	179591373	chr1_179582473_179591373	0	+	179726065	179726925	CpG: 76	134692
chr1	179600273	179603373	chr1_179600273_179603373	0	+	179726065	179726925	CpG: 76	122692
chr1	179685973	179687673	chr1_179685973_179687673	0	+	179726065	179726925	CpG: 76	38392
chr1	179700573	179701073	chr1_179700573_179701073	0	+	179726065	179726925	CpG: 76	24992
chr1	179769973	179771173	chr1_179769973_179771173	0	+	179726065	179726925	CpG: 76	43048
chr1	179961473	179962573	chr1_179961473_179962573	0	+	179913311	179914131	CpG: 72	47342
chr1	180153373	180159473	chr1_180153373_180159473	0	+	180117563	180118384	CpG: 77	34989
chr1	180539973	180547673	chr1_180539973_180547673	0	+	180457418	180461026	CpG: 270	78947
chr1	180840573	180851873	chr1_180840573_180851873	0	+	180457418	180461026	CpG: 270	379547
chr1	180994773	180995673	chr1_180994773_180995673	0	+	181447862	181448198	CpG: 30	452189
chr1	181081673	181087173	chr1_181081673_181087173	0	+	181447862	181448198	CpG: 30	360689
chr1	181088073	181089273	chr1_181088073_181089273	0	+	181447862	181448198	CpG: 30	358589
chr1	181140573	181141373	chr1_181140573_181141373	0	+	181447862	181448198	CpG: 30	306489
chr1	181999673	182001873	chr1_181999673_182001873	0	+	181889651	181890700	CpG: 118	108973
chr1	182011873	182012073	chr1_182011873_182012073	0	+	182125840	182126453	CpG: 56	113767
chr1	182366573	182367273	chr1_182366573_182367273	0	+	182413327	182413708	CpG: 39	46054
chr1	182395073	182395273	chr1_182395073_182395273	0	+	182413327	182413708	CpG: 39	18054
chr1	182602073	182603073	chr1_182602073_182603073	0	+	182626726	182627458	CpG: 84	23653
chr1	182859673	182861773	chr1_182859673_182861773	0	+	182867112	182867323	CpG: 21	5339
chr1	182870173	182871273	chr1_182870173_182871273	0	+	182872374	182873070	CpG: 57	1101
chr1	182949173	182950973	chr1_182949173_182950973	0	+	182872374	182873070	CpG: 57	76103
chr1	182981673	182982373	chr1_182981673_182982373	0	+	183074104	183074436	CpG: 36	91731
chr1	183116173	183117773	chr1_183116173_183117773	0	+	183140938	183142519	CpG: 122	23165
chr1	183242173	183242673	chr1_183242173_183242673	0	+	183282508	183283038	CpG: 66	39835
chr1	183365173	183366573	chr1_183365173_183366573	0	+	183282508	183283038	CpG: 66	82135
chr1	184288273	184296473	chr1_184288273_184296473	0	+	184271117	184271716	CpG: 72	16557
chr1	184740373	184744473	chr1_184740373_184744473	0	+	184694023	184694281	CpG: 42	46092
chr1	184797573	184798273	chr1_184797573_184798273	0	+	184694023	184694281	CpG: 42	103292
chr1	184829273	184830373	chr1_184829273_184830373	0	+	184694023	184694281	CpG: 42	134992
chr1	184886673	184888973	chr1_184886673_184888973	0	+	184694023	184694281	CpG: 42	192392
chr1	184911373	184921773	chr1_184911373_184921773	0	+	184694023	184694281	CpG: 42	217092
chr1	185343210	185344110	chr1_185343210_185344110	0	+	185857191	185858416	CpG: 106	513081
chr1	185485910	185487010	chr1_185485910_185487010	0	+	185857191	185858416	CpG: 106	370181
chr1	185489610	185490310	chr1_185489610_185490310	0	+	185857191	185858416	CpG: 106	366881
chr1	185520310	185523110	chr1_185520310_185523110	0	+	185857191	185858416	CpG: 106	334081
chr1	185659810	185660810	chr1_185659810_185660810	0	+	185857191	185858416	CpG: 106	196381
chr1	185770510	185772410	chr1_185770510_185772410	0	+	185857191	185858416	CpG: 106	84781
chr1	185803510	185804510	chr1_185803510_185804510	0	+	185857191	185858416	CpG: 106	52681
chr1	185873910	185874610	chr1_185873910_185874610	0	+	185857191	185858416	CpG: 106	15494
chr1	185982310	185983510	chr1_185982310_185983510	0	+	185857191	185858416	CpG: 106	123894
chr1	186010510	186011910	chr1_186010510_186011910	0	+	185857191	185858416	CpG: 106	152094
chr1	186012910	186013810	chr1_186012910_186013810	0	+	185857191	185858416	CpG: 106	154494
chr1	186017410	186017710	chr1_186017410_186017710	0	+	185857191	185858416	CpG: 106	158994
chr1	186076410	186077010	chr1_186076410_186077010	0	+	185857191	185858416	CpG: 106	217994
chr1	186082910	186085910	chr1_186082910_186085910	0	+	185857191	185858416	CpG: 106	224494
chr1	186101410	186102210	chr1_186101410_186102210	0	+	185857191	185858416	CpG: 106	242994
chr1	186125610	186126710	chr1_186125610_186126710	0	+	185857191	185858416	CpG: 106	267194
chr1	186133710	186134710	chr1_186133710_186134710	0	+	185857191	185858416	CpG: 106	275294
chr1	186383310	186384310	chr1_186383310_186384310	0	+	186542364	186542683	CpG: 27	158054
chr1	186390410	186390610	chr1_186390410_186390610	0	+	186542364	186542683	CpG: 27	151754
chr1	186408210	186409410	chr1_186408210_186409410	0	+	186542364	186542683	CpG: 27	132954
chr1	186450710	186451810	chr1_186450710_186451810	0	+	186542364	186542683	CpG: 27	90554
chr1	186586810	186587410	chr1_186586810_186587410	0	+	186555533	186556924	CpG: 109	29886
chr1	186618510	186618910	chr1_186618510_186618910	0	+	186634648	186635052	CpG: 43	15738
chr1	186644610	186646810	chr1_186644610_186646810	0	+	186634648	186635052	CpG: 43	9558
chr1	186695610	186700210	chr1_186695610_186700210	0	+	186706440	186707045	CpG: 66	6230
chr1	186760710	186763610	chr1_186760710_186763610	0	+	186780254	186780749	CpG: 42	16644
chr1	186814510	186814710	chr1_186814510_186814710	0	+	186780254	186780749	CpG: 42	33761
chr1	186821110	186822210	chr1_186821110_186822210	0	+	186780254	186780749	CpG: 42	40361
chr1	186828810	186830910	chr1_186828810_186830910	0	+	186780254	186780749	CpG: 42	48061
chr1	186860010	186862010	chr1_186860010_186862010	0	+	186780254	186780749	CpG: 42	79261
chr1	186869710	186872110	chr1_186869710_186872110	0	+	186780254	186780749	CpG: 42	88961
chr1	186878910	186886210	chr1_186878910_186886210	0	+	186780254	186780749	CpG: 42	98161
chr1	186948210	186948710	chr1_186948210_186948710	0	+	187027810	187028288	CpG: 52	79100
chr1	187028010	187030910	chr1_187028010_187030910	0	+	187027810	187028288	CpG: 52	0
chr1	187273610	187283610	chr1_187273610_187283610	0	+	187278815	187279540	CpG: 74	0
chr1	187381410	187384410	chr1_187381410_187384410	0	+	187278815	187279540	CpG: 74	101870
chr1	187398910	187399310	chr1_187398910_187399310	0	+	187278815	187279540	CpG: 74	119370
chr1	187452810	187454310	chr1_187452810_187454310	0	+	187278815	187279540	CpG: 74	173270
chr1	187480610	187481510	chr1_187480610_187481510	0	+	187278815	187279540	CpG: 74	201070
chr1	187483910	187484110	chr1_187483910_187484110	0	+	187278815	187279540	CpG: 74	204370
chr1	187506710	187508510	chr1_187506710_187508510	0	+	187278815	187279540	CpG: 74	227170
chr1	187711110	187715810	chr1_187711110_187715810	0	+	187940948	187941255	CpG: 32	225138
chr1	187725910	187726910	chr1_187725910_187726910	0	+	187940948	187941255	CpG: 32	214038
chr1	188094010	188095310	chr1_188094010_188095310	0	+	187940948	187941255	CpG: 32	152755
chr1	188169010	188171010	chr1_188169010_188171010	0	+	187940948	187941255	CpG: 32	227755
chr1	188177610	188178410	chr1_188177610_188178410	0	+	187940948	187941255	CpG: 32	236355
chr1	188208710	188210010	chr1_188208710_188210010	0	+	187940948	187941255	CpG: 32	267455
chr1	188256310	188256710	chr1_188256310_188256710	0	+	188528159	188528404	CpG: 23	271449
chr1	188284310	188285510	chr1_188284310_188285510	0	+	188528159	188528404	CpG: 23	242649
chr1	188326410	188332710	chr1_188326410_188332710	0	+	188528159	188528404	CpG: 23	195449
chr1	188353510	188353910	chr1_188353510_188353910	0	+	188528159	188528404	CpG: 23	174249
chr1	188369110	188377510	chr1_188369110_188377510	0	+	188528159	188528404	CpG: 23	150649
chr1	188447410	188450010	chr1_188447410_188450010	0	+	188528159	188528404	CpG: 23	78149
chr1	188473110	188477710	chr1_188473110_188477710	0	+	188528159	188528404	CpG: 23	50449
chr1	188682110	188683410	chr1_188682110_188683410	0	+	188791268	188792185	CpG: 77	107858
chr1	188714110	188716410	chr1_188714110_188716410	0	+	188791268	188792185	CpG: 77	74858
chr1	188717710	188724510	chr1_188717710_188724510	0	+	188791268	188792185	CpG: 77	66758
chr1	188732410	188734810	chr1_188732410_188734810	0	+	188791268	188792185	CpG: 77	56458
chr1	188764910	188766010	chr1_188764910_188766010	0	+	188791268	188792185	CpG: 77	25258
chr1	188790710	188794110	chr1_188790710_188794110	0	+	188791268	188792185	CpG: 77	0
chr1	188803410	188807210	chr1_188803410_188807210	0	+	188791268	188792185	CpG: 77	11225
chr1	188809610	188810010	chr1_188809610_188810010	0	+	188791268	188792185	CpG: 77	17425
chr1	188865110	188865710	chr1_188865110_188865710	0	+	188791268	188792185	CpG: 77	72925
chr1	188873210	188874810	chr1_188873210_188874810	0	+	188791268	188792185	CpG: 77	81025
chr1	188931810	188932010	chr1_188931810_188932010	0	+	189039347	189039679	CpG: 41	107337
chr1	188941910	188943110	chr1_188941910_188943110	0	+	189039347	189039679	CpG: 41	96237
chr1	188948610	188950210	chr1_188948610_188950210	0	+	189039347	189039679	CpG: 41	89137
chr1	189048010	189050310	chr1_189048010_189050310	0	+	189039347	189039679	CpG: 41	8331
chr1	189060010	189060910	chr1_189060010_189060910	0	+	189039347	189039679	CpG: 41	20331
chr1	189130610	189131910	chr1_189130610_189131910	0	+	189039347	189039679	CpG: 41	90931
chr1	189135710	189137110	chr1_189135710_189137110	0	+	189039347	189039679	CpG: 41	96031
chr1	189257510	189257810	chr1_189257510_189257810	0	+	189431192	189431473	CpG: 21	173382
chr1	189289210	189292810	chr1_189289210_189292810	0	+	189431192	189431473	CpG: 21	138382
chr1	189336410	189337710	chr1_189336410_189337710	0	+	189431192	189431473	CpG: 21	93482
chr1	189412510	189412710	chr1_189412510_189412710	0	+	189431192	189431473	CpG: 21	18482
chr1	189413010	189413510	chr1_189413010_189413510	0	+	189431192	189431473	CpG: 21	17682
chr1	189468310	189472910	chr1_189468310_189472910	0	+	189432876	189433561	CpG: 73	34749
chr1	189482310	189485910	chr1_189482310_189485910	0	+	189432876	189433561	CpG: 73	48749
chr1	189518310	189519010	chr1_189518310_189519010	0	+	189432876	189433561	CpG: 73	84749
chr1	189539310	189541810	chr1_189539310_189541810	0	+	189432876	189433561	CpG: 73	105749
chr1	189557810	189559010	chr1_189557810_189559010	0	+	189432876	189433561	CpG: 73	124249
chr1	189560910	189561310	chr1_189560910_189561310	0	+	189432876	189433561	CpG: 73	127349
chr1	189562210	189567910	chr1_189562210_189567910	0	+	189432876	189433561	CpG: 73	128649
chr1	189624810	189625110	chr1_189624810_189625110	0	+	189432876	189433561	CpG: 73	191249
chr1	189782210	189783810	chr1_189782210_189783810	0	+	189432876	189433561	CpG: 73	348649
chr1	189789010	189792410	chr1_189789010_189792410	0	+	189432876	189433561	CpG: 73	355449
chr1	189828510	189828610	chr1_189828510_189828610	0	+	189432876	189433561	CpG: 73	394949
chr1	189900610	189902510	chr1_189900610_189902510	0	+	189432876	189433561	CpG: 73	467049
chr1	189917610	189920410	chr1_189917610_189920410	0	+	189432876	189433561	CpG: 73	484049
chr1	189925910	189926610	chr1_189925910_189926610	0	+	189432876	189433561	CpG: 73	492349
chr1	189932010	189933310	chr1_189932010_189933310	0	+	189432876	189433561	CpG: 73	498449
chr1	189985910	189986310	chr1_189985910_189986310	0	+	189432876	189433561	CpG: 73	552349
chr1	190006310	190014210	chr1_190006310_190014210	0	+	189432876	189433561	CpG: 73	572749
chr1	190034310	190037310	chr1_190034310_190037310	0	+	189432876	189433561	CpG: 73	600749
chr1	190042010	190044110	chr1_190042010_190044110	0	+	189432876	189433561	CpG: 73	608449
chr1	190080610	190082110	chr1_190080610_190082110	0	+	189432876	189433561	CpG: 73	647049
chr1	190147610	190150110	chr1_190147610_190150110	0	+	190831111	190831837	CpG: 69	681001
chr1	190206410	190207610	chr1_190206410_190207610	0	+	190831111	190831837	CpG: 69	623501
chr1	190391810	190392110	chr1_190391810_190392110	0	+	190831111	190831837	CpG: 69	439001
chr1	190532810	190539010	chr1_190532810_190539010	0	+	190831111	190831837	CpG: 69	292101
chr1	190542110	190543410	chr1_190542110_190543410	0	+	190831111	190831837	CpG: 69	287701
chr1	190548010	190548910	chr1_190548010_190548910	0	+	190831111	190831837	CpG: 69	282201
chr1	190578310	190579910	chr1_190578310_190579910	0	+	190831111	190831837	CpG: 69	251201
chr1	190616010	190618710	chr1_190616010_190618710	0	+	190831111	190831837	CpG: 69	212401
chr1	190722310	190736810	chr1_190722310_190736810	0	+	190831111	190831837	CpG: 69	94301
chr1	190772510	190774110	chr1_190772510_190774110	0	+	190831111	190831837	CpG: 69	57001
chr1	190805410	190814810	chr1_190805410_190814810	0	+	190831111	190831837	CpG: 69	16301
chr1	190900510	190901110	chr1_190900510_190901110	0	+	190831111	190831837	CpG: 69	68673
chr1	190983910	190985310	chr1_190983910_190985310	0	+	190831111	190831837	CpG: 69	152073
chr1	190998810	190999910	chr1_190998810_190999910	0	+	190831111	190831837	CpG: 69	166973
chr1	191057710	191058610	chr1_191057710_191058610	0	+	191167193	191167861	CpG: 75	108583
chr1	191080210	191081110	chr1_191080210_191081110	0	+	191167193	191167861	CpG: 75	86083
chr1	191083510	191086610	chr1_191083510_191086610	0	+	191167193	191167861	CpG: 75	80583
chr1	191161810	191165010	chr1_191161810_191165010	0	+	191167193	191167861	CpG: 75	2183
chr1	191169410	191170010	chr1_191169410_191170010	0	+	191167193	191167861	CpG: 75	1549
chr1	191311010	191317610	chr1_191311010_191317610	0	+	191167193	191167861	CpG: 75	143149
chr1	191404810	191412810	chr1_191404810_191412810	0	+	191511793	191512318	CpG: 51	98983
chr1	191767310	191775110	chr1_191767310_191775110	0	+	191745769	191746277	CpG: 68	21033
chr1	191965510	191979610	chr1_191965510_191979610	0	+	191993104	191993480	CpG: 33	13494
chr1	191980010	191986110	chr1_191980010_191986110	0	+	191993104	191993480	CpG: 33	6994
chr1	192001310	192006810	chr1_192001310_192006810	0	+	191998793	191999473	CpG: 58	1837
chr1	192014110	192016110	chr1_192014110_192016110	0	+	191998793	191999473	CpG: 58	14637
chr1	192198810	192200010	chr1_192198810_192200010	0	+	191998793	191999473	CpG: 58	199337
chr1	192203810	192216810	chr1_192203810_192216810	0	+	191998793	191999473	CpG: 58	204337
chr1	192285710	192292110	chr1_192285710_192292110	0	+	192506016	192506218	CpG: 17	213906
chr1	192294310	192297810	chr1_192294310_192297810	0	+	192506016	192506218	CpG: 17	208206
chr1	192322210	192331810	chr1_192322210_192331810	0	+	192506016	192506218	CpG: 17	174206
chr1	192637710	192639210	chr1_192637710_192639210	0	+	192735372	192735810	CpG: 37	96162
chr1	192693910	192696810	chr1_192693910_192696810	0	+	192735372	192735810	CpG: 37	38562
chr1	192927610	192929510	chr1_192927610_192929510	0	+	192921735	192922555	CpG: 68	5055
chr1	192973710	192990110	chr1_192973710_192990110	0	+	193006302	193008249	CpG: 149	16192
chr1	193043010	193044410	chr1_193043010_193044410	0	+	193048205	193048802	CpG: 56	3795
chr1	193079310	193080110	chr1_193079310_193080110	0	+	193048205	193048802	CpG: 56	30508
chr1	193141710	193142210	chr1_193141710_193142210	0	+	193141670	193142022	CpG: 48	0
chr1	193245210	193251310	chr1_193245210_193251310	0	+	193219957	193221680	CpG: 177	23530
chr1	193752510	193753310	chr1_193752510_193753310	0	+	193730475	193731576	CpG: 126	20934
chr1	193781710	193786710	chr1_193781710_193786710	0	+	193809114	193809379	CpG: 25	22404
chr1	193951957	193952457	chr1_193951957_193952457	0	+	193960606	193962494	CpG: 139	8149
chr1	194286057	194286957	chr1_194286057_194286957	0	+	194014547	194014968	CpG: 58	271089
chr1	194327157	194330757	chr1_194327157_194330757	0	+	194596834	194597332	CpG: 53	266077
chr1	194615557	194616157	chr1_194615557_194616157	0	+	194596834	194597332	CpG: 53	18225
chr1	194620157	194621657	chr1_194620157_194621657	0	+	194596834	194597332	CpG: 53	22825
chr1	195102057	195103557	chr1_195102057_195103557	0	+	194999564	194999995	CpG: 36	102062
chr1	195171457	195172057	chr1_195171457_195172057	0	+	194999564	194999995	CpG: 36	171462
chr1	195232657	195234257	chr1_195232657_195234257	0	+	194999564	194999995	CpG: 36	232662
chr1	195253657	195253757	chr1_195253657_195253757	0	+	194999564	194999995	CpG: 36	253662
chr1	195326157	195328057	chr1_195326157_195328057	0	+	194999564	194999995	CpG: 36	326162
chr1	195338957	195340557	chr1_195338957_195340557	0	+	194999564	194999995	CpG: 36	338962
chr1	195346957	195347257	chr1_195346957_195347257	0	+	194999564	194999995	CpG: 36	346962
chr1	195564957	195565257	chr1_195564957_195565257	0	+	194999564	194999995	CpG: 36	564962
chr1	195610257	195612357	chr1_195610257_195612357	0	+	194999564	194999995	CpG: 36	610262
chr1	196137857	196138457	chr1_196137857_196138457	0	+	196445854	196447070	CpG: 112	307397
chr1	196293857	196296357	chr1_196293857_196296357	0	+	196445854	196447070	CpG: 112	149497
chr1	196381257	196382157	chr1_196381257_196382157	0	+	196445854	196447070	CpG: 112	63697
chr1	196531857	196533057	chr1_196531857_196533057	0	+	196445854	196447070	CpG: 112	84787
chr1	196713157	196714157	chr1_196713157_196714157	0	+	196802467	196803025	CpG: 70	88310
chr1	197052657	197056157	chr1_197052657_197056157	0	+	197067783	197068055	CpG: 28	11626
chr1	197079857	197092757	chr1_197079857_197092757	0	+	197067783	197068055	CpG: 28	11802
chr10	3031484	3032784	chr10_3031484_3032784	0	+	3134203	3135100	CpG: 90	101419
chr10	3071984	3072884	chr10_3071984_3072884	0	+	3134203	3135100	CpG: 90	61319
chr10	3109484	3110884	chr10_3109484_3110884	0	+	3134203	3135100	CpG: 90	23319
chr10	3182384	3188584	chr10_3182384_3188584	0	+	3134203	3135100	CpG: 90	47284
chr10	3246884	3250584	chr10_3246884_3250584	0	+	3134203	3135100	CpG: 90	111784
chr10	3270284	3271984	chr10_3270284_3271984	0	+	3134203	3135100	CpG: 90	135184
chr10	3325584	3325984	chr10_3325584_3325984	0	+	3134203	3135100	CpG: 90	190484
chr10	3382284	3383184	chr10_3382284_3383184	0	+	3134203	3135100	CpG: 90	247184
chr10	3449984	3451484	chr10_3449984_3451484	0	+	3134203	3135100	CpG: 90	314884
chr10	3485884	3487584	chr10_3485884_3487584	0	+	3134203	3135100	CpG: 90	350784
chr10	3516284	3517284	chr10_3516284_3517284	0	+	3134203	3135100	CpG: 90	381184
chr10	3830984	3831284	chr10_3830984_3831284	0	+	4423984	4424839	CpG: 75	592700
chr10	3858384	3859584	chr10_3858384_3859584	0	+	4423984	4424839	CpG: 75	564400
chr10	4037984	4038984	chr10_4037984_4038984	0	+	4423984	4424839	CpG: 75	385000
chr10	4187884	4189484	chr10_4187884_4189484	0	+	4423984	4424839	CpG: 75	234500
chr10	4741784	4743284	chr10_4741784_4743284	0	+	4540340	4541532	CpG: 97	200252
chr10	4845884	4846784	chr10_4845884_4846784	0	+	4540340	4541532	CpG: 97	304352
chr10	4884484	4885284	chr10_4884484_4885284	0	+	4540340	4541532	CpG: 97	342952
chr10	4890384	4891984	chr10_4890384_4891984	0	+	4540340	4541532	CpG: 97	348852
chr10	4975384	4975984	chr10_4975384_4975984	0	+	4540340	4541532	CpG: 97	433852
chr10	5010084	5010784	chr10_5010084_5010784	0	+	4540340	4541532	CpG: 97	468552
chr10	5080084	5080784	chr10_5080084_5080784	0	+	4540340	4541532	CpG: 97	538552
chr10	5407884	5412184	chr10_5407884_5412184	0	+	5633618	5634270	CpG: 56	221434
chr10	5452384	5452584	chr10_5452384_5452584	0	+	5633618	5634270	CpG: 56	181034
chr10	5779884	5780784	chr10_5779884_5780784	0	+	5913679	5914395	CpG: 72	132895
chr10	5878384	5878484	chr10_5878384_5878484	0	+	5913679	5914395	CpG: 72	35195
chr10	5988184	5993484	chr10_5988184_5993484	0	+	5999538	5999761	CpG: 23	6054
chr10	6098884	6101684	chr10_6098884_6101684	0	+	6079764	6080194	CpG: 40	18690
chr10	6213584	6217984	chr10_6213584_6217984	0	+	6079764	6080194	CpG: 40	133390
chr10	6305784	6305884	chr10_6305784_6305884	0	+	6372598	6373361	CpG: 69	66714
chr10	6389184	6389584	chr10_6389184_6389584	0	+	6372598	6373361	CpG: 69	15823
chr10	6416684	6418584	chr10_6416684_6418584	0	+	6372598	6373361	CpG: 69	43323
chr10	6502684	6504884	chr10_6502684_6504884	0	+	6605533	6606271	CpG: 66	100649
chr10	6547884	6550384	chr10_6547884_6550384	0	+	6605533	6606271	CpG: 66	55149
chr10	6582184	6583784	chr10_6582184_6583784	0	+	6605533	6606271	CpG: 66	21749
chr10	7312142	7312742	chr10_7312142_7312742	0	+	7309492	7310449	CpG: 126	1693
chr10	7358542	7360642	chr10_7358542_7360642	0	+	7382538	7383427	CpG: 95	21896
chr10	7638642	7641742	chr10_7638642_7641742	0	+	7675144	7676706	CpG: 156	33402
chr10	7895342	7896442	chr10_7895342_7896442	0	+	7675144	7676706	CpG: 156	218636
chr10	7907942	7909142	chr10_7907942_7909142	0	+	7675144	7676706	CpG: 156	231236
chr10	7926242	7929542	chr10_7926242_7929542	0	+	7675144	7676706	CpG: 156	249536
chr10	7936942	7938142	chr10_7936942_7938142	0	+	7675144	7676706	CpG: 156	260236
chr10	7954342	7959742	chr10_7954342_7959742	0	+	7675144	7676706	CpG: 156	277636
chr10	8044042	8045342	chr10_8044042_8045342	0	+	8237703	8238584	CpG: 80	192361
chr10	8147042	8148042	chr10_8147042_8148042	0	+	8237703	8238584	CpG: 80	89661
chr10	8207942	8211542	chr10_8207942_8211542	0	+	8237703	8238584	CpG: 80	26161
chr10	8365842	8367342	chr10_8365842_8367342	0	+	8237703	8238584	CpG: 80	127258
chr10	8379042	8379642	chr10_8379042_8379642	0	+	8237703	8238584	CpG: 80	140458
chr10	8397442	8399042	chr10_8397442_8399042	0	+	8237703	8238584	CpG: 80	158858
chr10	8547542	8548042	chr10_8547542_8548042	0	+	8605535	8606501	CpG: 79	57493
chr10	8561142	8563842	chr10_8561142_8563842	0	+	8605535	8606501	CpG: 79	41693
chr10	8721642	8721942	chr10_8721642_8721942	0	+	8605535	8606501	CpG: 79	115141
chr10	8724242	8724542	chr10_8724242_8724542	0	+	8605535	8606501	CpG: 79	117741
chr10	8833542	8838942	chr10_8833542_8838942	0	+	8605535	8606501	CpG: 79	227041
chr10	9040242	9040342	chr10_9040242_9040342	0	+	9394415	9395345	CpG: 94	354073
chr10	9102542	9102742	chr10_9102542_9102742	0	+	9394415	9395345	CpG: 94	291673
chr10	9201242	9203842	chr10_9201242_9203842	0	+	9394415	9395345	CpG: 94	190573
chr10	9249942	9251142	chr10_9249942_9251142	0	+	9394415	9395345	CpG: 94	143273
chr10	9294942	9297142	chr10_9294942_9297142	0	+	9394415	9395345	CpG: 94	97273
chr10	9298242	9300942	chr10_9298242_9300942	0	+	9394415	9395345	CpG: 94	93473
chr10	9312842	9315242	chr10_9312842_9315242	0	+	9394415	9395345	CpG: 94	79173
chr10	9368842	9370142	chr10_9368842_9370142	0	+	9394415	9395345	CpG: 94	24273
chr10	9371942	9372042	chr10_9371942_9372042	0	+	9394415	9395345	CpG: 94	22373
chr10	9471142	9471642	chr10_9471142_9471642	0	+	9394415	9395345	CpG: 94	75797
chr10	9480142	9483642	chr10_9480142_9483642	0	+	9394415	9395345	CpG: 94	84797
chr10	9488042	9488942	chr10_9488042_9488942	0	+	9394415	9395345	CpG: 94	92697
chr10	9547742	9548642	chr10_9547742_9548642	0	+	9620194	9621130	CpG: 104	71552
chr10	9566142	9577542	chr10_9566142_9577542	0	+	9620194	9621130	CpG: 104	42652
chr10	9679042	9679342	chr10_9679042_9679342	0	+	9620194	9621130	CpG: 104	57912
chr10	10148042	10149842	chr10_10148042_10149842	0	+	10277623	10277985	CpG: 39	127781
chr10	10237542	10238342	chr10_10237542_10238342	0	+	10277623	10277985	CpG: 39	39281
chr10	10244442	10246342	chr10_10244442_10246342	0	+	10277623	10277985	CpG: 39	31281
chr10	10371842	10372842	chr10_10371842_10372842	0	+	10408975	10409196	CpG: 17	36133
chr10	10407742	10409042	chr10_10407742_10409042	0	+	10408975	10409196	CpG: 17	0
chr10	10439242	10440142	chr10_10439242_10440142	0	+	10408975	10409196	CpG: 17	30046
chr10	10599842	10600742	chr10_10599842_10600742	0	+	10408975	10409196	CpG: 17	190646
chr10	11069442	11071942	chr10_11069442_11071942	0	+	11063094	11063610	CpG: 79	5832
chr10	11097742	11098242	chr10_11097742_11098242	0	+	11063094	11063610	CpG: 79	34132
chr10	11111942	11112742	chr10_11111942_11112742	0	+	11063094	11063610	CpG: 79	48332
chr10	11168742	11171042	chr10_11168742_11171042	0	+	11063094	11063610	CpG: 79	105132
chr10	11211242	11212442	chr10_11211242_11212442	0	+	11063094	11063610	CpG: 79	147632
chr10	11336242	11336942	chr10_11336242_11336942	0	+	11063094	11063610	CpG: 79	272632
chr10	11472342	11473242	chr10_11472342_11473242	0	+	11063094	11063610	CpG: 79	408732
chr10	11527142	11528142	chr10_11527142_11528142	0	+	11063094	11063610	CpG: 79	463532
chr10	11752142	11753242	chr10_11752142_11753242	0	+	11063094	11063610	CpG: 79	688532
chr10	11822942	11823742	chr10_11822942_11823742	0	+	11063094	11063610	CpG: 79	759332
chr10	11963642	11964442	chr10_11963642_11964442	0	+	12588749	12589455	CpG: 82	624307
chr10	12123242	12124142	chr10_12123242_12124142	0	+	12588749	12589455	CpG: 82	464607
chr10	12188742	12190342	chr10_12188742_12190342	0	+	12588749	12589455	CpG: 82	398407
chr10	12215942	12221042	chr10_12215942_12221042	0	+	12588749	12589455	CpG: 82	367707
chr10	12336642	12337542	chr10_12336642_12337542	0	+	12588749	12589455	CpG: 82	251207
chr10	12397342	12400342	chr10_12397342_12400342	0	+	12588749	12589455	CpG: 82	188407
chr10	12407642	12408742	chr10_12407642_12408742	0	+	12588749	12589455	CpG: 82	180007
chr10	12416042	12416742	chr10_12416042_12416742	0	+	12588749	12589455	CpG: 82	172007
chr10	12622542	12622942	chr10_12622542_12622942	0	+	12642521	12642931	CpG: 41	19579
chr10	13069042	13069242	chr10_13069042_13069242	0	+	13043675	13043919	CpG: 22	25123
chr10	13093942	13095442	chr10_13093942_13095442	0	+	13043675	13043919	CpG: 22	50023
chr10	13131542	13133042	chr10_13131542_13133042	0	+	13193551	13194328	CpG: 79	60509
chr10	13206542	13207642	chr10_13206542_13207642	0	+	13193551	13194328	CpG: 79	12214
chr10	13219442	13220442	chr10_13219442_13220442	0	+	13193551	13194328	CpG: 79	25114
chr10	13249242	13249642	chr10_13249242_13249642	0	+	13272754	13273256	CpG: 46	23112
chr10	13252342	13253042	chr10_13252342_13253042	0	+	13272754	13273256	CpG: 46	19712
chr10	13256142	13257042	chr10_13256142_13257042	0	+	13272754	13273256	CpG: 46	15712
chr10	13279542	13286942	chr10_13279542_13286942	0	+	13272754	13273256	CpG: 46	6286
chr10	13403142	13409042	chr10_13403142_13409042	0	+	13272754	13273256	CpG: 46	129886
chr10	13411242	13413242	chr10_13411242_13413242	0	+	13272754	13273256	CpG: 46	137986
chr10	13710042	13711542	chr10_13710042_13711542	0	+	13684371	13687422	CpG: 235	22620
chr10	13725842	13726142	chr10_13725842_13726142	0	+	13684371	13687422	CpG: 235	38420
chr10	13803142	13805542	chr10_13803142_13805542	0	+	13684371	13687422	CpG: 235	115720
chr10	13847242	13852342	chr10_13847242_13852342	0	+	13684371	13687422	CpG: 235	159820
chr10	13899342	13899842	chr10_13899342_13899842	0	+	13684371	13687422	CpG: 235	211920
chr10	13959142	13959842	chr10_13959142_13959842	0	+	13684371	13687422	CpG: 235	271720
chr10	14054242	14054842	chr10_14054242_14054842	0	+	14264771	14265445	CpG: 70	209929
chr10	14067142	14068742	chr10_14067142_14068742	0	+	14264771	14265445	CpG: 70	196029
chr10	14197642	14198442	chr10_14197642_14198442	0	+	14264771	14265445	CpG: 70	66329
chr10	14724342	14724642	chr10_14724342_14724642	0	+	14425081	14425388	CpG: 35	298954
chr10	15218742	15219042	chr10_15218742_15219042	0	+	14425081	14425388	CpG: 35	793354
chr10	16527442	16527742	chr10_16527442_16527742	0	+	17442834	17444022	CpG: 107	915092
chr10	16695242	16696042	chr10_16695242_16696042	0	+	17442834	17444022	CpG: 107	746792
chr10	16884342	16884642	chr10_16884342_16884642	0	+	17442834	17444022	CpG: 107	558192
chr10	17003342	17003642	chr10_17003342_17003642	0	+	17442834	17444022	CpG: 107	439192
chr10	17030142	17030642	chr10_17030142_17030642	0	+	17442834	17444022	CpG: 107	412192
chr10	17167242	17168342	chr10_17167242_17168342	0	+	17442834	17444022	CpG: 107	274492
chr10	17245642	17247142	chr10_17245642_17247142	0	+	17442834	17444022	CpG: 107	195692
chr10	17287042	17289742	chr10_17287042_17289742	0	+	17442834	17444022	CpG: 107	153092
chr10	17323442	17323942	chr10_17323442_17323942	0	+	17442834	17444022	CpG: 107	118892
chr10	17482242	17483342	chr10_17482242_17483342	0	+	17442834	17444022	CpG: 107	38220
chr10	17500142	17500942	chr10_17500142_17500942	0	+	17442834	17444022	CpG: 107	56120
chr10	17519042	17521142	chr10_17519042_17521142	0	+	17442834	17444022	CpG: 107	75020
chr10	17560242	17563242	chr10_17560242_17563242	0	+	17667032	17668086	CpG: 118	103790
chr10	17709242	17710142	chr10_17709242_17710142	0	+	17742363	17742944	CpG: 41	32221
chr10	17816542	17817542	chr10_17816542_17817542	0	+	17775039	17776091	CpG: 116	40451
chr10	17820842	17821142	chr10_17820842_17821142	0	+	17775039	17776091	CpG: 116	44751
chr10	17978342	17978642	chr10_17978342_17978642	0	+	18038078	18039212	CpG: 116	59436
chr10	18298942	18300442	chr10_18298942_18300442	0	+	18251272	18251567	CpG: 21	47375
chr10	18324542	18325442	chr10_18324542_18325442	0	+	18251272	18251567	CpG: 21	72975
chr10	18379442	18380442	chr10_18379442_18380442	0	+	18251272	18251567	CpG: 21	127875
chr10	18532442	18534642	chr10_18532442_18534642	0	+	18564692	18565232	CpG: 62	30050
chr10	18580242	18581542	chr10_18580242_18581542	0	+	18564692	18565232	CpG: 62	15010
chr10	18613142	18613442	chr10_18613142_18613442	0	+	18564692	18565232	CpG: 62	47910
chr10	18643542	18643842	chr10_18643542_18643842	0	+	18564692	18565232	CpG: 62	78310
chr10	18681842	18682842	chr10_18681842_18682842	0	+	18734904	18735403	CpG: 56	52062
chr10	18820942	18822342	chr10_18820942_18822342	0	+	18734904	18735403	CpG: 56	85539
chr10	18833942	18835342	chr10_18833942_18835342	0	+	18734904	18735403	CpG: 56	98539
chr10	18981442	18982742	chr10_18981442_18982742	0	+	19076689	19077385	CpG: 55	93947
chr10	19001342	19003042	chr10_19001342_19003042	0	+	19076689	19077385	CpG: 55	73647
chr10	19135142	19136042	chr10_19135142_19136042	0	+	19076689	19077385	CpG: 55	57757
chr10	19138342	19140042	chr10_19138342_19140042	0	+	19076689	19077385	CpG: 55	60957
chr10	19194442	19195042	chr10_19194442_19195042	0	+	19311786	19312162	CpG: 36	116744
chr10	19249042	19250342	chr10_19249042_19250342	0	+	19311786	19312162	CpG: 36	61444
chr10	19309042	19310342	chr10_19309042_19310342	0	+	19311786	19312162	CpG: 36	1444
chr10	19411742	19412242	chr10_19411742_19412242	0	+	19311786	19312162	CpG: 36	99580
chr10	19477042	19477542	chr10_19477042_19477542	0	+	19569274	19569506	CpG: 23	91732
chr10	19499842	19502142	chr10_19499842_19502142	0	+	19569274	19569506	CpG: 23	67132
chr10	19549742	19551442	chr10_19549742_19551442	0	+	19569274	19569506	CpG: 23	17832
chr10	19810042	19810942	chr10_19810042_19810942	0	+	19868239	19869155	CpG: 106	57297
chr10	19882542	19883342	chr10_19882542_19883342	0	+	19868239	19869155	CpG: 106	13387
chr10	20004942	20005142	chr10_20004942_20005142	0	+	20031752	20032959	CpG: 132	26610
chr10	20119042	20122142	chr10_20119042_20122142	0	+	20067477	20067844	CpG: 50	51198
chr10	20218642	20219842	chr10_20218642_20219842	0	+	20067477	20067844	CpG: 50	150798
chr10	20294342	20294542	chr10_20294342_20294542	0	+	20067477	20067844	CpG: 50	226498
chr10	20345142	20348142	chr10_20345142_20348142	0	+	20067477	20067844	CpG: 50	277298
chr10	20388342	20389442	chr10_20388342_20389442	0	+	20672222	20672764	CpG: 69	282780
chr10	20446042	20447042	chr10_20446042_20447042	0	+	20672222	20672764	CpG: 69	225180
chr10	20496042	20496242	chr10_20496042_20496242	0	+	20672222	20672764	CpG: 69	175980
chr10	20564142	20564542	chr10_20564142_20564542	0	+	20672222	20672764	CpG: 69	107680
chr10	20627042	20627442	chr10_20627042_20627442	0	+	20672222	20672764	CpG: 69	44780
chr10	20631242	20632442	chr10_20631242_20632442	0	+	20672222	20672764	CpG: 69	39780
chr10	20633742	20635042	chr10_20633742_20635042	0	+	20672222	20672764	CpG: 69	37180
chr10	20649342	20651342	chr10_20649342_20651342	0	+	20672222	20672764	CpG: 69	20880
chr10	20699342	20702942	chr10_20699342_20702942	0	+	20672222	20672764	CpG: 69	26578
chr10	21066642	21067542	chr10_21066642_21067542	0	+	21015720	21016453	CpG: 77	50189
chr10	21095142	21096542	chr10_21095142_21096542	0	+	21015720	21016453	CpG: 77	78689
chr10	21100542	21101042	chr10_21100542_21101042	0	+	21015720	21016453	CpG: 77	84089
chr10	21238542	21242342	chr10_21238542_21242342	0	+	21015720	21016453	CpG: 77	222089
chr10	21361442	21374142	chr10_21361442_21374142	0	+	21602055	21602375	CpG: 25	227913
chr10	21394142	21398542	chr10_21394142_21398542	0	+	21602055	21602375	CpG: 25	203513
chr10	21406642	21412042	chr10_21406642_21412042	0	+	21602055	21602375	CpG: 25	190013
chr10	21427642	21430142	chr10_21427642_21430142	0	+	21602055	21602375	CpG: 25	171913
chr10	21437142	21438942	chr10_21437142_21438942	0	+	21602055	21602375	CpG: 25	163113
chr10	21645742	21646342	chr10_21645742_21646342	0	+	21602055	21602375	CpG: 25	43367
chr10	21684342	21685942	chr10_21684342_21685942	0	+	21713713	21714719	CpG: 94	27771
chr10	21771142	21771942	chr10_21771142_21771942	0	+	21778171	21778635	CpG: 33	6229
chr10	22376542	22379442	chr10_22376542_22379442	0	+	22365062	22365311	CpG: 29	11231
chr10	22410642	22411242	chr10_22410642_22411242	0	+	22450472	22451831	CpG: 142	39230
chr10	22528642	22529042	chr10_22528642_22529042	0	+	22539115	22539605	CpG: 40	10073
chr10	22535142	22535242	chr10_22535142_22535242	0	+	22539115	22539605	CpG: 40	3873
chr10	22578542	22585442	chr10_22578542_22585442	0	+	22539115	22539605	CpG: 40	38937
chr10	22597642	22597842	chr10_22597642_22597842	0	+	22539115	22539605	CpG: 40	58037
chr10	22672942	22674442	chr10_22672942_22674442	0	+	22539115	22539605	CpG: 40	133337
chr10	22682342	22684742	chr10_22682342_22684742	0	+	22539115	22539605	CpG: 40	142737
chr10	22759542	22759642	chr10_22759542_22759642	0	+	22539115	22539605	CpG: 40	219937
chr10	22850842	22851842	chr10_22850842_22851842	0	+	23068271	23068476	CpG: 21	216429
chr10	22912842	22913242	chr10_22912842_22913242	0	+	23068271	23068476	CpG: 21	155029
chr10	23103542	23104842	chr10_23103542_23104842	0	+	23069540	23070411	CpG: 86	33131
chr10	23118542	23119442	chr10_23118542_23119442	0	+	23069540	23070411	CpG: 86	48131
chr10	23147042	23150342	chr10_23147042_23150342	0	+	23069540	23070411	CpG: 86	76631
chr10	23199242	23200442	chr10_23199242_23200442	0	+	23069540	23070411	CpG: 86	128831
chr10	23219942	23227542	chr10_23219942_23227542	0	+	23069540	23070411	CpG: 86	149531
chr10	23267942	23268742	chr10_23267942_23268742	0	+	23069540	23070411	CpG: 86	197531
chr10	23301342	23302142	chr10_23301342_23302142	0	+	23506763	23507273	CpG: 51	204621
chr10	23394242	23397642	chr10_23394242_23397642	0	+	23506763	23507273	CpG: 51	109121
chr10	23422542	23423742	chr10_23422542_23423742	0	+	23506763	23507273	CpG: 51	83021
chr10	23473242	23473742	chr10_23473242_23473742	0	+	23506763	23507273	CpG: 51	33021
chr10	23483342	23484542	chr10_23483342_23484542	0	+	23506763	23507273	CpG: 51	22221
chr10	23635242	23636642	chr10_23635242_23636642	0	+	23516740	23517014	CpG: 27	118228
chr10	23639542	23640842	chr10_23639542_23640842	0	+	23516740	23517014	CpG: 27	122528
chr10	23646542	23647442	chr10_23646542_23647442	0	+	23516740	23517014	CpG: 27	129528
chr10	23653142	23653842	chr10_23653142_23653842	0	+	23516740	23517014	CpG: 27	136128
chr10	23815142	23815742	chr10_23815142_23815742	0	+	23869096	23869544	CpG: 43	53354
chr10	24044342	24045342	chr10_24044342_24045342	0	+	23943392	23943773	CpG: 41	100569
chr10	24098642	24099242	chr10_24098642_24099242	0	+	23943392	23943773	CpG: 41	154869
chr10	24286842	24287942	chr10_24286842_24287942	0	+	24315257	24315892	CpG: 57	27315
chr10	24357342	24358842	chr10_24357342_24358842	0	+	24315257	24315892	CpG: 57	41450
chr10	24427742	24429342	chr10_24427742_24429342	0	+	24431511	24432235	CpG: 73	2169
chr10	24861342	24864342	chr10_24861342_24864342	0	+	25016525	25017028	CpG: 62	152183
chr10	25018542	25021142	chr10_25018542_25021142	0	+	25016525	25017028	CpG: 62	1514
chr10	25046242	25046342	chr10_25046242_25046342	0	+	25016525	25017028	CpG: 62	29214
chr10	25160942	25164542	chr10_25160942_25164542	0	+	25178359	25179027	CpG: 52	13817
chr10	25193542	25196642	chr10_25193542_25196642	0	+	25178359	25179027	CpG: 52	14515
chr10	25201442	25202542	chr10_25201442_25202542	0	+	25178359	25179027	CpG: 52	22415
chr10	25276642	25276842	chr10_25276642_25276842	0	+	25178359	25179027	CpG: 52	97615
chr10	25301142	25305142	chr10_25301142_25305142	0	+	25178359	25179027	CpG: 52	122115
chr10	25505742	25510142	chr10_25505742_25510142	0	+	25797953	25798735	CpG: 80	287811
chr10	25552942	25554142	chr10_25552942_25554142	0	+	25797953	25798735	CpG: 80	243811
chr10	25651542	25652242	chr10_25651542_25652242	0	+	25797953	25798735	CpG: 80	145711
chr10	25697942	25698242	chr10_25697942_25698242	0	+	25797953	25798735	CpG: 80	99711
chr10	26005142	26005842	chr10_26005142_26005842	0	+	26093497	26095333	CpG: 177	87655
chr10	26057842	26061342	chr10_26057842_26061342	0	+	26093497	26095333	CpG: 177	32155
chr10	26275942	26276742	chr10_26275942_26276742	0	+	26093497	26095333	CpG: 177	180609
chr10	26367242	26367842	chr10_26367242_26367842	0	+	26093497	26095333	CpG: 177	271909
chr10	26393642	26394242	chr10_26393642_26394242	0	+	26093497	26095333	CpG: 177	298309
chr10	26406342	26407742	chr10_26406342_26407742	0	+	26093497	26095333	CpG: 177	311009
chr10	26449942	26453342	chr10_26449942_26453342	0	+	26093497	26095333	CpG: 177	354609
chr10	26463242	26467442	chr10_26463242_26467442	0	+	26093497	26095333	CpG: 177	367909
chr10	26480342	26481142	chr10_26480342_26481142	0	+	26093497	26095333	CpG: 177	385009
chr10	26486242	26487042	chr10_26486242_26487042	0	+	26093497	26095333	CpG: 177	390909
chr10	26534642	26535842	chr10_26534642_26535842	0	+	26093497	26095333	CpG: 177	439309
chr10	26559742	26562342	chr10_26559742_26562342	0	+	26093497	26095333	CpG: 177	464409
chr10	26567142	26568142	chr10_26567142_26568142	0	+	26093497	26095333	CpG: 177	471809
chr10	26597342	26597742	chr10_26597342_26597742	0	+	26093497	26095333	CpG: 177	502009
chr10	26710442	26710642	chr10_26710442_26710642	0	+	26093497	26095333	CpG: 177	615109
chr10	27198042	27198842	chr10_27198042_27198842	0	+	27794324	27794907	CpG: 63	595482
chr10	27332842	27333242	chr10_27332842_27333242	0	+	27794324	27794907	CpG: 63	461082
chr10	27740242	27741942	chr10_27740242_27741942	0	+	27794324	27794907	CpG: 63	52382
chr10	27875542	27876142	chr10_27875542_27876142	0	+	27794324	27794907	CpG: 63	80635
chr10	27971642	27972542	chr10_27971642_27972542	0	+	27794324	27794907	CpG: 63	176735
chr10	28349842	28350142	chr10_28349842_28350142	0	+	28866477	28867487	CpG: 82	516335
chr10	28398142	28398542	chr10_28398142_28398542	0	+	28866477	28867487	CpG: 82	467935
chr10	28413742	28414342	chr10_28413742_28414342	0	+	28866477	28867487	CpG: 82	452135
chr10	29006942	29009342	chr10_29006942_29009342	0	+	29033048	29033392	CpG: 42	23706
chr10	29315942	29316242	chr10_29315942_29316242	0	+	29255297	29255656	CpG: 31	60286
chr10	29523642	29525342	chr10_29523642_29525342	0	+	29418966	29419173	CpG: 22	104469
chr10	29717842	29718842	chr10_29717842_29718842	0	+	29920045	29920437	CpG: 44	201203
chr10	29753642	29753942	chr10_29753642_29753942	0	+	29920045	29920437	CpG: 44	166103
chr10	30167742	30168442	chr10_30167742_30168442	0	+	30320172	30320593	CpG: 39	151730
chr10	30483342	30484242	chr10_30483342_30484242	0	+	30522464	30523259	CpG: 93	38222
chr10	30553442	30554442	chr10_30553442_30554442	0	+	30562146	30563043	CpG: 93	7704
chr10	30742942	30744142	chr10_30742942_30744142	0	+	30562146	30563043	CpG: 93	179899
chr10	30794942	30798542	chr10_30794942_30798542	0	+	30562146	30563043	CpG: 93	231899
chr10	30978442	30979742	chr10_30978442_30979742	0	+	31033233	31033575	CpG: 33	53491
chr10	31177242	31183742	chr10_31177242_31183742	0	+	31165380	31165805	CpG: 45	11437
chr10	31551142	31551642	chr10_31551142_31551642	0	+	31328401	31329461	CpG: 133	221681
chr10	31779342	31779642	chr10_31779342_31779642	0	+	31328401	31329461	CpG: 133	449881
chr10	32143242	32144042	chr10_32143242_32144042	0	+	32609661	32610161	CpG: 59	465619
chr10	32672942	32673742	chr10_32672942_32673742	0	+	32609661	32610161	CpG: 59	62781
chr10	33059642	33060842	chr10_33059642_33060842	0	+	33344168	33344373	CpG: 19	283326
chr10	33396242	33398942	chr10_33396242_33398942	0	+	33344168	33344373	CpG: 19	51869
chr10	33406042	33410542	chr10_33406042_33410542	0	+	33344168	33344373	CpG: 19	61669
chr10	33741242	33741542	chr10_33741242_33741542	0	+	33738962	33739750	CpG: 76	1492
chr10	33795242	33796042	chr10_33795242_33796042	0	+	33847265	33847533	CpG: 34	51223
chr10	33838142	33839742	chr10_33838142_33839742	0	+	33847265	33847533	CpG: 34	7523
chr10	33898642	33899442	chr10_33898642_33899442	0	+	33926633	33927257	CpG: 64	27191
chr10	33942842	33944142	chr10_33942842_33944142	0	+	33926633	33927257	CpG: 64	15585
chr10	34115042	34115842	chr10_34115042_34115842	0	+	34138020	34138340	CpG: 31	22178
chr10	34191842	34192942	chr10_34191842_34192942	0	+	34138020	34138340	CpG: 31	53502
chr10	34199642	34200142	chr10_34199642_34200142	0	+	34138020	34138340	CpG: 31	61302
chr10	34340042	34340142	chr10_34340042_34340142	0	+	34138020	34138340	CpG: 31	201702
chr10	34611242	34619542	chr10_34611242_34619542	0	+	34138020	34138340	CpG: 31	472902
chr10	34637142	34637342	chr10_34637142_34637342	0	+	34138020	34138340	CpG: 31	498802
chr10	34782042	34782642	chr10_34782042_34782642	0	+	34138020	34138340	CpG: 31	643702
chr10	35000442	35001542	chr10_35000442_35001542	0	+	34138020	34138340	CpG: 31	862102
chr10	35136742	35137742	chr10_35136742_35137742	0	+	34138020	34138340	CpG: 31	998402
chr10	35204442	35205442	chr10_35204442_35205442	0	+	36226681	36227483	CpG: 75	1021239
chr10	36469742	36470442	chr10_36469742_36470442	0	+	36693945	36695064	CpG: 118	223503
chr10	36520842	36521842	chr10_36520842_36521842	0	+	36693945	36695064	CpG: 118	172103
chr10	36576642	36578442	chr10_36576642_36578442	0	+	36693945	36695064	CpG: 118	115503
chr10	36711142	36712042	chr10_36711142_36712042	0	+	36693945	36695064	CpG: 118	16078
chr10	36949242	36949942	chr10_36949242_36949942	0	+	36855918	36857122	CpG: 139	92120
chr10	37464942	37465342	chr10_37464942_37465342	0	+	36855918	36857122	CpG: 139	607820
chr10	37508942	37509842	chr10_37508942_37509842	0	+	36855918	36857122	CpG: 139	651820
chr10	37528042	37528642	chr10_37528042_37528642	0	+	36855918	36857122	CpG: 139	670920
chr10	37735842	37736442	chr10_37735842_37736442	0	+	36855918	36857122	CpG: 139	878720
chr10	37765042	37767942	chr10_37765042_37767942	0	+	36855918	36857122	CpG: 139	907920
chr10	37873942	37874042	chr10_37873942_37874042	0	+	38853688	38854092	CpG: 35	979646
chr10	38140742	38141542	chr10_38140742_38141542	0	+	38853688	38854092	CpG: 35	712146
chr10	38186042	38187142	chr10_38186042_38187142	0	+	38853688	38854092	CpG: 35	666546
chr10	38253142	38254242	chr10_38253142_38254242	0	+	38853688	38854092	CpG: 35	599446
chr10	38293642	38294342	chr10_38293642_38294342	0	+	38853688	38854092	CpG: 35	559346
chr10	38309842	38314442	chr10_38309842_38314442	0	+	38853688	38854092	CpG: 35	539246
chr10	38409342	38410442	chr10_38409342_38410442	0	+	38853688	38854092	CpG: 35	443246
chr10	38750242	38750442	chr10_38750242_38750442	0	+	38853688	38854092	CpG: 35	103246
chr10	38832242	38836842	chr10_38832242_38836842	0	+	38853688	38854092	CpG: 35	16846
chr10	38878642	38878942	chr10_38878642_38878942	0	+	38853688	38854092	CpG: 35	24550
chr10	39071042	39071742	chr10_39071042_39071742	0	+	39089352	39090266	CpG: 101	17610
chr10	39075642	39077342	chr10_39075642_39077342	0	+	39089352	39090266	CpG: 101	12010
chr10	39736342	39737242	chr10_39736342_39737242	0	+	39744659	39745085	CpG: 35	7417
chr10	39788142	39788842	chr10_39788142_39788842	0	+	39744659	39745085	CpG: 35	43057
chr10	39845942	39849042	chr10_39845942_39849042	0	+	39861565	39862244	CpG: 76	12523
chr10	40173942	40174442	chr10_40173942_40174442	0	+	40068846	40069966	CpG: 117	103976
chr10	40292742	40297142	chr10_40292742_40297142	0	+	40402959	40403463	CpG: 49	105817
chr10	40587242	40588742	chr10_40587242_40588742	0	+	40603150	40604332	CpG: 133	14408
chr10	40655342	40660342	chr10_40655342_40660342	0	+	40603150	40604332	CpG: 133	51010
chr10	40717942	40721842	chr10_40717942_40721842	0	+	40790609	40791395	CpG: 63	68767
chr10	40764942	40766442	chr10_40764942_40766442	0	+	40790609	40791395	CpG: 63	24167
chr10	40884442	40887342	chr10_40884442_40887342	0	+	40791968	40792171	CpG: 20	92271
chr10	41047542	41047942	chr10_41047542_41047942	0	+	41022660	41023125	CpG: 37	24417
chr10	41049042	41049142	chr10_41049042_41049142	0	+	41022660	41023125	CpG: 37	25917
chr10	41084342	41085042	chr10_41084342_41085042	0	+	41022660	41023125	CpG: 37	61217
chr10	41125942	41127842	chr10_41125942_41127842	0	+	41170143	41170496	CpG: 43	42301
chr10	41142242	41142742	chr10_41142242_41142742	0	+	41170143	41170496	CpG: 43	27401
chr10	41244442	41244842	chr10_41244442_41244842	0	+	41238663	41239776	CpG: 130	4666
chr10	41454042	41463042	chr10_41454042_41463042	0	+	41529262	41529488	CpG: 18	66220
chr10	41493342	41498342	chr10_41493342_41498342	0	+	41529262	41529488	CpG: 18	30920
chr10	41513842	41523542	chr10_41513842_41523542	0	+	41529262	41529488	CpG: 18	5720
chr10	41682542	41683542	chr10_41682542_41683542	0	+	41737839	41738316	CpG: 42	54297
chr10	41866042	41867142	chr10_41866042_41867142	0	+	41916788	41917674	CpG: 66	49646
chr10	42004242	42010142	chr10_42004242_42010142	0	+	41994537	41998359	CpG: 332	5883
chr10	42334942	42335942	chr10_42334942_42335942	0	+	42333860	42334210	CpG: 34	732
chr10	42507542	42507742	chr10_42507542_42507742	0	+	42481273	42482128	CpG: 88	25414
chr10	42548642	42549042	chr10_42548642_42549042	0	+	42481273	42482128	CpG: 88	66514
chr10	42553342	42553442	chr10_42553342_42553442	0	+	42481273	42482128	CpG: 88	71214
chr10	42613042	42615042	chr10_42613042_42615042	0	+	42740866	42741900	CpG: 108	125824
chr10	42935342	42938042	chr10_42935342_42938042	0	+	42940854	42941840	CpG: 72	2812
chr10	43179342	43180442	chr10_43179342_43180442	0	+	43176081	43176343	CpG: 18	2999
chr10	43283042	43286942	chr10_43283042_43286942	0	+	43298145	43299404	CpG: 106	11203
chr10	43302342	43303142	chr10_43302342_43303142	0	+	43298145	43299404	CpG: 106	2938
chr10	43322242	43325542	chr10_43322242_43325542	0	+	43298145	43299404	CpG: 106	22838
chr10	43375742	43376142	chr10_43375742_43376142	0	+	43298145	43299404	CpG: 106	76338
chr10	43384942	43388342	chr10_43384942_43388342	0	+	43298145	43299404	CpG: 106	85538
chr10	43544942	43561142	chr10_43544942_43561142	0	+	43621107	43621675	CpG: 53	59965
chr10	43647342	43648742	chr10_43647342_43648742	0	+	43621107	43621675	CpG: 53	25667
chr10	43849842	43851742	chr10_43849842_43851742	0	+	43868327	43868908	CpG: 47	16585
chr10	43888742	43890542	chr10_43888742_43890542	0	+	43868327	43868908	CpG: 47	19834
chr10	43914442	43916542	chr10_43914442_43916542	0	+	43868327	43868908	CpG: 47	45534
chr10	44343342	44344042	chr10_44343342_44344042	0	+	44249234	44249615	CpG: 32	93727
chr10	44361042	44361342	chr10_44361042_44361342	0	+	44249234	44249615	CpG: 32	111427
chr10	44382142	44384242	chr10_44382142_44384242	0	+	44249234	44249615	CpG: 32	132527
chr10	44410942	44412142	chr10_44410942_44412142	0	+	44249234	44249615	CpG: 32	161327
chr10	44505642	44510342	chr10_44505642_44510342	0	+	44249234	44249615	CpG: 32	256027
chr10	44519842	44521242	chr10_44519842_44521242	0	+	44786708	44787370	CpG: 82	265466
chr10	44572142	44573642	chr10_44572142_44573642	0	+	44786708	44787370	CpG: 82	213066
chr10	44581142	44582042	chr10_44581142_44582042	0	+	44786708	44787370	CpG: 82	204666
chr10	44616042	44618242	chr10_44616042_44618242	0	+	44786708	44787370	CpG: 82	168466
chr10	44665742	44666742	chr10_44665742_44666742	0	+	44786708	44787370	CpG: 82	119966
chr10	44736642	44740242	chr10_44736642_44740242	0	+	44786708	44787370	CpG: 82	46466
chr10	44814442	44815342	chr10_44814442_44815342	0	+	44786708	44787370	CpG: 82	27072
chr10	44910542	44911442	chr10_44910542_44911442	0	+	44878032	44878318	CpG: 23	32224
chr10	45006642	45008742	chr10_45006642_45008742	0	+	45009107	45009602	CpG: 64	365
chr10	45013542	45014242	chr10_45013542_45014242	0	+	45009107	45009602	CpG: 64	3940
chr10	45084242	45088542	chr10_45084242_45088542	0	+	45055287	45056029	CpG: 82	28213
chr10	45121142	45121242	chr10_45121142_45121242	0	+	45055287	45056029	CpG: 82	65113
chr10	45170642	45171642	chr10_45170642_45171642	0	+	45205487	45206674	CpG: 152	33845
chr10	46018942	46019542	chr10_46018942_46019542	0	+	45297572	45298260	CpG: 77	720682
chr10	46434342	46434942	chr10_46434342_46434942	0	+	45297572	45298260	CpG: 77	1136082
chr10	46487542	46487942	chr10_46487542_46487942	0	+	45297572	45298260	CpG: 77	1189282
chr10	46505442	46506642	chr10_46505442_46506642	0	+	45297572	45298260	CpG: 77	1207182
chr10	46743842	46744142	chr10_46743842_46744142	0	+	45297572	45298260	CpG: 77	1445582
chr10	46857342	46857842	chr10_46857342_46857842	0	+	45297572	45298260	CpG: 77	1559082
chr10	47145342	47146542	chr10_47145342_47146542	0	+	45297572	45298260	CpG: 77	1847082
chr10	47223142	47223742	chr10_47223142_47223742	0	+	45297572	45298260	CpG: 77	1924882
chr10	47503442	47504342	chr10_47503442_47504342	0	+	49502823	49503174	CpG: 26	1998481
chr10	47962942	47963242	chr10_47962942_47963242	0	+	49502823	49503174	CpG: 26	1539581
chr10	48119242	48119842	chr10_48119242_48119842	0	+	49502823	49503174	CpG: 26	1382981
chr10	48451042	48452542	chr10_48451042_48452542	0	+	49502823	49503174	CpG: 26	1050281
chr10	48488642	48489742	chr10_48488642_48489742	0	+	49502823	49503174	CpG: 26	1013081
chr10	48528342	48529242	chr10_48528342_48529242	0	+	49502823	49503174	CpG: 26	973581
chr10	48708342	48709142	chr10_48708342_48709142	0	+	49502823	49503174	CpG: 26	793681
chr10	48727942	48728742	chr10_48727942_48728742	0	+	49502823	49503174	CpG: 26	774081
chr10	48735342	48735942	chr10_48735342_48735942	0	+	49502823	49503174	CpG: 26	766881
chr10	48792242	48795542	chr10_48792242_48795542	0	+	49502823	49503174	CpG: 26	707281
chr10	48892942	48894642	chr10_48892942_48894642	0	+	49502823	49503174	CpG: 26	608181
chr10	49132542	49133442	chr10_49132542_49133442	0	+	49502823	49503174	CpG: 26	369381
chr10	49768242	49768342	chr10_49768242_49768342	0	+	49508289	49508673	CpG: 39	259569
chr10	50033642	50034542	chr10_50033642_50034542	0	+	50312314	50312824	CpG: 63	277772
chr10	50682342	50683042	chr10_50682342_50683042	0	+	50620517	50620958	CpG: 30	61384
chr10	50975642	50976642	chr10_50975642_50976642	0	+	50620517	50620958	CpG: 30	354684
chr10	51098842	51100042	chr10_51098842_51100042	0	+	51397581	51397811	CpG: 21	297539
chr10	51268042	51268242	chr10_51268042_51268242	0	+	51397581	51397811	CpG: 21	129339
chr10	51354742	51355642	chr10_51354742_51355642	0	+	51397581	51397811	CpG: 21	41939
chr10	52059242	52063442	chr10_52059242_52063442	0	+	52101521	52102095	CpG: 46	38079
chr10	52121242	52125642	chr10_52121242_52125642	0	+	52137189	52138095	CpG: 100	11547
chr10	52182142	52183042	chr10_52182142_52183042	0	+	52137189	52138095	CpG: 100	44047
chr10	52210442	52224442	chr10_52210442_52224442	0	+	52265423	52265724	CpG: 27	40981
chr10	52694442	52694642	chr10_52694442_52694642	0	+	52410330	52411428	CpG: 87	283014
chr10	52872942	52873242	chr10_52872942_52873242	0	+	53018931	53019147	CpG: 15	145689
chr10	52892042	52892442	chr10_52892042_52892442	0	+	53018931	53019147	CpG: 15	126489
chr10	53018542	53020042	chr10_53018542_53020042	0	+	53018931	53019147	CpG: 15	0
chr10	53102942	53104142	chr10_53102942_53104142	0	+	53099058	53099759	CpG: 80	3183
chr10	53129442	53130742	chr10_53129442_53130742	0	+	53099058	53099759	CpG: 80	29683
chr10	53212142	53217642	chr10_53212142_53217642	0	+	53316619	53317663	CpG: 93	98977
chr10	53250642	53251342	chr10_53250642_53251342	0	+	53316619	53317663	CpG: 93	65277
chr10	53260642	53263042	chr10_53260642_53263042	0	+	53316619	53317663	CpG: 93	53577
chr10	53417842	53419342	chr10_53417842_53419342	0	+	53470598	53471271	CpG: 86	51256
chr10	53638542	53639342	chr10_53638542_53639342	0	+	53794435	53795971	CpG: 151	155093
chr10	53780842	53782442	chr10_53780842_53782442	0	+	53794435	53795971	CpG: 151	11993
chr10	54101842	54102542	chr10_54101842_54102542	0	+	53794435	53795971	CpG: 151	305871
chr10	54149242	54150142	chr10_54149242_54150142	0	+	53794435	53795971	CpG: 151	353271
chr10	54252842	54255142	chr10_54252842_54255142	0	+	53794435	53795971	CpG: 151	456871
chr10	54675042	54676342	chr10_54675042_54676342	0	+	53794435	53795971	CpG: 151	879071
chr10	55407042	55407842	chr10_55407042_55407842	0	+	55834950	55835746	CpG: 68	427108
chr10	55427542	55428542	chr10_55427542_55428542	0	+	55834950	55835746	CpG: 68	406408
chr10	55963242	55963942	chr10_55963242_55963942	0	+	55948459	55948785	CpG: 35	14457
chr10	56106842	56109242	chr10_56106842_56109242	0	+	55948459	55948785	CpG: 35	158057
chr10	56156542	56158442	chr10_56156542_56158442	0	+	55948459	55948785	CpG: 35	207757
chr10	56216842	56218142	chr10_56216842_56218142	0	+	55948459	55948785	CpG: 35	268057
chr10	56223942	56225042	chr10_56223942_56225042	0	+	55948459	55948785	CpG: 35	275157
chr10	56243842	56245242	chr10_56243842_56245242	0	+	55948459	55948785	CpG: 35	295057
chr10	56491342	56492342	chr10_56491342_56492342	0	+	55948459	55948785	CpG: 35	542557
chr10	56517442	56518442	chr10_56517442_56518442	0	+	55948459	55948785	CpG: 35	568657
chr10	56599942	56601442	chr10_56599942_56601442	0	+	57205995	57206825	CpG: 84	604553
chr10	56857342	56866242	chr10_56857342_56866242	0	+	57205995	57206825	CpG: 84	339753
chr10	57019842	57021142	chr10_57019842_57021142	0	+	57205995	57206825	CpG: 84	184853
chr10	57075142	57076342	chr10_57075142_57076342	0	+	57205995	57206825	CpG: 84	129653
chr10	57358342	57359242	chr10_57358342_57359242	0	+	57351823	57352026	CpG: 24	6316
chr10	57561642	57563942	chr10_57561642_57563942	0	+	57514537	57514806	CpG: 25	46836
chr10	57581742	57582542	chr10_57581742_57582542	0	+	57514537	57514806	CpG: 25	66936
chr10	58176513	58177413	chr10_58176513_58177413	0	+	58275006	58276847	CpG: 168	97593
chr10	58314613	58315613	chr10_58314613_58315613	0	+	58275006	58276847	CpG: 168	37766
chr10	58353713	58355413	chr10_58353713_58355413	0	+	58275006	58276847	CpG: 168	76866
chr10	58382413	58383013	chr10_58382413_58383013	0	+	58275006	58276847	CpG: 168	105566
chr10	58680713	58681713	chr10_58680713_58681713	0	+	58684022	58685535	CpG: 138	2309
chr10	58717413	58717513	chr10_58717413_58717513	0	+	58685969	58686179	CpG: 15	31234
chr10	59004713	59007213	chr10_59004713_59007213	0	+	59078871	59079483	CpG: 55	71658
chr10	59081013	59082413	chr10_59081013_59082413	0	+	59078871	59079483	CpG: 55	1530
chr10	59147113	59149313	chr10_59147113_59149313	0	+	59165094	59165547	CpG: 40	15781
chr10	59157913	59158613	chr10_59157913_59158613	0	+	59165094	59165547	CpG: 40	6481
chr10	59202113	59213013	chr10_59202113_59213013	0	+	59165094	59165547	CpG: 40	36566
chr10	59214613	59215913	chr10_59214613_59215913	0	+	59165094	59165547	CpG: 40	49066
chr10	59308513	59310413	chr10_59308513_59310413	0	+	59342097	59342729	CpG: 75	31684
chr10	59423613	59425013	chr10_59423613_59425013	0	+	59413979	59415143	CpG: 92	8470
chr10	59430813	59431013	chr10_59430813_59431013	0	+	59413979	59415143	CpG: 92	15670
chr10	60034313	60036313	chr10_60034313_60036313	0	+	60148695	60149089	CpG: 29	112382
chr10	60103913	60104613	chr10_60103913_60104613	0	+	60148695	60149089	CpG: 29	44082
chr10	60105813	60108613	chr10_60105813_60108613	0	+	60148695	60149089	CpG: 29	40082
chr10	60173613	60180413	chr10_60173613_60180413	0	+	60149335	60150528	CpG: 116	23085
chr10	60258313	60261913	chr10_60258313_60261913	0	+	60293294	60294558	CpG: 142	31381
chr10	60301413	60304913	chr10_60301413_60304913	0	+	60293294	60294558	CpG: 142	6855
chr10	60384313	60394213	chr10_60384313_60394213	0	+	60293294	60294558	CpG: 142	89755
chr10	60419713	60429413	chr10_60419713_60429413	0	+	60552067	60552335	CpG: 22	122654
chr10	60646113	60646413	chr10_60646113_60646413	0	+	60610095	60610715	CpG: 67	35398
chr10	60739813	60739913	chr10_60739813_60739913	0	+	60735875	60736403	CpG: 50	3410
chr10	60848913	60849313	chr10_60848913_60849313	0	+	60845891	60846436	CpG: 55	2477
chr10	61240313	61244113	chr10_61240313_61244113	0	+	61245869	61247113	CpG: 113	1756
chr10	61257613	61258113	chr10_61257613_61258113	0	+	61245869	61247113	CpG: 113	10500
chr10	61380113	61380213	chr10_61380113_61380213	0	+	61440797	61442050	CpG: 108	60584
chr10	61608213	61609013	chr10_61608213_61609013	0	+	61596372	61596636	CpG: 28	11577
chr10	61624113	61624813	chr10_61624113_61624813	0	+	61596372	61596636	CpG: 28	27477
chr10	61628913	61629313	chr10_61628913_61629313	0	+	61596372	61596636	CpG: 28	32277
chr10	61678213	61687513	chr10_61678213_61687513	0	+	61693397	61694235	CpG: 71	5884
chr10	61854413	61858613	chr10_61854413_61858613	0	+	61802673	61803182	CpG: 42	51231
chr10	61870013	61870913	chr10_61870013_61870913	0	+	61912176	61912754	CpG: 54	41263
chr10	61968513	61969413	chr10_61968513_61969413	0	+	61949036	61950082	CpG: 88	18431
chr10	62044813	62045513	chr10_62044813_62045513	0	+	62040656	62041323	CpG: 75	3490
chr10	62411213	62420113	chr10_62411213_62420113	0	+	62411878	62412085	CpG: 17	0
chr10	62421813	62439213	chr10_62421813_62439213	0	+	62442925	62443558	CpG: 69	3712
chr10	63080713	63082013	chr10_63080713_63082013	0	+	63046362	63046623	CpG: 19	34090
chr10	63089813	63090513	chr10_63089813_63090513	0	+	63046362	63046623	CpG: 19	43190
chr10	63154013	63154913	chr10_63154013_63154913	0	+	63046362	63046623	CpG: 19	107390
chr10	63262313	63264513	chr10_63262313_63264513	0	+	63046362	63046623	CpG: 19	215690
chr10	63304113	63306213	chr10_63304113_63306213	0	+	63046362	63046623	CpG: 19	257490
chr10	63356213	63357013	chr10_63356213_63357013	0	+	63046362	63046623	CpG: 19	309590
chr10	63500013	63503513	chr10_63500013_63503513	0	+	63046362	63046623	CpG: 19	453390
chr10	63654813	63655713	chr10_63654813_63655713	0	+	63046362	63046623	CpG: 19	608190
chr10	63931013	63931713	chr10_63931013_63931713	0	+	63046362	63046623	CpG: 19	884390
chr10	63986613	63987513	chr10_63986613_63987513	0	+	63046362	63046623	CpG: 19	939990
chr10	64111813	64112613	chr10_64111813_64112613	0	+	63046362	63046623	CpG: 19	1065190
chr10	64175013	64175913	chr10_64175013_64175913	0	+	63046362	63046623	CpG: 19	1128390
chr10	64202513	64203513	chr10_64202513_64203513	0	+	63046362	63046623	CpG: 19	1155890
chr10	64586613	64587713	chr10_64586613_64587713	0	+	63046362	63046623	CpG: 19	1539990
chr10	64723113	64724113	chr10_64723113_64724113	0	+	63046362	63046623	CpG: 19	1676490
chr10	65245413	65246013	chr10_65245413_65246013	0	+	66558928	66560220	CpG: 138	1312915
chr10	66156013	66158413	chr10_66156013_66158413	0	+	66558928	66560220	CpG: 138	400515
chr10	66173713	66194613	chr10_66173713_66194613	0	+	66558928	66560220	CpG: 138	364315
chr10	66196013	66201513	chr10_66196013_66201513	0	+	66558928	66560220	CpG: 138	357415
chr10	66318813	66318913	chr10_66318813_66318913	0	+	66558928	66560220	CpG: 138	240015
chr10	66483713	66484613	chr10_66483713_66484613	0	+	66558928	66560220	CpG: 138	74315
chr10	66689213	66690513	chr10_66689213_66690513	0	+	66747512	66748245	CpG: 86	56999
chr10	66696013	66697113	chr10_66696013_66697113	0	+	66747512	66748245	CpG: 86	50399
chr10	66758813	66764213	chr10_66758813_66764213	0	+	66747512	66748245	CpG: 86	10568
chr10	67002013	67004313	chr10_67002013_67004313	0	+	67001047	67001857	CpG: 58	156
chr10	67014313	67020013	chr10_67014313_67020013	0	+	67010788	67012000	CpG: 150	2313
chr10	67025413	67027813	chr10_67025413_67027813	0	+	67010788	67012000	CpG: 150	13413
chr10	67030913	67032113	chr10_67030913_67032113	0	+	67010788	67012000	CpG: 150	18913
chr10	67033413	67034713	chr10_67033413_67034713	0	+	67010788	67012000	CpG: 150	21413
chr10	67133313	67137313	chr10_67133313_67137313	0	+	67010788	67012000	CpG: 150	121313
chr10	67142913	67144113	chr10_67142913_67144113	0	+	67010788	67012000	CpG: 150	130913
chr10	67290513	67294413	chr10_67290513_67294413	0	+	67374924	67375310	CpG: 52	80511
chr10	67296913	67297113	chr10_67296913_67297113	0	+	67374924	67375310	CpG: 52	77811
chr10	67298613	67300513	chr10_67298613_67300513	0	+	67374924	67375310	CpG: 52	74411
chr10	67332413	67333513	chr10_67332413_67333513	0	+	67374924	67375310	CpG: 52	41411
chr10	67390113	67392813	chr10_67390113_67392813	0	+	67374924	67375310	CpG: 52	14803
chr10	67400113	67402613	chr10_67400113_67402613	0	+	67374924	67375310	CpG: 52	24803
chr10	67403713	67406313	chr10_67403713_67406313	0	+	67374924	67375310	CpG: 52	28403
chr10	67452413	67457613	chr10_67452413_67457613	0	+	67442190	67442854	CpG: 56	9559
chr10	67511313	67513713	chr10_67511313_67513713	0	+	67504181	67504482	CpG: 20	6831
chr10	67527713	67528713	chr10_67527713_67528713	0	+	67504181	67504482	CpG: 20	23231
chr10	67557413	67561213	chr10_67557413_67561213	0	+	67504181	67504482	CpG: 20	52931
chr10	67702013	67702613	chr10_67702013_67702613	0	+	67739747	67740059	CpG: 29	37134
chr10	67731513	67732813	chr10_67731513_67732813	0	+	67739747	67740059	CpG: 29	6934
chr10	67746713	67747413	chr10_67746713_67747413	0	+	67739747	67740059	CpG: 29	6654
chr10	67790813	67791513	chr10_67790813_67791513	0	+	67739747	67740059	CpG: 29	50754
chr10	67810613	67813613	chr10_67810613_67813613	0	+	67739747	67740059	CpG: 29	70554
chr10	67897813	67902513	chr10_67897813_67902513	0	+	67739747	67740059	CpG: 29	157754
chr10	68010513	68012013	chr10_68010513_68012013	0	+	67739747	67740059	CpG: 29	270454
chr10	68096713	68098413	chr10_68096713_68098413	0	+	67739747	67740059	CpG: 29	356654
chr10	68109013	68110213	chr10_68109013_68110213	0	+	67739747	67740059	CpG: 29	368954
chr10	68157813	68161513	chr10_68157813_68161513	0	+	67739747	67740059	CpG: 29	417754
chr10	68240813	68242613	chr10_68240813_68242613	0	+	68675335	68676471	CpG: 86	432722
chr10	68270613	68271413	chr10_68270613_68271413	0	+	68675335	68676471	CpG: 86	403922
chr10	68366813	68371313	chr10_68366813_68371313	0	+	68675335	68676471	CpG: 86	304022
chr10	68379213	68380013	chr10_68379213_68380013	0	+	68675335	68676471	CpG: 86	295322
chr10	68381713	68383113	chr10_68381713_68383113	0	+	68675335	68676471	CpG: 86	292222
chr10	68401113	68401613	chr10_68401113_68401613	0	+	68675335	68676471	CpG: 86	273722
chr10	68452013	68455313	chr10_68452013_68455313	0	+	68675335	68676471	CpG: 86	220022
chr10	68456713	68460613	chr10_68456713_68460613	0	+	68675335	68676471	CpG: 86	214722
chr10	68470813	68471913	chr10_68470813_68471913	0	+	68675335	68676471	CpG: 86	203422
chr10	68500613	68501113	chr10_68500613_68501113	0	+	68675335	68676471	CpG: 86	174222
chr10	68540413	68541113	chr10_68540413_68541113	0	+	68675335	68676471	CpG: 86	134222
chr10	68574513	68575413	chr10_68574513_68575413	0	+	68675335	68676471	CpG: 86	99922
chr10	68609513	68615113	chr10_68609513_68615113	0	+	68675335	68676471	CpG: 86	60222
chr10	68709813	68716713	chr10_68709813_68716713	0	+	68732690	68733024	CpG: 26	15977
chr10	68850813	68852613	chr10_68850813_68852613	0	+	68861161	68862294	CpG: 98	8548
chr10	68870513	68871413	chr10_68870513_68871413	0	+	68861161	68862294	CpG: 98	8219
chr10	68909413	68909913	chr10_68909413_68909913	0	+	68861161	68862294	CpG: 98	47119
chr10	68941713	68943913	chr10_68941713_68943913	0	+	68861161	68862294	CpG: 98	79419
chr10	68950113	68952213	chr10_68950113_68952213	0	+	68861161	68862294	CpG: 98	87819
chr10	69036513	69037513	chr10_69036513_69037513	0	+	68861161	68862294	CpG: 98	174219
chr10	69141113	69142013	chr10_69141113_69142013	0	+	69284957	69285172	CpG: 17	142944
chr10	69209013	69211413	chr10_69209013_69211413	0	+	69284957	69285172	CpG: 17	73544
chr10	69228113	69228713	chr10_69228113_69228713	0	+	69284957	69285172	CpG: 17	56244
chr10	69260413	69261913	chr10_69260413_69261913	0	+	69284957	69285172	CpG: 17	23044
chr10	69425113	69426813	chr10_69425113_69426813	0	+	69456843	69457170	CpG: 24	30030
chr10	69435913	69437813	chr10_69435913_69437813	0	+	69456843	69457170	CpG: 24	19030
chr10	69438513	69443313	chr10_69438513_69443313	0	+	69456843	69457170	CpG: 24	13530
chr10	69446613	69457013	chr10_69446613_69457013	0	+	69456843	69457170	CpG: 24	0
chr10	69502213	69503113	chr10_69502213_69503113	0	+	69456843	69457170	CpG: 24	45043
chr10	69761113	69761213	chr10_69761113_69761213	0	+	69707671	69708278	CpG: 53	52835
chr10	69883813	69885613	chr10_69883813_69885613	0	+	69707671	69708278	CpG: 53	175535
chr10	69969313	69969913	chr10_69969313_69969913	0	+	70061365	70062904	CpG: 185	91452
chr10	70021813	70022113	chr10_70021813_70022113	0	+	70061365	70062904	CpG: 185	39252
chr10	70204013	70205913	chr10_70204013_70205913	0	+	70061365	70062904	CpG: 185	141109
chr10	70273113	70276513	chr10_70273113_70276513	0	+	70061365	70062904	CpG: 185	210209
chr10	70387813	70388313	chr10_70387813_70388313	0	+	70621770	70622808	CpG: 95	233457
chr10	70506213	70513113	chr10_70506213_70513113	0	+	70621770	70622808	CpG: 95	108657
chr10	70514713	70523013	chr10_70514713_70523013	0	+	70621770	70622808	CpG: 95	98757
chr10	70703013	70708513	chr10_70703013_70708513	0	+	70700385	70700921	CpG: 65	2092
chr10	70756213	70756813	chr10_70756213_70756813	0	+	70747480	70748341	CpG: 80	7872
chr10	70764313	70765313	chr10_70764313_70765313	0	+	70747480	70748341	CpG: 80	15972
chr10	70885813	70891513	chr10_70885813_70891513	0	+	70844174	70844547	CpG: 28	41266
chr10	71119913	71121313	chr10_71119913_71121313	0	+	70844174	70844547	CpG: 28	275366
chr10	71144813	71145713	chr10_71144813_71145713	0	+	70844174	70844547	CpG: 28	300266
chr10	71469913	71477513	chr10_71469913_71477513	0	+	70844174	70844547	CpG: 28	625366
chr10	71759013	71759913	chr10_71759013_71759913	0	+	72117505	72117789	CpG: 30	357592
chr10	71831413	71832613	chr10_71831413_71832613	0	+	72117505	72117789	CpG: 30	284892
chr10	71879313	71881713	chr10_71879313_71881713	0	+	72117505	72117789	CpG: 30	235792
chr10	72142613	72143713	chr10_72142613_72143713	0	+	72117505	72117789	CpG: 30	24824
chr10	72146313	72146913	chr10_72146313_72146913	0	+	72117505	72117789	CpG: 30	28524
chr10	72174013	72175213	chr10_72174013_72175213	0	+	72117505	72117789	CpG: 30	56224
chr10	72259013	72260213	chr10_72259013_72260213	0	+	72117505	72117789	CpG: 30	141224
chr10	72295713	72296713	chr10_72295713_72296713	0	+	72117505	72117789	CpG: 30	177924
chr10	72360013	72360313	chr10_72360013_72360313	0	+	72561876	72562951	CpG: 112	201563
chr10	72477613	72478713	chr10_72477613_72478713	0	+	72561876	72562951	CpG: 112	83163
chr10	72563813	72565313	chr10_72563813_72565313	0	+	72561876	72562951	CpG: 112	862
chr10	72611313	72612913	chr10_72611313_72612913	0	+	72561876	72562951	CpG: 112	48362
chr10	72633713	72635013	chr10_72633713_72635013	0	+	72561876	72562951	CpG: 112	70762
chr10	72686513	72687313	chr10_72686513_72687313	0	+	72561876	72562951	CpG: 112	123562
chr10	72829113	72829313	chr10_72829113_72829313	0	+	72561876	72562951	CpG: 112	266162
chr10	72843813	72844413	chr10_72843813_72844413	0	+	72561876	72562951	CpG: 112	280862
chr10	73234813	73235313	chr10_73234813_73235313	0	+	72561876	72562951	CpG: 112	671862
chr10	73253413	73254513	chr10_73253413_73254513	0	+	72561876	72562951	CpG: 112	690462
chr10	73632413	73633413	chr10_73632413_73633413	0	+	74388221	74388474	CpG: 19	754808
chr10	73911113	73912413	chr10_73911113_73912413	0	+	74388221	74388474	CpG: 19	475808
chr10	73922013	73923313	chr10_73922013_73923313	0	+	74388221	74388474	CpG: 19	464908
chr10	73933413	73934113	chr10_73933413_73934113	0	+	74388221	74388474	CpG: 19	454108
chr10	73965013	73965713	chr10_73965013_73965713	0	+	74388221	74388474	CpG: 19	422508
chr10	73982413	73984113	chr10_73982413_73984113	0	+	74388221	74388474	CpG: 19	404108
chr10	74010213	74011113	chr10_74010213_74011113	0	+	74388221	74388474	CpG: 19	377108
chr10	74048013	74049413	chr10_74048013_74049413	0	+	74388221	74388474	CpG: 19	338808
chr10	74093113	74094713	chr10_74093113_74094713	0	+	74388221	74388474	CpG: 19	293508
chr10	74106013	74109113	chr10_74106013_74109113	0	+	74388221	74388474	CpG: 19	279108
chr10	74172813	74174613	chr10_74172813_74174613	0	+	74388221	74388474	CpG: 19	213608
chr10	74219213	74219613	chr10_74219213_74219613	0	+	74388221	74388474	CpG: 19	168608
chr10	74283913	74284413	chr10_74283913_74284413	0	+	74388221	74388474	CpG: 19	103808
chr10	74337313	74343813	chr10_74337313_74343813	0	+	74388221	74388474	CpG: 19	44408
chr10	74372813	74373713	chr10_74372813_74373713	0	+	74388221	74388474	CpG: 19	14508
chr10	74431413	74444813	chr10_74431413_74444813	0	+	74429648	74430220	CpG: 77	1193
chr10	74446313	74459113	chr10_74446313_74459113	0	+	74454147	74454472	CpG: 25	0
chr10	74459213	74465513	chr10_74459213_74465513	0	+	74454147	74454472	CpG: 25	4741
chr10	74466313	74482513	chr10_74466313_74482513	0	+	74454147	74454472	CpG: 25	11841
chr10	74484613	74485913	chr10_74484613_74485913	0	+	74499711	74500045	CpG: 31	13798
chr10	74489113	74492813	chr10_74489113_74492813	0	+	74499711	74500045	CpG: 31	6898
chr10	74495113	74498213	chr10_74495113_74498213	0	+	74499711	74500045	CpG: 31	1498
chr10	74781913	74791813	chr10_74781913_74791813	0	+	74779627	74780455	CpG: 84	1458
chr10	74936913	74947413	chr10_74936913_74947413	0	+	74979793	74980335	CpG: 44	32380
chr10	75099313	75105413	chr10_75099313_75105413	0	+	75130049	75130821	CpG: 71	24636
chr10	75108713	75109813	chr10_75108713_75109813	0	+	75130049	75130821	CpG: 71	20236
chr10	75138113	75139613	chr10_75138113_75139613	0	+	75130049	75130821	CpG: 71	7292
chr10	75251013	75257713	chr10_75251013_75257713	0	+	75226822	75227261	CpG: 47	23752
chr10	75324313	75328913	chr10_75324313_75328913	0	+	75322417	75323085	CpG: 53	1228
chr10	75391113	75391313	chr10_75391113_75391313	0	+	75383884	75384688	CpG: 86	6425
chr10	75501013	75501413	chr10_75501013_75501413	0	+	75495233	75495599	CpG: 46	5414
chr10	75568213	75570613	chr10_75568213_75570613	0	+	75495233	75495599	CpG: 46	72614
chr10	75628813	75630013	chr10_75628813_75630013	0	+	75700500	75700898	CpG: 30	70487
chr10	76171813	76174913	chr10_76171813_76174913	0	+	76086025	76086241	CpG: 23	85572
chr10	76188213	76190913	chr10_76188213_76190913	0	+	76086025	76086241	CpG: 23	101972
chr10	76419113	76420113	chr10_76419113_76420113	0	+	76424375	76424877	CpG: 59	4262
chr10	76443813	76443913	chr10_76443813_76443913	0	+	76424375	76424877	CpG: 59	18936
chr10	76448813	76450013	chr10_76448813_76450013	0	+	76424375	76424877	CpG: 59	23936
chr10	76737613	76737913	chr10_76737613_76737913	0	+	76728527	76728745	CpG: 17	8868
chr10	77406213	77406613	chr10_77406213_77406613	0	+	77441017	77441571	CpG: 55	34404
chr10	77450613	77459713	chr10_77450613_77459713	0	+	77441017	77441571	CpG: 55	9042
chr10	77554513	77556113	chr10_77554513_77556113	0	+	77531858	77532585	CpG: 66	21928
chr10	77981913	77983413	chr10_77981913_77983413	0	+	77944743	77945117	CpG: 30	36796
chr10	78021113	78021413	chr10_78021113_78021413	0	+	78036984	78037207	CpG: 25	15571
chr10	78127913	78130113	chr10_78127913_78130113	0	+	78215134	78215696	CpG: 59	85021
chr10	78200313	78202013	chr10_78200313_78202013	0	+	78215134	78215696	CpG: 59	13121
chr10	78211113	78212213	chr10_78211113_78212213	0	+	78215134	78215696	CpG: 59	2921
chr10	78875513	78881413	chr10_78875513_78881413	0	+	78996117	78996659	CpG: 42	114704
chr10	79102313	79104213	chr10_79102313_79104213	0	+	79099933	79100840	CpG: 114	1473
chr10	79231513	79232213	chr10_79231513_79232213	0	+	79229207	79230511	CpG: 116	1002
chr10	79270413	79271213	chr10_79270413_79271213	0	+	79281732	79281955	CpG: 17	10519
chr10	79282213	79282313	chr10_79282213_79282313	0	+	79282149	79282452	CpG: 22	0
chr10	79671113	79672813	chr10_79671113_79672813	0	+	79671603	79671839	CpG: 20	0
chr10	79726213	79726313	chr10_79726213_79726313	0	+	79727407	79728023	CpG: 72	1094
chr10	80279613	80281413	chr10_80279613_80281413	0	+	80288999	80289982	CpG: 95	7586
chr10	80304913	80305213	chr10_80304913_80305213	0	+	80306393	80307048	CpG: 57	1180
chr10	80324413	80333513	chr10_80324413_80333513	0	+	80317711	80318488	CpG: 80	5925
chr10	80640513	80645113	chr10_80640513_80645113	0	+	80645615	80645924	CpG: 33	502
chr10	80785313	80790713	chr10_80785313_80790713	0	+	80785283	80785521	CpG: 20	0
chr10	80809513	80810513	chr10_80809513_80810513	0	+	80809299	80809806	CpG: 53	0
chr10	80945013	80945213	chr10_80945013_80945213	0	+	80945103	80945541	CpG: 44	0
chr10	82123813	82125313	chr10_82123813_82125313	0	+	82092450	82093063	CpG: 83	30750
chr10	82229613	82230313	chr10_82229613_82230313	0	+	82226107	82227066	CpG: 87	2547
chr10	82339113	82350113	chr10_82339113_82350113	0	+	82322964	82323436	CpG: 43	15677
chr10	82381213	82384113	chr10_82381213_82384113	0	+	82417108	82417416	CpG: 35	32995
chr10	82457913	82461913	chr10_82457913_82461913	0	+	82447909	82448621	CpG: 67	9292
chr10	82598813	82602013	chr10_82598813_82602013	0	+	82654036	82654458	CpG: 32	52023
chr10	82766613	82772413	chr10_82766613_82772413	0	+	82799899	82800722	CpG: 86	27486
chr10	82777413	82779513	chr10_82777413_82779513	0	+	82799899	82800722	CpG: 86	20386
chr10	82810113	82813613	chr10_82810113_82813613	0	+	82822753	82823565	CpG: 79	9140
chr10	82816313	82817713	chr10_82816313_82817713	0	+	82822753	82823565	CpG: 79	5040
chr10	82860513	82904913	chr10_82860513_82904913	0	+	82822753	82823565	CpG: 79	36948
chr10	82906413	82912713	chr10_82906413_82912713	0	+	82822753	82823565	CpG: 79	82848
chr10	82920313	82940613	chr10_82920313_82940613	0	+	83006505	83007097	CpG: 65	65892
chr10	83194313	83195813	chr10_83194313_83195813	0	+	83185419	83185974	CpG: 50	8339
chr10	83249113	83255813	chr10_83249113_83255813	0	+	83185419	83185974	CpG: 50	63139
chr10	83367413	83368513	chr10_83367413_83368513	0	+	83185419	83185974	CpG: 50	181439
chr10	83439913	83445413	chr10_83439913_83445413	0	+	83185419	83185974	CpG: 50	253939
chr10	83455113	83456313	chr10_83455113_83456313	0	+	83185419	83185974	CpG: 50	269139
chr10	83484513	83485313	chr10_83484513_83485313	0	+	83185419	83185974	CpG: 50	298539
chr10	83533113	83538413	chr10_83533113_83538413	0	+	83185419	83185974	CpG: 50	347139
chr10	83627313	83629013	chr10_83627313_83629013	0	+	83902968	83904200	CpG: 113	273955
chr10	83831813	83833913	chr10_83831813_83833913	0	+	83902968	83904200	CpG: 113	69055
chr10	84033713	84034313	chr10_84033713_84034313	0	+	84039018	84040205	CpG: 82	4705
chr10	84068013	84068113	chr10_84068013_84068113	0	+	84084975	84085421	CpG: 38	16862
chr10	84153713	84154413	chr10_84153713_84154413	0	+	84217584	84217821	CpG: 32	63171
chr10	84608513	84609713	chr10_84608513_84609713	0	+	84646996	84648235	CpG: 167	37283
chr10	84997913	85000613	chr10_84997913_85000613	0	+	85061390	85061613	CpG: 23	60777
chr10	85138813	85138913	chr10_85138813_85138913	0	+	85061390	85061613	CpG: 23	77200
chr10	85456313	85456713	chr10_85456313_85456713	0	+	85484515	85485162	CpG: 80	27802
chr10	85645813	85647013	chr10_85645813_85647013	0	+	85763009	85763582	CpG: 52	115996
chr10	85756813	85758313	chr10_85756813_85758313	0	+	85763009	85763582	CpG: 52	4696
chr10	86224113	86228413	chr10_86224113_86228413	0	+	86241760	86242276	CpG: 49	13347
chr10	86283713	86284313	chr10_86283713_86284313	0	+	86241760	86242276	CpG: 49	41437
chr10	86369213	86372613	chr10_86369213_86372613	0	+	86371484	86371863	CpG: 31	0
chr10	86451013	86454813	chr10_86451013_86454813	0	+	86521128	86521356	CpG: 25	66315
chr10	86523613	86525313	chr10_86523613_86525313	0	+	86521128	86521356	CpG: 25	2257
chr10	86613113	86614813	chr10_86613113_86614813	0	+	86521128	86521356	CpG: 25	91757
chr10	86700313	86700713	chr10_86700313_86700713	0	+	86521128	86521356	CpG: 25	178957
chr10	86733113	86734913	chr10_86733113_86734913	0	+	86521128	86521356	CpG: 25	211757
chr10	86758713	86760213	chr10_86758713_86760213	0	+	86955190	86956698	CpG: 138	194977
chr10	86786113	86788713	chr10_86786113_86788713	0	+	86955190	86956698	CpG: 138	166477
chr10	86816413	86816713	chr10_86816413_86816713	0	+	86955190	86956698	CpG: 138	138477
chr10	86890013	86891013	chr10_86890013_86891013	0	+	86955190	86956698	CpG: 138	64177
chr10	86911613	86912813	chr10_86911613_86912813	0	+	86955190	86956698	CpG: 138	42377
chr10	87163813	87165013	chr10_87163813_87165013	0	+	86955190	86956698	CpG: 138	207115
[truncated: 16,656 more rows]
